# Supplementary material for: Structure, hydrogen bonding and thermal expansion of ammonium carbonate monohydrate
Source: Acta Crystallogr B Struct Sci Cryst Eng Mater. 2014 Dec 1;70(Pt 6):948–62. doi: 10.1107/S205252061402126X (PMC4468514; doi:10.1107/S205252061402126X)
Supplement: Supplementary file 1 [file b-70-00948-sup1.cif]

##############################################################################
#                                                                            #
# This CIF contains the data in a paper accepted for publication in          #
# Acta Crystallographica Section B. It conforms to the requirements of       #
# Notes for Authors for Acta Crystallographica Section B, and has been       #
# peer reviewed under the auspices of the IUCr Commission on Journals.       #
#                                                                            #
# Full details of the Crystallographic Information File format               #
# are given in the paper "The Crystallographic Information File (CIF):       #
# a New Standard Archive File for Crystallography" by S. R. Hall, F. H.      #
# Allen and I. D. Brown [Acta Cryst. (1991), A47, 655-685].                  #
#                                                                            #
# The current version of the core CIF dictionary is obtainable from          #
# ftp://ftp.iucr.org/pub/cif_core.dic.                                       #
#                                                                            #
# Software is freely available for graphical display of the structure(s)     #
# in this CIF. For information consult the CIF software page                 #
# http://www.iucr.org/resources/cif/software.                                #
#                                                                            #
# This file may be used for bona fide research purposes within the           #
# scientific community so long as proper attribution is given to the journal # 
# article from which it was obtained.                                        #
#                                                                            #
##############################################################################
data_I
_audit_creation_method     SHELXL-2014
_journal_date_recd_electronic     2014-08-01
_journal_date_accepted     2014-09-24
_journal_name_full     'Acta Crystallographica, Section B'
_journal_year     2014
_journal_volume     70
_journal_issue      6
_journal_page_first     948
_journal_page_last     962
_journal_paper_category     FA
_journal_paper_doi     10.1107/S205252061402126X
_journal_coeditor_code     EB5035
_database_code_depnum_ccdc_archive     'CCDC 1025925'
_chemical_name_systematic
;
ammonium carbonate monohydrate
;
_chemical_name_common     'ammonium carbonate monohydrate'
_chemical_formula_moiety     'C O3, H2 O, 2(H4 N)'
_chemical_formula_sum     'C H10 N2 O4'
_chemical_formula_weight     114.11
_chemical_melting_point     273
_shelx_space_group_comment
;
The symmetry employed for this shelxl refinement is uniquely defined
by the following loop, which should always be used as a source of
symmetry information in preference to the above space-group names.
They are only intended as comments.
;
_space_group_crystal_system     orthorhombic
_space_group_name_H-M_alt     'P n m a'
_space_group_name_Hall     '-P 2ac 2n'
loop_
    _space_group_symop_operation_xyz
    'x, y, z'
    '-x+1/2, -y, z+1/2'
    'x+1/2, -y+1/2, -z+1/2'
    '-x, y+1/2, -z'
    '-x, -y, -z'
    'x-1/2, y, -z-1/2'
    '-x-1/2, y-1/2, z-1/2'
    'x, -y-1/2, z'
_cell_length_a     12.047(3)
_cell_length_b     4.4525(11)
_cell_length_c     11.023(3)
_cell_angle_alpha     90
_cell_angle_beta     90
_cell_angle_gamma     90
_cell_volume     591.3(3)
_cell_formula_units_Z     4
_cell_measurement_reflns_used     550
_cell_measurement_theta_min     ?
_cell_measurement_theta_max     ?
_cell_measurement_temperature     10(2)
_exptl_crystal_description     cuboid
_exptl_crystal_colour     colorless
_exptl_crystal_size_max     4.00
_exptl_crystal_size_mid     4.00
_exptl_crystal_size_min     4.00
_exptl_crystal_density_diffrn     1.282
_exptl_crystal_density_meas     ?
_exptl_crystal_density_method     'not measured'
_exptl_crystal_F_000     248
_exptl_absorpt_coefficient_mu     0.000
_exptl_absorpt_correction_type     none
_exptl_absorpt_process_details     ?
_shelx_estimated_absorpt_T_min     ?
_shelx_estimated_absorpt_T_max     ?
_exptl_absorpt_correction_T_min     ?
_exptl_absorpt_correction_T_max     ?
_exptl_special_details
;
For peak integration a local UB matrix refined for each frame, using
approximately 50 reflections from each of the 11 detectors. Hence
_cell_measurement_reflns_used 550 For final cell dimensions a weighted average
of all local cells was calculated Because of the nature of the experiment, it
is not possible to give values of theta_min and theta_max for the cell
determination. The same applies for the wavelength used for the experiment.
The range of wavelengths used was 0.48--7.0 Angstroms, BUT the bulk of the
diffraction information is obtained from wavelengths in the range 0.7--2.5
Angstroms. The data collection procedures on the SXD instrument used for the
single-crystal neutron data collection are most recently summarized in the
Appendix to the following paper Wilson, C.C. (1997). J. Mol. Struct. 405,
207--217
;
_diffrn_ambient_temperature     10(2)
_diffrn_radiation_type     'neutron'
_diffrn_radiation_wavelength     0.48-7.0
_diffrn_radiation_source     'ISIS neutron spallation source'
_diffrn_radiation_monochromator     ?
_diffrn_measurement_device_type     SXD
_diffrn_measurement_method     'time-of-flight LAUE diffraction'
_diffrn_detector_area_resol_mean     0
_diffrn_reflns_number     12888
_diffrn_reflns_av_R_equivalents     ?
_diffrn_reflns_theta_min     0.001
_diffrn_reflns_theta_max     86.598
_diffrn_reflns_theta_full     25.242
_diffrn_measured_fraction_theta_max     0.190
_diffrn_measured_fraction_theta_full     0.926
_diffrn_reflns_limit_h_min     -29
_diffrn_reflns_limit_h_max     30
_diffrn_reflns_limit_k_min     -12
_diffrn_reflns_limit_k_max     13
_diffrn_reflns_limit_l_min     -31
_diffrn_reflns_limit_l_max     33
_diffrn_standards_number     0
_diffrn_standards_interval_count     0
_diffrn_standards_interval_time     0
_diffrn_standards_decay_%     0
_refine_special_details
;
The variable wavelength nature of the data collection procedure means that
sensible values of _diffrn_reflns_theta_min & _diffrn_reflns_theta_max cannot
be given instead the following limits are given
_diffrn_reflns_sin(theta)/lambda_min 0.06 _diffrn_reflns_sin(theta)/lambda_max
1.38 _refine_diff_density_max/min is given in Fermi per per angstrom cubed not
electons per angstrom cubed. Another way to consider the _refine_diff_density_
is as a percentage of the scattering density of a given atom:
_refine_diff_density_max = 1.0% of nitrogen
_refine_diff_density_min = -1.3% of nitrogen
Refinement of <i>F</i>^2^ against ALL reflections. The weighted
<i>R</i>-factor <i>wR</i> and goodness of fit <i>S</i> are based on
<i>F</i>^2^, conventional <i>R</i>-factors <i>R</i> are based on <i>F</i>,
with <i>F</i> set to zero for negative <i>F</i>^2^. The threshold expression
of <i>F</i>^2^ > \s(<i>F</i>^2^) is used only for calculating
<i>R</i>-factors(gt) <i>etc</i>. and is not relevant to the choice of
reflections for refinement. <i>R</i>-factors based on <i>F</i>^2^ are
statistically about twice as large as those based on <i>F</i>, and <i>R</i>-
factors based on ALL data will be even larger. For comparison, the calculated
<i>R</i>-factor based on <i>F</i> is 0.0742 for the 2773 unique reflections
obtained after merging to generate the Fourier map.
;
_reflns_number_total     2773
_reflns_number_gt     12888
_reflns_threshold_expression     'I > 2\s(I)'
_refine_ls_structure_factor_coef     Fsqd
_refine_ls_matrix_type     full
_refine_ls_R_factor_all     0.0914
_refine_ls_R_factor_gt     0.0914
_refine_ls_wR_factor_gt     0.2589
_refine_ls_wR_factor_ref     0.2589
_refine_ls_goodness_of_fit_ref     1.082
_refine_ls_restrained_S_all     1.082
_refine_ls_number_reflns     12888
_refine_ls_number_parameters     104
_refine_ls_number_restraints     0
_refine_ls_hydrogen_treatment     refall
_refine_ls_weighting_scheme     calc
_refine_ls_weighting_details
             'w=1/[\s^2^(Fo^2^)+(0.1992P)^2^+13.7328P] where P=(Fo^2^+2Fc^2^)/3'
_atom_sites_solution_hydrogens     difmap
_atom_sites_solution_primary     direct
_atom_sites_solution_secondary     ?
_refine_ls_shift/su_max     0.000
_refine_ls_shift/su_mean     0.000
_refine_diff_density_max     4.021
_refine_diff_density_min     -5.604
_refine_ls_extinction_method     SHELXL
_refine_ls_extinction_coef     0.048(3)
_refine_ls_extinction_expression
                                  'Fc^*^=kFc[1+0.001xFc^2^\l^3^/sin(2\q)]^-1/4^'
loop_
    _atom_type_symbol
    _atom_type_description
    _atom_type_scat_dispersion_real
    _atom_type_scat_dispersion_imag
    _atom_type_scat_source
    'C' 'C' 0.0000 0.0000
          'Neutron Data Booklet, ILL Grenoble, France (2003) ISBN 0-9704143-7-4'
    'N' 'N' 0.0000 0.0000
          'Neutron Data Booklet, ILL Grenoble, France (2003) ISBN 0-9704143-7-4'
    'O' 'O' 0.0000 0.0000
          'Neutron Data Booklet, ILL Grenoble, France (2003) ISBN 0-9704143-7-4'
    'H' 'H' 0.0000 0.0000
          'Neutron Data Booklet, ILL Grenoble, France (2003) ISBN 0-9704143-7-4'
_computing_data_collection     'SXD2001 (Gutmann, 2005)'
_computing_cell_refinement     'SXD2001 (Gutmann, 2005)'
_computing_data_reduction     'SXD2001 (Gutmann, 2005)'
_computing_structure_solution     'SHELXS-2014 (Gruene et al., 2014)'
_computing_structure_refinement     'SHELXL-2014 (Gruene et al., 2014)'
_computing_molecular_graphics     'DIAMOND (Putz and Brandenburg, 2006)'
_computing_publication_material     'publCIF (Westrip, 2010)'
loop_
    _atom_site_type_symbol
    _atom_site_label
    _atom_site_fract_x
    _atom_site_fract_y
    _atom_site_fract_z
    _atom_site_U_iso_or_equiv
    _atom_site_adp_type
    _atom_site_calc_flag
    _atom_site_occupancy
    _atom_site_disorder_assembly
    _atom_site_disorder_group
    N N1 0.09626(13) 0.7500 0.12203(11) 0.0051(2) Uani d 1 . .
    N N2 0.12955(13) 0.7500 0.64128(10) 0.00504(18) Uani d 1 . .
    C C1 0.30005(17) 0.7500 0.38127(13) 0.0024(2) Uani d 1 . .
    O O1 0.3777(2) 0.7500 0.30111(16) 0.0044(3) Uani d 1 . .
    O O2 0.1975(2) 0.7500 0.34845(16) 0.0046(3) Uani d 1 . .
    O O3 0.3244(2) 0.7500 0.49515(15) 0.0041(3) Uani d 1 . .
    O OW1 0.0912(2) 0.2500 0.44683(19) 0.0065(3) Uani d 1 . .
    H H1 0.1174(4) 0.5610(7) 0.0716(3) 0.0185(7) Uani d 1 . .
    H H2 0.0109(5) 0.7500 0.1424(5) 0.0177(8) Uani d 1 . .
    H H3 0.1414(6) 0.7500 0.2030(4) 0.0175(9) Uani d 1 . .
    H H4 0.1331(4) 0.5591(7) 0.6954(3) 0.0181(6) Uani d 1 . .
    H H5 0.0534(5) 0.7500 0.5965(5) 0.0180(8) Uani d 1 . .
    H H6 0.1952(5) 0.7500 0.5796(5) 0.0178(8) Uani d 1 . .
    H H7 0.1281(4) 0.4250(7) 0.4122(4) 0.0193(6) Uani d 1 . .
loop_
    _atom_site_aniso_label
    _atom_site_aniso_U_11
    _atom_site_aniso_U_22
    _atom_site_aniso_U_33
    _atom_site_aniso_U_12
    _atom_site_aniso_U_13
    _atom_site_aniso_U_23
    N1 0.0053(6) 0.0052(3) 0.0049(3) 0.000 0.0001(3) 0.000
    N2 0.0054(5) 0.0051(3) 0.0046(3) 0.000 0.0001(3) 0.000
    C1 0.0026(6) 0.0023(3) 0.0023(3) 0.000 -0.0004(4) 0.000
    O1 0.0036(8) 0.0059(5) 0.0036(4) 0.000 0.0012(5) 0.000
    O2 0.0034(8) 0.0064(5) 0.0040(5) 0.000 -0.0006(5) 0.000
    O3 0.0047(8) 0.0055(4) 0.0023(4) 0.000 -0.0004(5) 0.000
    OW1 0.0056(9) 0.0052(5) 0.0086(6) 0.000 0.0011(6) 0.000
    H1 0.022(2) 0.0147(10) 0.0184(11) 0.0029(11) 0.0019(12) -0.0045(9)
    H2 0.014(2) 0.0196(16) 0.0200(18) 0.000 0.0025(17) 0.000
    H3 0.019(3) 0.0211(17) 0.0129(14) 0.000 -0.0047(15) 0.000
    H4 0.0204(19) 0.0149(10) 0.0190(12) 0.0010(11) 0.0004(12) 0.0055(9)
    H5 0.012(2) 0.0214(17) 0.0205(18) 0.000 -0.0054(17) 0.000
    H6 0.016(2) 0.0201(16) 0.0176(16) 0.000 0.0063(16) 0.000
    H7 0.0207(19) 0.0137(10) 0.0236(13) -0.0042(11) 0.0028(13) 0.0032(9)
_geom_special_details
;
 All esds (except the esd in the dihedral angle between two l.s. planes)
 are estimated using the full covariance matrix.  The cell esds are taken
 into account individually in the estimation of esds in distances, angles
 and torsion angles; correlations between esds in cell parameters are only
 used when they are defined by crystal symmetry.  An approximate (isotropic)
 treatment of cell esds is used for estimating esds involving l.s. planes.
;
loop_
    _geom_bond_atom_site_label_1
    _geom_bond_atom_site_label_2
    _geom_bond_site_symmetry_2
    _geom_bond_distance
    _geom_bond_publ_flag
    N1 H1 . 1.040(3) ?
    N1 H1 8_575 1.040(3) ?
    N1 H3 . 1.045(5) ?
    N1 H2 . 1.053(6) ?
    N2 H4 . 1.040(3) ?
    N2 H4 8_575 1.040(3) ?
    N2 H6 . 1.043(6) ?
    N2 H5 . 1.041(6) ?
    C1 O2 . 1.287(3) ?
    C1 O1 . 1.287(3) ?
    C1 O3 . 1.289(2) ?
    OW1 H7 . 0.975(4) ?
    OW1 H7 8_565 0.975(4) ?
loop_
    _geom_angle_atom_site_label_1
    _geom_angle_atom_site_label_2
    _geom_angle_atom_site_label_3
    _geom_angle_site_symmetry_1
    _geom_angle_site_symmetry_3
    _geom_angle
    _geom_angle_publ_flag
    H1 N1 H1 . 8_575 108.0(5) ?
    H1 N1 H3 . . 109.2(3) ?
    H1 N1 H3 8_575 . 109.2(3) ?
    H1 N1 H2 . . 110.7(3) ?
    H1 N1 H2 8_575 . 110.7(3) ?
    H3 N1 H2 . . 109.0(5) ?
    H4 N2 H4 . 8_575 109.7(4) ?
    H4 N2 H6 . . 110.1(3) ?
    H4 N2 H6 8_575 . 110.1(3) ?
    H4 N2 H5 . . 107.9(3) ?
    H4 N2 H5 8_575 . 107.9(3) ?
    H6 N2 H5 . . 111.0(5) ?
    O2 C1 O1 . . 120.32(17) ?
    O2 C1 O3 . . 119.49(19) ?
    O1 C1 O3 . . 120.2(2) ?
    H7 OW1 H7 . 8_565 106.2(6) ?
loop_
    _geom_hbond_atom_site_label_D
    _geom_hbond_atom_site_label_H
    _geom_hbond_atom_site_label_A
    _geom_hbond_site_symmetry_A
    _geom_hbond_distance_DH
    _geom_hbond_distance_HA
    _geom_hbond_distance_DA
    _geom_hbond_angle_DHA
    N1 H1 O3 2_564 1.040(3) 1.766(4) 2.7973(15) 170.6(4)
    N1 H2 O1 3_465 1.053(6) 1.721(6) 2.766(3) 171.1(5)
    N1 H3 O2 . 1.045(5) 1.740(5) 2.778(2) 171.6(6)
    N2 H4 O1 2_565 1.040(3) 1.808(3) 2.8404(14) 171.7(4)
    N2 H5 OW1 4_556 1.041(6) 1.807(7) 2.831(3) 167.0(5)
    N2 H6 O3 . 1.043(6) 1.814(6) 2.847(3) 170.2(5)
    OW1 H7 O2 . 0.975(4) 1.813(4) 2.788(2) 179.6(5)
_shelx_hkl_file
;
   3  -3  -5 3218.12   31.17   1    2.11
   3  -4  -6 3869.97   38.48   1    1.63
   3  -2  -6  2491.2   27.64   1    2.61
   1  -3  -5 2452.91   27.22   1    2.18
   2  -2  -3 1868.04   22.12   1    3.17
   1  -3  -7 2649.76   32.05   1    2.05
   0  -4  -8 2801.02   36.14   1    1.58
   2  -5  -8 3920.85   53.24   1    1.32
   0  -5 -11 4409.38   64.52   1    1.24
   0  -2  -4 1221.35   18.77   1    3.15
   4  -3  -8 1861.63    29.6   1    1.85
   1  -4  -9 1962.52   33.84   1    1.55
   2  -2  -5 1227.14   20.81   1    2.93
   3  -4 -10  2163.6   38.43   1    1.49
   4  -4 -11 2637.08   45.21   1    1.41
   3  -5 -10  2850.8   51.66   1    1.27
   2  -5 -10 2803.05   49.39   1    1.28
   0  -4 -12 2324.97   39.66   1    1.37
   0  -3  -7 1417.07   24.35   1    2.02
   4  -5 -10 2806.27   50.43   1    1.26
   4  -5  -8 2158.92   40.08   1    1.29
   1  -5 -10    2245   43.83   1    1.28
   3  -4  -9 1470.67   30.98   1    1.54
   6  -4 -12 1846.37   39.94   1    1.31
   2  -4  -8 1142.85   25.21   1     1.6
   2  -3  -8 1009.41    21.6   1    1.94
   5  -5  -8 1493.61   35.17   1    1.27
   0  -2  -6  645.91   14.47   1    2.74
   1  -4 -11  1339.8   32.64   1    1.44
   2  -3  -6  738.24   17.48   1    2.11
   3  -6  -9 2223.92   51.88   1     1.1
   0  -6 -12 2438.66   61.58   1    1.05
   2  -2  -6  684.36   16.34   1    2.72
   4  -4  -7  726.14   20.51   1    1.58
   6  -6 -15 3735.97   99.05   1    0.98
   5  -4 -12 1247.59   34.41   1    1.34
   4  -6 -11 1812.84   55.48   1    1.07
   1  -5 -14 1956.42   55.27   1    1.14
   3  -5 -13 1626.24   48.59   1    1.18
   2  -4  -6  573.68   16.71   1    1.65
   1  -4 -13 1120.52   30.12   1    1.32
   3  -6 -10 1763.27   51.14   1    1.09
   6  -6 -11 1849.51   58.42   1    1.05
   1  -3  -9  570.93   17.02   1    1.84
   4  -5  -9 1063.02   31.94   1    1.28
  -1  -6 -11 1472.46   45.98   1    1.05
   5  -5 -12 1557.53   47.61   1    1.19
   7  -6 -10 1699.08   54.71   1    1.04
   4  -5 -16 2321.21   65.97   1    1.06
   2  -2  -4  405.12   11.61   1     3.1
   3  -4 -11  942.81   30.71   1    1.43
   6  -6 -19 3385.21  112.15   1    0.88
   1  -2  -5  389.34    11.6   1    2.99
   4  -4 -12  933.69   31.37   1    1.36
   0  -7 -11 1983.23   63.49   1    0.93
   3  -6 -11 1418.92    50.4   1    1.08
   0  -6 -16 2098.36   75.26   1    0.96
   5  -4  -8  554.29   20.85   1    1.51
   7  -5 -14 1416.61   55.74   1    1.09
   1  -6 -11 1410.43   48.17   1    1.08
   6  -4 -11  719.79   27.27   1    1.35
   1  -2  -6  342.27   11.42   1    2.76
   4  -6 -15  1882.8   73.13   1       1
   1  -5 -13 1008.48   40.89   1    1.18
   3  -3  -6  360.57   12.64   1    2.07
   2  -5 -16  960.88   41.78   1    1.07
   1  -1  -3     415   14.51   1    5.43
   6  -6 -12 1595.08   58.92   1    1.03
   3  -5 -14  971.59   42.97   1    1.14
   4  -4  -8  503.99   19.15   1    1.55
   3  -4  -8  425.78   17.86   1    1.58
  -1  -7 -14 1714.93   75.62   1    0.89
   0  -5  -9  509.29   23.56   1    1.29
   0  -5 -13  775.47   36.85   1    1.17
   1  -2  -3  207.26    7.57   1    3.29
   2  -4 -11  535.62   22.92   1    1.44
   1  -7 -14 1781.14    84.6   1    0.91
   0  -1  -3  264.88   10.46   1    5.46
   1  -5  -8  469.52   21.08   1    1.31
   1  -6 -13  1055.3   52.39   1    1.04
   4  -6 -12 1125.07   55.96   1    1.06
   1  -5 -15  781.68   39.66   1     1.1
   1  -4 -12  433.69   22.19   1    1.38
   1  -4  -8   261.7    14.7   1     1.6
   8  -6 -18 1678.24   90.01   1    0.89
   6  -8 -19 3536.55  175.04   1    0.76
   7  -5 -12  738.48   39.25   1    1.14
   5  -5 -15  873.44   47.54   1    1.09
   2  -6 -15 1011.97   63.75   1       1
   8  -5 -15   918.2    48.5   1    1.03
   0  -6 -10  569.71   37.52   1    1.08
   4  -7 -16    1804   94.78   1    0.88
   6  -5 -11  611.68   32.39   1    1.19
   4  -6 -19 1369.32   85.82   1    0.89
   0  -5 -15  682.05   39.05   1     1.1
   5  -7 -12 1317.18   84.19   1    0.93
   0  -8 -16 2281.45  113.11   1    0.79
   5  -6 -17  969.85   71.74   1    0.94
   2  -3  -5  176.44    9.07   1    2.17
   4  -4  -9  236.41   16.49   1    1.51
   3  -3  -8  202.64   12.72   1    1.91
   3  -5 -11  427.03   28.06   1    1.25
   5  -5 -10  482.25   30.12   1    1.24
   7  -6 -11  756.15   45.69   1    1.03
   3  -7 -17 1877.14  106.71   1    0.87
   5  -6 -12  648.82   43.92   1    1.05
   0  -7 -19 1591.69  104.09   1    0.82
   4  -5 -12  343.88    35.3   1     1.2
   3  -5  -8  306.76   20.17   1    1.31
   5  -5 -14  507.04   42.01   1    1.12
   4  -5 -15  546.21   44.66   1     1.1
   4  -7 -11  760.31   59.63   1    0.94
   0  -4 -10  227.59   15.61   1    1.48
   7  -5 -13  476.78   39.48   1    1.11
   4  -5 -13  467.74   35.18   1    1.17
   1  -4 -10  261.11   18.02   1     1.5
   1  -1  -2  169.67    9.04   1    6.18
   3  -5  -9   340.3   22.42   1     1.3
   8  -8 -18 2048.41  145.93   1    0.76
   2  -4  -7  196.14   13.33   1    1.63
   1  -2  -4   98.34    6.06   1    3.19
   6  -8 -15 1719.59  122.78   1     0.8
   5  -5 -13  468.33      33   1    1.16
   1  -5  -9  313.06   21.99   1     1.3
   0  -3  -5   90.73    6.55   1    2.16
   5  -7 -15  843.45   79.24   1    0.89
   6  -7 -16  764.64   88.47   1    0.87
   2  -5  -9  223.28   19.41   1     1.3
   9  -7 -14 1388.75   88.54   1    0.86
   2  -6 -17  773.93   63.23   1    0.95
   4  -6 -10  458.25   35.99   1    1.08
  -1  -7 -15  713.06   67.49   1    0.88
   7  -9 -17 1964.99  156.78   1    0.71
   4  -6  -9  237.24   28.79   1    1.09
   2  -7 -18  917.37   79.04   1    0.85
   7  -7 -10  657.89   59.67   1    0.91
   3  -8 -17 1586.91  124.54   1    0.79
   3  -7 -14  815.51   69.34   1    0.91
   3  -4 -12  250.69   22.94   1    1.38
   6  -6  -9  254.34   34.68   1    1.06
   1  -7 -15  526.69   64.76   1     0.9
   4  -9 -16 1445.76  156.13   1    0.73
   9  -8 -12  746.73   81.27   1    0.78
   4  -4  -6  127.06   11.64   1    1.59
   5  -5  -9  179.28   18.54   1    1.26
   0  -3  -8   93.86    8.27   1    1.93
   4  -6 -16  533.42   62.19   1    0.97
   3  -7 -11  429.71   55.45   1    0.94
   1  -3  -8    78.7    8.92   1    1.94
   1  -9 -14  1086.9  104.52   1    0.73
   4  -7 -20 1053.17  116.45   1    0.81
   2  -4 -12  129.22   17.29   1    1.39
   3  -6 -18  540.37   63.02   1    0.92
   4  -3  -7  106.22    9.97   1    1.93
   8  -6 -12  317.59   39.41   1    0.99
   7  -7 -20  949.07  117.56   1    0.79
   0  -8 -14  796.97    76.9   1    0.81
   5  -7 -16  750.97   97.37   1    0.88
   9  -7 -15  640.62   76.69   1    0.85
   7  -6 -19  471.53   78.26   1    0.87
   0  -9 -15 1025.68  127.97   1    0.72
  11  -7 -20  1408.3  145.54   1    0.76
   1  -4  -7   57.92    9.41   1    1.63
   6  -8 -12  780.38   71.41   1    0.81
   1  -3  -6   49.07    7.01   1    2.13
   7  -7 -22 1251.38  156.51   1    0.76
   3  -7 -18  729.63    92.1   1    0.85
   8  -6 -13  515.99   50.89   1    0.98
   0  -6 -18  440.64   65.47   1    0.91
   1  -8 -17  880.41  105.91   1    0.79
   1  -6 -17  339.05   50.47   1    0.94
   0  -6 -14  344.85    48.5   1    1.01
   7  -7 -14  505.09   64.38   1    0.89
   1  -9 -15  216.15   68.66   1    0.72
   4  -6 -14  380.13   48.97   1    1.02
   3  -9 -17 1613.31  182.35   1    0.72
   6  -5  -9  169.71   20.96   1    1.23
   7  -8 -13   415.6   64.97   1     0.8
   3  -8 -18   537.9  114.92   1    0.77
   2  -3  -7   67.19     8.6   1    2.03
   4  -8 -18  671.49  116.74   1    0.78
   3  -3  -9   84.44    10.9   1    1.81
   1  -7 -18  565.92  114.63   1    0.85
   2  -6 -19  630.13   72.01   1     0.9
   5  -6 -14  247.82   42.36   1    1.01
   3  -9 -14  628.33   92.24   1    0.73
   9  -9 -14  924.16  126.42   1    0.71
   6  -7 -11  435.87   56.01   1    0.92
   4  -7 -18  634.67   92.48   1    0.85
   5  -8 -12  473.99   76.01   1    0.82
   7  -9 -14  543.77   99.14   1    0.72
   4  -8 -12  367.83   55.15   1    0.82
   7  -7 -12  392.54   61.71   1     0.9
   5  -7 -21  711.01  110.35   1    0.79
   6  -8 -23  753.97  190.58   1     0.7
   6  -6 -13    87.4   29.93   1    1.02
   6  -7 -20  764.65  117.98   1     0.8
   1  -7 -21   472.8   78.34   1    0.79
  -1  -6 -12  181.11   31.62   1    1.04
   5  -7 -20  496.98   95.47   1    0.81
   1  -5 -16   60.42   19.52   1    1.07
   5  -4 -10   38.49   10.51   1    1.44
   8  -8 -13  535.29   96.91   1    0.79
   3  -8 -13   334.5   65.58   1    0.82
   5  -7 -18  375.92   63.61   1    0.84
   4  -7 -12  172.16   42.88   1    0.93
   1  -8 -21  780.86  125.02   1    0.73
   5  -6 -13  180.68   36.52   1    1.03
   7  -6 -17  286.99   48.66   1    0.92
  -1  -3  -2 2572.75   23.92   1    1.87
   3  -3  -2 3096.23    29.5   1    1.92
   3  -3  -1 2308.11   23.48   1    1.72
   1  -3  -2 2486.25   25.35   1       2
  -1  -3  -3 1846.72   22.46   1    2.02
   2  -5  -4 3987.47   53.55   1    1.24
   1  -3  -3 1563.91   22.11   1    2.14
   0  -4  -4 1773.17   26.76   1    1.58
  -2  -4  -3 1528.56    24.5   1    1.39
   2  -4  -3    1433   24.92   1    1.54
   4  -4  -4 1203.36   23.76   1    1.54
   0  -3  -3  869.85   15.78   1    2.11
   0  -6  -6 2817.22   59.04   1    1.05
   2  -3  -2  750.84   14.82   1    1.99
   3  -4  -2 1157.45    22.5   1    1.41
   5  -5  -1 2403.68   48.24   1    0.97
  -1  -4  -2  942.19   19.69   1    1.35
   4  -4  -3 1118.34   23.81   1    1.47
   1  -4  -2  856.45   19.24   1    1.42
   3  -5  -6  1665.4   36.28   1     1.3
   1  -2  -2   332.4    9.86   1    3.21
   5  -5  -2  1821.6   43.47   1    1.06
   0  -6  -4 1710.21   52.92   1    0.98
   5  -7  -2 3218.14  101.67   1    0.74
   2  -2  -1  344.01       9   1    2.74
   5  -6  -6 1472.68   51.23   1    1.05
   2  -3  -3  418.82   11.72   1    2.17
   2  -7  -4 3333.92   94.09   1    0.84
   0  -5  -5   924.7   27.16   1    1.27
  -2  -7  -4 3713.12  106.49   1    0.78
   5  -6  -3 2003.96   59.76   1    0.93
   2  -3  -1  305.59    9.25   1    1.77
   6  -7  -8 2786.67   84.05   1    0.91
   3  -4  -3   563.1   16.63   1    1.51
   1  -6  -6 1444.58   48.82   1    1.07
  -1  -6  -6  1492.5   49.77   1    1.03
   3  -6  -2 1532.94   54.61   1    0.89
   3  -3  -3  826.65   15.99   1    2.05
   4  -7  -8 2200.78   76.12   1    0.93
   4  -5  -3  793.02   31.42   1    1.16
   1  -7  -2 2195.92   93.04   1    0.74
   6  -7  -4 2617.38   94.62   1    0.82
   4  -6  -6 1064.87   44.97   1    1.06
  -1  -5  -3  681.98   27.32   1    1.12
  -3  -8  -6 3360.69  135.43   1    0.71
   3  -7  -5 1815.65   75.69   1    0.87
   4  -6  -3 1182.96   48.78   1    0.95
   2  -4  -4  386.86   14.47   1     1.6
   3  -8  -6 3656.15  133.96   1    0.77
   1  -5  -3  716.83   27.81   1    1.17
   4  -4  -1  387.52    16.5   1    1.24
   1  -7  -7 1834.26   75.06   1    0.91
   7  -8  -6  3045.2  129.56   1    0.75
   1  -5  -6  536.55   23.47   1    1.31
  -1  -7  -7 1588.34   67.74   1    0.89
   0  -7  -7 1596.97   66.96   1     0.9
   1  -1  -1  262.91   10.77   1    6.15
   0  -1  -1  268.67   10.66   1     6.3
  -3  -7  -5 1798.18   78.41   1     0.8
  -1  -5  -6  544.15   23.35   1    1.26
   5  -5  -4  565.46   28.06   1    1.19
   1  -7  -3 1456.86   75.58   1    0.79
   0  -2  -2  150.48    6.68   1    3.16
   2  -4  -1  208.83   12.93   1    1.29
  -1  -7  -3 1391.99   77.94   1    0.76
   3  -7  -2 1777.82   87.33   1    0.75
   3  -5  -1  445.62   25.35   1       1
  -2  -5  -3  411.94   22.89   1    1.09
  -2  -7  -8  1048.7   62.69   1    0.89
   3  -4  -1  226.09   14.13   1    1.27
   6  -9  -8 2683.66  153.53   1     0.7
   2  -5  -1  440.11   24.55   1       1
  -2  -8  -3 1721.19   114.3   1    0.64
   2  -5  -3  439.01   23.95   1    1.18
   2  -7  -8 1120.24   59.73   1    0.93
   3  -5  -2  342.53    21.8   1     1.1
   3  -8  -2 1727.46  117.66   1    0.64
   0  -3  -1  100.49    5.99   1    1.73
   0  -4  -2  165.81   11.15   1     1.4
   3  -5  -5  303.34   18.37   1    1.28
   2  -8  -3 1635.65  108.48   1    0.68
   6  -6  -6   547.6   36.28   1    1.03
  -1  -5  -2  270.56   19.87   1    1.04
   3 -10  -6 3136.01  214.12   1    0.59
   1  -8  -9 1516.88   98.31   1    0.81
   2  -6  -6  502.94    34.4   1    1.07
  -1  -8  -9 1419.34   89.38   1    0.79
   4  -6  -4  547.53   39.32   1       1
   1  -5  -2  323.44   23.83   1    1.09
   8  -8  -8 1310.38  102.32   1    0.77
   6  -8  -7  1483.5  103.85   1    0.78
  -1  -6  -2  456.43   43.69   1    0.85
   0  -9 -11 1640.72   118.3   1    0.72
   7  -7  -7  821.91   58.06   1    0.88
   6  -7  -5  960.46   68.64   1    0.85
   0 -10  -8  2344.2  210.79   1    0.61
   7  -7  -4 1071.32   77.01   1     0.8
  -1  -9  -7 1277.23  134.84   1    0.67
   6  -9  -4 1515.89  145.27   1    0.62
   1  -3  -1   74.12    5.34   1    1.78
  -4  -9  -8 1917.48  140.31   1    0.65
   7  -8  -3 1124.64  124.66   1    0.67
  -2  -8  -8  936.36   91.99   1    0.77
  -3 -10  -6  2857.3   204.4   1    0.55
   1  -6  -2  521.08   43.45   1    0.88
   4  -9  -8 1979.55  148.61   1     0.7
  -2  -8  -5  964.64   96.84   1     0.7
   3  -8  -9  1196.6   82.52   1    0.81
  -2  -8 -11  841.91    78.3   1    0.79
   1  -9  -7 1468.68  125.49   1    0.68
   4  -9 -10  1440.3   135.5   1    0.72
   2  -8  -5 1088.05   99.18   1    0.74
   1  -7  -5  738.41   66.58   1    0.87
   2  -5  -6  127.45   16.36   1    1.31
  -1  -7  -5  579.89   49.94   1    0.84
   5  -6  -4     413    35.7   1    0.98
   7 -10  -6 2072.44  199.96   1    0.58
   2  -9  -4 1738.27   155.5   1    0.62
   5  -7  -3  611.65   61.15   1    0.79
  -2  -9  -4 1394.96   135.1   1    0.59
   6  -8  -3 1166.89  101.21   1    0.67
   4  -8  -3  855.42  100.75   1    0.68
   6  -6  -7  462.96   34.98   1    1.05
   7  -8  -9  864.38   84.27   1    0.79
  -2  -9 -10 1432.39  126.57   1    0.69
   3  -9  -2 1548.12  161.15   1    0.56
   0  -8  -8 1041.29   81.79   1    0.79
  -2  -7  -9   351.3    44.7   1     0.9
   7  -7  -5  490.59   65.01   1    0.83
  -1  -7  -9  373.28   41.25   1    0.91
  -1  -2  -1   29.36    2.85   1    2.54
   6  -6  -4  374.78   36.05   1    0.96
   0  -7  -5  404.59   57.55   1    0.85
  -2  -9  -8  1095.1  112.63   1    0.67
  -6 -11  -8  1572.2  249.21   1     0.5
   2  -9  -8 1216.15  132.25   1     0.7
   4  -6  -1  333.88   39.02   1    0.82
   2  -8  -8  821.13   80.41   1     0.8
   4  -8  -7  483.65   64.67   1    0.79
   4  -8  -4  764.65   91.81   1    0.71
   6  -8  -5  750.35   83.53   1    0.73
   8  -9  -5  1094.1  122.31   1    0.63
   0 -10 -12 1495.72  172.16   1    0.65
   3  -6  -3  225.76   28.61   1    0.95
   3 -10  -9 1012.54  158.54   1    0.63
   0  -7  -3  568.86   67.85   1    0.77
   0 -11 -11  1671.3  206.11   1    0.57
   4  -5  -2  153.32   19.99   1    1.08
   7  -8  -7  625.21   92.11   1    0.77
  -2  -6  -4  278.37   32.17   1    0.94
  -3  -7  -6  454.68   52.55   1    0.83
   1 -10 -13  650.08  102.68   1    0.65
  -3  -9  -5 1231.46  145.83   1     0.6
   5  -5  -3  130.92   21.27   1    1.13
   4 -11  -8  1220.3  191.65   1    0.56
   2  -5  -5   78.65   10.74   1    1.29
   5  -7  -8  468.65   58.54   1    0.92
   3  -7  -6  308.57   59.56   1     0.9
   1  -7  -9  253.63   43.62   1    0.94
   5  -6  -1  420.55   53.63   1    0.81
  -1  -9 -10  557.17   89.76   1     0.7
  -2  -5  -2  140.89   19.14   1       1
   5  -8  -8  238.98   57.62   1     0.8
   1  -2  -1   29.11     3.2   1    2.85
   3  -9  -5 1026.83  132.39   1    0.65
   1  -6  -7  156.53   25.82   1    1.09
   3 -10 -10 1087.39  145.14   1    0.64
   0  -5  -3  174.66   20.84   1    1.15
   6  -9  -5  566.28   107.7   1    0.64
   7 -10 -10 1083.05     149   1    0.64
   8  -9  -9 1105.32  132.98   1    0.69
   2  -8  -6  374.13   76.43   1    0.77
   2  -7  -3  306.54   46.96   1    0.79
   1 -10  -9  990.83  167.19   1    0.63
  -2  -8  -7  395.88   72.79   1    0.75
  -3 -10  -9  930.87  156.86   1     0.6
   1  -9  -3  646.72  122.79   1    0.59
   0  -4  -3   29.14    6.32   1     1.5
  -1  -4  -4   38.51    7.74   1    1.54
   4 -10 -11  918.09  167.24   1    0.65
   2  -8  -7  321.61    70.3   1    0.79
  -3 -10 -10 1358.49  172.69   1    0.61
   7  -7  -8  337.74   45.44   1    0.89
   8  -8  -3  487.78   99.92   1    0.66
   0  -9  -5   502.9  123.51   1    0.63
   6  -7  -7  390.21   48.11   1    0.89
  -2  -8  -6  411.12   78.49   1    0.72
   3  -5  -4   52.95   12.64   1    1.24
   7 -10  -7   754.6  172.28   1     0.6
   4 -12 -11  575.97  177.94   1    0.53
   3 -12  -9  658.83  224.83   1    0.51
   7 -10  -5 1285.36  224.94   1    0.57
   3  -6  -5  101.42   26.05   1    1.03
   5  -5  -5  100.03   18.29   1    1.23
  -4  -2   0 9676.12   39.62   1    0.95
   0  -2   0 4223.58   21.37   1    2.13
   0  -4   0 9085.64   60.17   1    1.07
  -2  -1   0  513.39     4.1   1     1.9
   1  -1   1 1105.86    5.98   1    1.43
   5  -3   2  9993.8   86.28   1    0.76
   3  -1   1  781.29    6.65   1    1.33
   3  -3   1 3002.36   27.81   1    1.13
   2  -1   1  540.96    4.95   1    1.47
  -2  -2   0  895.51    9.17   1    1.59
   3  -3   2 5961.84   60.39   1    0.79
   1  -3   2 5321.78   56.37   1    0.75
  -4  -4   0 6000.96   68.73   1    0.79
  -1  -3   2 5307.16   65.87   1    0.61
   3  -2   2 2975.09   35.07   1    0.74
   2  -2   1  387.26    7.14   1    1.44
   0  -6   0 5810.24  110.38   1    0.71
   0  -8   014328.18  282.82   1    0.53
  -2  -2   1  505.55   11.74   1    0.88
   4  -3   1  688.41   16.71   1    1.09
  -2  -4   0 1177.06   30.33   1    0.95
   3  -2   1  301.74     7.3   1    1.38
   2  -3   2 1125.09    29.4   1    0.78
  -5  -5  -1 2592.56   66.42   1    0.74
   5  -5   1 2641.45   68.45   1    0.75
  -4  -3   0  584.48    18.6   1    0.91
   5  -2   2  840.49    26.5   1     0.7
   3  -4   2 1364.17   47.12   1    0.72
   0  -5   1 2124.57   65.42   1    0.73
   1  -5   1 1901.51   63.23   1    0.75
   1  -2   2  625.35   21.81   1    0.63
   2  -4   3 1880.38   81.59   1    0.51
  -1  -5   1 1710.55   61.47   1     0.7
   1  -4   2 1228.34   47.17   1    0.69
   5  -4   3 2054.62   86.17   1    0.53
   5  -3   3 1600.73   68.44   1    0.49
  -5  -7  -2  3487.9   125.2   1    0.62
  -4  -8   0    6338  248.44   1    0.48
  -2  -5   0 1149.12   46.68   1    0.78
  -4  -3   1  734.79   33.63   1    0.62
  -2  -3   1  397.41   18.28   1    0.87
   5  -5   2 1907.68   80.73   1    0.64
   7  -4   3 1974.13   98.95   1    0.52
  -1  -4   2 1095.93   54.87   1    0.61
  -3  -4   2 1610.21   77.43   1     0.5
  -5  -5   1 2300.55   97.72   1    0.52
   7  -6   2 2699.16  132.29   1    0.55
  -4  -4  -1  390.55   19.58   1    0.96
  -3  -4  -1  295.67   15.26   1    1.05
   5  -4   1  617.13   28.46   1    0.88
  -5  -3   1  782.78   47.45   1    0.51
   4  -4   1  405.34   24.23   1    0.91
   4  -4   3 1099.44    73.3   1    0.53
   1  -7   2 2051.14  153.22   1    0.49
  -1  -2   1    55.5    4.97   1    1.11
  -3  -5  -1  560.19    36.7   1    0.85
   5  -7   2 3031.46   156.5   1    0.51
   3  -6   2 1717.14  102.18   1    0.57
   6  -5   2 1158.16   73.88   1    0.63
  -7  -7  -1 1619.75  142.67   1    0.51
   0  -3   1  100.59    9.84   1    1.06
   6  -6   1 1058.71   81.66   1    0.65
  -6  -4   1  866.34   72.86   1    0.48
   2  -6   0  709.02   69.24   1    0.74
  -4  -6   0 1437.35   96.32   1     0.6
   3  -5   1  483.65   40.32   1    0.77
  -6  -6  -1  993.78   76.94   1     0.6
   2  -5   1  493.66   44.46   1    0.76
   1  -5   3  676.48   98.77   1    0.48
   6  -3   2  488.21   31.23   1    0.73
  -2  -5   1  619.69   52.15   1    0.66
  -3  -7  -1  1111.9   94.98   1    0.62
  -5  -7  -1 1551.03  114.32   1    0.56
   3  -7   2 1769.08  150.31   1    0.51
  -5  -9  -2 2293.01  209.81   1    0.48
   3  -7   1 1155.03  107.85   1    0.57
  -4  -5   0  542.24   50.76   1    0.69
  -8  -7  -1  881.12  132.63   1    0.48
  -2  -6   0  735.65   59.09   1    0.67
  -3  -7   1 1189.88  173.65   1    0.49
  -7  -8  -2 1903.96  149.77   1     0.5
  -3  -5   1  517.76   61.78   1    0.62
   1  -3   1  104.17    9.48   1    1.12
  -2  -4   1  237.18   29.05   1    0.76
   5  -7   1 1094.46  104.97   1    0.57
  -8  -6  -1  681.77   95.37   1    0.52
   8  -7   1 1071.75   134.6   1    0.55
   1  -7   1  847.28  107.73   1    0.56
   3  -5   2  460.14   64.26   1    0.64
   8  -4   3  676.95   80.28   1     0.5
  -4  -6  -1  308.74   46.61   1    0.68
  -6  -5   0  339.73   50.94   1    0.58
  -1  -3   1   87.29    11.8   1    0.97
   3  -3   3  282.69   42.73   1    0.47
   1  -6   2  403.83   78.16   1    0.55
   7  -5   2  602.34   86.04   1    0.61
  -3  -4   1  261.34   32.28   1    0.69
  -2  -7  -1  243.02   46.73   1    0.64
   5  -4   2  191.02    33.5   1    0.71
  -2   1  -4  3206.1   17.81   1    1.62
  -1   1  -3 1165.78    9.03   1    1.66
   3   2  -6 4458.14   43.38   1    1.08
   3   1  -2  829.96     8.2   1    1.35
  -3   2  -6 6212.96   71.04   1    0.72
   1   1  -3  825.21    9.46   1    2.16
  -2   1  -3  632.08    7.62   1    1.22
   0   1  -3  594.49    7.47   1    2.02
   1   1  -2  394.47    5.21   1    1.43
   2   2  -5 2298.98   32.31   1    0.95
  -1   2  -9 2743.67   39.17   1    1.07
   4   2  -4 3134.31   48.13   1    0.73
   0   2  -4 3643.84   58.43   1    0.57
   2   1  -3  437.78    7.31   1    2.09
   2   2  -7  1380.6    24.7   1    1.15
   0   2  -6 1261.72   25.07   1    1.01
  -2   2  -7 1727.63   33.72   1    0.94
   0   2  -8 1280.47   25.64   1    1.12
  -2   2  -8 1735.95   34.84   1    0.99
   2   2  -6 1111.85   23.71   1    1.08
   2   1  -2  204.74    4.23   1    1.46
  -3   2  -9 1856.94   39.17   1    0.94
   1   3  -7 4506.64  102.76   1    0.55
   2   3 -10 4310.62   97.32   1    0.75
  -2   2  -6 1075.17   30.05   1    0.83
  -2   3 -10 4487.11  110.15   1    0.65
  -2   2  -5 2546.11    48.4   1    0.64
   4   3 -10  3168.9   86.27   1    0.75
   1   2  -5  618.43   21.15   1    0.92
   5   2  -6  805.51    24.8   1       1
   4   3  -8 2901.59   94.54   1    0.67
   4   2  -7  832.45   23.84   1    1.11
  -1   3  -7 4119.83  116.08   1    0.48
  -6   2  -7 2587.22   80.07   1    0.54
   1   2  -6  475.24   16.97   1    1.06
  -1   2  -6   632.3    24.3   1    0.93
  -4   3 -10 3218.93  116.77   1    0.56
   2   2  -4  657.18   26.52   1    0.71
  -4   2  -7  875.92   36.39   1    0.73
   6   2  -4  992.11   39.38   1    0.67
   0   3  -7 2012.15   97.52   1    0.52
   7   3 -10 1960.64   88.41   1    0.71
   2   3  -8 1294.94   63.13   1    0.66
  -1   2  -5  622.18   26.92   1    0.75
  -5   3 -12  2728.3  123.32   1    0.58
   0   3 -11 1676.61   75.39   1    0.74
   6   4 -15 4662.86  197.69   1    0.58
  -3   1  -4  103.38     5.6   1    1.26
   0   4 -12 2905.87  173.09   1    0.51
  -3   2  -8  514.85    28.2   1     0.9
   8   3  -9 1484.99    83.5   1    0.65
   1   2  -8  243.44   13.88   1    1.15
   4   4 -11 3215.72  192.76   1    0.51
   8   3  -8 1694.15  104.97   1    0.61
  -5   2  -8  571.89   36.89   1    0.72
  -1   2  -8  247.56   18.34   1    1.06
  -3   3 -14 1392.31   95.22   1    0.67
   1   3  -9  733.94   58.63   1     0.7
  -3   4 -17  2913.8  196.48   1    0.52
  -4   4 -15 2795.38  239.62   1    0.48
   3   3 -10  904.54   61.15   1    0.75
  -1   3  -9  949.96   79.24   1    0.64
  -2   3  -8 1011.12   82.02   1    0.53
   0   4 -16 2428.43  162.58   1    0.56
   7   4 -10 1994.85  161.01   1    0.47
  -2   3  -9  729.56   84.78   1     0.6
   2   3 -12  491.02   53.92   1    0.77
   1   4 -11 1003.38  125.83   1    0.49
   2   3  -9  650.71   54.52   1    0.71
  -5   2  -6  761.54   69.71   1     0.5
   5   2  -7  149.37   16.98   1    1.06
   1   4 -13 1414.86  149.93   1    0.54
  -4   4 -19 1732.03  195.87   1    0.51
  -1   2  -7   104.1    11.4   1    1.02
   4   4 -14  807.26  110.74   1    0.57
  -3   3 -10  701.88   81.01   1    0.61
   6   3 -11  621.84   59.79   1    0.75
   3   2  -5   84.77   14.63   1    0.95
  -1   1  -4   31.25    3.82   1    1.97
  -4   3 -15   430.2   69.97   1    0.65
  -5   3 -14  604.92   85.27   1    0.61
  -2   3 -12   559.7   63.29   1    0.69
   1   2  -7   83.84   12.19   1    1.13
   0   1  -4   10.96    2.35   1    2.23
  -2   4 -18  238.91    65.4   1    0.54
   2   1  -8 2838.06   31.67   1    1.81
   0   1  -7 1524.94   20.12   1    1.93
  -1   1  -7 1534.16   19.73   1    1.82
   2   1 -10    2851   38.65   1    1.56
   0   1 -11 3424.22   46.29   1    1.43
   3   1  -6 1174.58   17.02   1       2
   4   1 -10  2678.5   41.23   1     1.5
   4   1  -8 1784.63   27.49   1    1.69
   1   1  -7 1432.43   21.32   1    1.97
   3   1 -10 2414.36   38.72   1    1.54
  -1   1 -10 1781.05   29.77   1    1.49
   4   2 -11 2879.94   52.28   1    1.08
   2   2 -11  2317.5   43.52   1     1.1
   1   1 -10 1683.37   31.63   1    1.56
  -1   1 -14 2850.49   54.59   1    1.16
   5   1 -12 2117.92   44.26   1    1.29
   1   1 -14 2636.46   54.92   1     1.2
   4   1 -11 1790.77    37.6   1    1.41
   0   2 -12 2050.48   46.67   1    1.04
   0   2 -16 4560.18  101.52   1    0.89
   3   2 -10 1512.72   33.71   1    1.13
   3   1 -17 3555.91    83.8   1    1.02
   4   1 -16 3202.96   76.56   1    1.06
   1   1  -5     413    9.27   1    2.26
   1   2 -11 1322.78    36.3   1    1.09
   7   1 -17 3922.78  101.01   1    0.96
   6   2 -12 1942.52   50.89   1       1
   0   1 -13 1437.75   39.38   1    1.26
   3   1  -7  530.96   14.27   1    1.89
   6   2 -19 7595.84  201.28   1     0.8
   4   2 -15 2780.87   83.43   1    0.94
  -1   1  -8  425.23   12.23   1     1.7
   3   2 -17 3198.51   98.95   1    0.88
   3   1 -13 1180.07   36.52   1    1.27
   4   1  -9  735.42   20.93   1    1.59
   6   2 -15 2864.31   89.24   1    0.91
   1   1  -8  432.81   14.42   1    1.82
   3   3 -17 3791.84  136.89   1    0.73
   8   2 -18 4323.58  149.24   1     0.8
   4   2 -14 1311.41   53.87   1    0.98
  -1   1 -15 1338.09   45.74   1    1.09
   3   1 -14 1138.07   40.63   1     1.2
   0   2 -14 1353.68   52.55   1    0.96
   1   1 -15 1232.97   45.15   1    1.13
   4   3 -16 2828.78  110.04   1    0.74
   7   1 -16 1804.27   67.46   1    1.01
   3   1  -8   357.5   13.86   1    1.77
   1   1  -9   375.2    14.7   1    1.68
   5   1 -15 1199.65   46.39   1     1.1
   7   3 -17 3912.09  154.97   1     0.7
   2   1  -9  450.99   17.29   1    1.68
  -1   1 -13   654.1    28.6   1    1.23
   5   2 -12  956.26   42.46   1    1.03
  -1   1  -9  328.33   13.11   1    1.59
   0   3 -19 4337.87  174.03   1    0.67
   1   1  -6  205.45    8.01   1    2.12
  -1   2 -17 1739.89   79.94   1    0.84
   1   2 -13  792.65   39.63   1    1.02
   3   2 -11  612.25   29.22   1     1.1
   2   1  -6  216.56    8.46   1     2.1
   0   1 -19  1654.3   74.95   1    0.91
   3   1  -9  320.01   15.44   1    1.65
   0   1 -23 3389.01  150.08   1    0.76
   1   1 -13  573.35    30.1   1    1.27
  -1   2 -13  763.65   41.58   1    0.98
   3   1 -11  403.37   21.52   1    1.44
   1   2 -17 1807.85   85.44   1    0.87
   3   2 -18 1537.09   89.93   1    0.84
   2   1  -5  124.26    5.88   1    2.21
   0   1 -27 5230.06  252.24   1    0.66
   5   1 -14  604.32    37.5   1    1.16
   2   1 -16  758.83   41.08   1    1.07
   4   2 -16 1145.81   69.74   1    0.91
  -2   2 -19 1965.02  112.38   1    0.77
   4   2 -19  2230.8  120.33   1    0.81
   2   2 -17 1367.11   88.18   1    0.88
   2   2 -19 1669.16  104.31   1    0.81
   5   3 -16 1611.18   97.34   1    0.74
   5   3 -15 1751.27  103.78   1    0.75
  -1   2 -12  399.78   28.43   1    1.01
   4   2 -18 1392.08   91.12   1    0.84
   4   1 -20 1474.56   82.66   1    0.88
  -1   1 -18 1053.74   69.53   1    0.94
   7   1 -18 1281.03   78.93   1    0.92
   6   1 -20 1741.12  104.19   1    0.86
   0   3 -23 3291.81  235.38   1    0.61
   4   1 -15  484.31    36.2   1    1.12
   4   1 -12  359.68    25.6   1    1.33
   4   1 -18  985.14   78.95   1    0.97
   4   1 -13  441.31   29.34   1    1.25
   2   1 -11  272.28   17.28   1    1.45
   4   3 -20 1800.62  156.66   1    0.67
   7   1 -20 1416.45  114.53   1    0.85
   4   2 -12  504.13    32.9   1    1.05
   3   1 -18  676.36   53.56   1    0.97
   3   2 -12  326.96   35.21   1    1.06
   3   2 -15   494.9   48.47   1    0.95
   5   1 -16     716   50.87   1    1.05
  -1   2 -21 1790.77  131.16   1    0.73
   8   3 -15 1111.51  100.98   1    0.71
   4   1 -24 2305.63  159.77   1    0.75
   1   2 -21 2133.57   150.3   1    0.75
   7   2 -18 1161.68   95.34   1    0.81
   1   1 -18  667.16    54.6   1    0.96
   5   1 -18  632.46   58.91   1    0.95
   2   1  -7  104.56    9.26   1    1.95
   2   1 -20  950.35   75.92   1    0.88
   1   2 -12  294.24   25.94   1    1.06
   9   2 -21 2121.15  173.53   1    0.71
   7   2 -19  917.79  122.69   1    0.79
   7   2 -13  510.14   40.61   1    0.95
   1   1 -17  614.78   51.73   1    1.01
   6   2 -13  369.13   39.89   1    0.97
   3   2 -25 2364.76  198.13   1    0.66
   2   1 -18   631.1   49.82   1    0.97
  -3   3 -21 1479.28  147.16   1    0.61
   3   1 -21  859.54   80.71   1    0.84
  -1   2 -25 1993.28  197.04   1    0.64
   1   3 -21 1339.75  178.18   1    0.65
   4   3 -24 2099.71  220.61   1    0.61
   7   1 -22  1083.4  110.07   1    0.79
   2   3 -18 1031.07  133.44   1    0.71
   0   3 -27 3953.34  344.56   1    0.55
   6   1 -16  364.88    45.6   1    1.03
   1   2 -25 1871.15  196.67   1    0.65
  10   1 -23 1604.84  142.07   1    0.73
  -1   4 -25 1560.31   220.7   1     0.5
  -2   2 -13  324.27   34.29   1    0.94
  11   1 -26 2232.97  227.15   1    0.65
   5   1 -10   97.92    13.1   1    1.44
   5   1 -20  780.41   81.17   1    0.87
  -1   1 -17  502.68   44.37   1    0.99
   4   1 -23 1396.61  139.24   1    0.77
   4   2 -13  243.04    36.9   1    1.01
   7   3 -20 1633.71  177.39   1    0.66
   5   1 -21  900.82   91.24   1    0.84
  -1   3 -18  751.33   95.11   1    0.68
  -2   3 -20 1221.98  151.13   1    0.64
  -1   1 -19  436.27   55.68   1    0.89
   5   1 -17  388.14   51.84   1       1
   7   1 -19  724.02   86.48   1    0.89
  -2   3 -18  931.54  108.21   1    0.66
   2   1 -15  245.52   37.39   1    1.13
   7   2 -15  368.72   53.64   1     0.9
   6   1 -22  859.25  109.91   1     0.8
   0   2 -26 1413.87  228.02   1    0.63
   3   1 -19  390.12   65.37   1    0.92
  -1   3 -21 1340.13     182   1    0.63
   7   2 -16  532.62   78.27   1    0.87
  -1   1 -21  732.67   78.91   1    0.82
   1   3 -18  714.37   99.72   1     0.7
   2   3 -20  819.31  130.15   1    0.67
   1   2 -20  1163.7  112.78   1    0.77
   5   1 -13  156.65   27.66   1    1.22
   2   1 -13   158.8   21.91   1    1.28
   1   1 -19  437.56   63.37   1    0.92
   3   2 -21 1278.59  133.95   1    0.76
   0   3 -17  281.13   62.59   1    0.71
   2   2 -12  103.38   19.63   1    1.06
   1   1 -21  506.73   84.68   1    0.84
  10   3 -23 1672.44  234.37   1    0.59
   6   2 -20   703.7  118.25   1    0.77
   3   2 -13  180.25    27.6   1    1.02
   6   2 -21  609.15  111.65   1    0.75
   3   3 -21 1718.82  228.81   1    0.66
   5   2 -17  474.28   62.12   1    0.87
  -2   2 -15  367.32   49.65   1    0.88
   3   4 -25 1915.14  362.23   1    0.52
   6   1 -13  132.07   22.09   1    1.19
   4   1 -17  186.99    36.7   1    1.01
   4   1 -19  241.33   53.69   1    0.92
   6   2 -14  162.36   33.57   1    0.94
   7   1 -26 1013.96  170.71   1    0.68
   1   3 -16  589.27  107.94   1    0.73
   1   1 -23  560.69   93.35   1    0.77
  -1   2 -18  262.33   57.41   1    0.81
   3   1 -25     814  152.64   1    0.72
  -1   3 -17  689.13   103.1   1    0.69
   4   2 -25  856.41  173.68   1    0.66
   1   3 -23  538.87  136.81   1    0.61
   1   1 -27  657.15  128.68   1    0.67
   1   2 -26  937.21  174.72   1    0.63
   9   2 -26  643.97  140.98   1    0.62
   8   2 -26   630.4  133.75   1    0.63
   1   0  -9 2200.95   26.14   1    2.13
   0  -1 -11 2701.68   33.42   1    1.84
   6   0 -15 5648.37   70.61   1    1.21
   2  -1  -8 2528.57   32.17   1    2.52
   2  -1 -10  2642.4   34.37   1    2.04
   4   0 -11  2287.8   30.39   1    1.67
   1   0 -11  2128.6   28.28   1    1.74
   4  -1 -10 2573.91   34.03   1    1.94
   3   0 -10 2040.58   27.47   1    1.87
   3   0  -9 1923.91   25.61   1    2.06
   3  -1 -10 2153.13   30.35   1       2
   3   0 -11 1785.83   28.07   1    1.71
   6  -2 -19  6645.4  116.24   1    1.05
   1   0 -13 1827.34    31.1   1    1.47
   1  -1 -10 1403.23   24.77   1    2.05
   1  -1 -14 2286.01    40.5   1    1.45
   4  -1 -11 1690.98      30   1    1.78
   1   0  -6 1088.37   18.38   1    3.19
   5  -1 -12 2168.82   38.52   1     1.6
   1  -1  -7 1142.82   20.16   1     2.9
   4   0 -12 1625.67   29.28   1    1.54
   4  -1 -16 3069.34   59.13   1    1.25
   4   0 -10 1274.98   22.88   1    1.81
   3  -1 -17 3527.12   69.74   1    1.19
   7  -1 -17 3840.92   73.39   1    1.12
   2   0  -8 1017.07   18.43   1    2.36
   4   0 -15 2345.04   46.76   1    1.26
   4  -2 -15 2511.11   49.63   1    1.34
   2   0 -15 2059.85    40.9   1    1.28
   6  -2 -15  2500.7   50.59   1    1.29
   6   0 -19 4718.83   96.89   1    0.98
   8  -2 -18 3785.23   83.67   1    1.06
   3  -2 -17 2737.17    60.1   1     1.2
   0  -1 -13  1160.1   26.42   1    1.55
   5   0 -12 1130.45    25.6   1     1.5
   3   0 -13  1078.8   26.23   1    1.46
   0  -1  -9  603.31    14.5   1    2.25
   3  -1 -13 1137.99   29.44   1    1.56
   7  -1 -16 1936.23   49.16   1    1.18
   4  -1  -9  634.21   16.86   1    2.11
   4  -2 -14 1234.42   32.66   1    1.43
   2   0  -6  485.38   11.99   1    3.08
   1  -1 -15 1121.91   32.15   1    1.35
   3  -1 -14 1044.48   31.62   1    1.45
   3  -1  -7  463.05   12.99   1    2.72
   5  -1 -15 1182.89   38.06   1    1.31
   5   0 -17 1472.41   48.13   1     1.1
   3   0 -17 1550.33   49.75   1    1.13
   5   0 -13  699.38   23.43   1     1.4
   1  -2 -17 1363.71    43.2   1     1.2
   1   0 -10  400.56   12.67   1    1.91
   3  -2 -18 1632.55   53.73   1    1.14
   0  -1 -19 1620.24    54.5   1    1.05
   2   0 -17  1201.6   39.43   1    1.13
   0  -1 -23 3354.12  112.84   1    0.86
   4   0 -19 1978.41   65.28   1       1
   4  -2 -18 1285.59    50.9   1    1.13
   4  -2 -19 1918.38   67.39   1    1.07
   6  -1 -20 1665.82   73.77   1    0.98
   5   0 -14  935.99   29.06   1    1.31
   2  -1  -9  405.93   13.94   1    2.26
   2  -2 -17 1106.53   41.46   1    1.21
   1  -1  -8  398.34   12.87   1    2.56
   4  -3 -20  1870.5    75.2   1    1.01
   4  -2 -16 1114.39   39.96   1    1.26
   4   0  -9  277.52    10.3   1    1.97
   2  -2 -19 1484.38   56.71   1    1.08
   7  -1 -18 1351.55    56.5   1    1.06
   1  -1 -13  596.14   21.95   1    1.57
   7  -2 -18 1359.55   57.78   1    1.08
   3  -1  -8  328.97   12.23   1    2.44
   3  -1 -11  424.86   16.75   1    1.83
   3  -1  -9  324.44   12.64   1     2.2
   1  -1  -9  319.65   12.26   1    2.28
   0  -1 -27 4875.93  195.55   1    0.73
   5  -1 -14  578.89   25.53   1    1.39
   6  -3 -20 1637.49   79.94   1    0.99
   1  -2 -21 1639.09   73.45   1    0.97
   2  -1 -16   740.1   32.58   1    1.27
   4  -1 -12  339.52   17.74   1    1.64
   4  -1 -13  367.16   18.92   1    1.53
   4  -1 -20 1619.45   78.93   1       1
   5  -1 -16  648.55   32.65   1    1.23
   2  -1 -11  311.63    14.8   1    1.86
   1   0  -7  187.87     7.9   1    2.73
   2   0  -9  201.12    9.21   1    2.11
   5  -3 -21 1344.38   76.11   1    0.96
   0  -1 -15  422.24   22.35   1    1.34
   1   0  -8  167.67    7.76   1    2.39
   7  -2 -19 1204.47   69.08   1    1.03
   1  -2 -20  954.16   53.49   1    1.02
   3  -2 -15  507.57   26.26   1    1.35
   3   0 -15  524.36    28.7   1    1.27
   3  -1 -18  714.71   41.28   1    1.12
   9  -2 -21 1816.78   91.82   1    0.91
   4  -1 -24 2054.65  124.98   1    0.83
   1   0 -12  236.22   12.44   1     1.6
   7  -3 -20 1162.54   67.51   1    0.98
   1   0 -17  603.26   31.57   1    1.12
   1  -2 -25 1949.71  116.93   1    0.81
   3  -3 -21 1193.75   69.45   1    0.97
   1  -1 -18  715.15   42.26   1    1.12
   2  -1 -20  1041.6   58.64   1    1.01
   1  -1 -17  564.82   32.45   1    1.19
   3   0 -25 2351.72  134.28   1    0.77
   4  -3 -24 1948.59   120.7   1    0.85
   3   0 -18   676.6   40.44   1    1.06
   5  -1 -18  757.79   48.66   1     1.1
  10  -1 -23 1886.87  109.31   1    0.81
   5  -2 -17     549   37.24   1    1.18
   2   0 -19  738.01   48.32   1    1.01
   7   0 -19  755.12   48.99   1    0.96
   6  -1 -16  440.63   31.38   1    1.21
   6   0 -14  382.05   22.63   1    1.28
   7  -1 -20 1117.49   67.19   1    0.97
   2  -1 -18  677.45   43.28   1    1.12
   4   0 -14  292.95   21.78   1    1.34
   4  -1 -15  400.57   27.54   1    1.33
  10  -3 -23 1911.74  122.15   1    0.83
   2  -3 -20 1002.56   59.07   1    1.01
   3  -2 -25 2203.43  129.64   1    0.82
   4  -1 -18  637.83   45.25   1    1.11
   3  -1 -21  812.36   69.84   1    0.96
   7  -1 -22  1650.9   101.4   1    0.89
   7  -3 -22 1396.06   88.43   1     0.9
   4  -3 -23 1202.42   94.18   1    0.89
   7   0 -18  454.34   42.71   1    1.01
   1   0 -14  311.82   17.49   1    1.37
   1  -3 -21  893.35   56.24   1    0.97
   9   0 -21 1252.71   86.15   1    0.85
   7  -1 -19  681.36   49.43   1    1.01
   3  -2 -21 1010.48   69.64   1    0.98
   2  -2 -15  263.29   21.98   1    1.36
   1   0  -4   95.84    6.02   1    4.72
  10  -3 -22  986.46   87.79   1    0.86
   7  -2 -16  413.88   34.64   1    1.19
   3   0 -22  788.06   71.25   1    0.87
   5  -2 -20   520.8   58.57   1    1.01
   5   0 -20  861.06   60.35   1    0.95
   5  -1 -17  383.99      41   1    1.16
   1  -1 -21  575.82   58.56   1    0.95
   6  -1 -21  873.06   84.14   1    0.94
   0  -2 -20   369.2   40.79   1    1.01
  10  -2 -22  948.63   87.47   1    0.86
  11  -1 -26 1857.93  165.13   1    0.72
   5  -1 -21  870.88   74.28   1    0.95
   3   0 -14  170.03   16.06   1    1.36
   2  -2 -14  158.63   20.99   1    1.45
   4  -1 -23 1101.69  106.23   1    0.87
   6  -2 -21  714.53   85.22   1    0.96
   3  -2 -22  891.88   85.31   1    0.93
   5  -3 -20  541.39   48.95   1       1
   6  -2 -23 1143.04  101.19   1    0.88
   2   0 -12  152.88   13.39   1     1.6
   5  -2 -23  650.26   84.23   1    0.88
   6  -2 -20  512.14   51.68   1       1
   2  -2 -21   481.2   51.83   1    0.98
   7  -1 -25 1711.62  146.89   1    0.78
   1  -2 -14  125.78   14.85   1    1.45
   5   0 -15  253.25   24.32   1    1.23
  10  -4 -26 1048.98  126.75   1    0.74
   2  -1  -7   73.47    6.51   1    2.85
   2   0 -14  182.81   18.32   1    1.37
   5  -2 -26 1197.59  136.64   1    0.78
   2  -1 -13  111.49    15.2   1    1.57
   4   0 -25  993.96     117   1    0.77
   0  -1 -21     282   43.91   1    0.95
   6  -1 -22  733.53   83.32   1     0.9
   1   0  -3   73.45    5.53   1    6.16
   9  -2 -25  845.63  110.84   1    0.78
   9   0 -22   701.8   84.51   1    0.82
   4   0 -22  609.85   70.75   1    0.87
   9  -3 -24  460.29    93.1   1    0.82
   5  -2 -21  395.38   59.15   1    0.96
   4  -1 -26  670.39  119.91   1    0.77
   3  -2 -14  137.23   19.11   1    1.44
   0  -1 -17   168.7   22.56   1    1.18
   4  -1 -27  996.38  141.74   1    0.74
   2  -3 -24  731.05    86.3   1    0.85
   3  -1 -19  288.61   38.65   1    1.06
   2   0  -7   59.02    5.49   1    2.68
   6  -3 -23   529.3   69.95   1    0.88
   6  -2 -16  310.87   29.14   1    1.22
   6   0 -23  755.96   85.41   1    0.82
   5  -1 -22  417.55   62.95   1    0.91
   1  -2 -24  367.66   68.39   1    0.85
   9  -3 -27 1089.07  163.45   1    0.74
   5   0 -18  175.54   36.68   1    1.04
   7  -2 -28 1352.87  203.68   1    0.72
  11  -3 -26 1307.41   146.6   1    0.74
   9  -2 -22 1080.03  114.59   1    0.88
   2  -1 -15  160.06   22.02   1    1.36
   6  -1 -23  538.42    89.9   1    0.86
   8   0 -26  984.27  127.51   1    0.72
   6   0 -17  128.79   28.07   1    1.09
   1  -3 -23  559.97   68.26   1    0.89
   6  -2 -14  185.07   21.33   1    1.36
   1  -2 -18   242.2   31.49   1    1.14
   5  -1 -13  182.31   19.55   1    1.49
   3  -1 -15  117.26   21.07   1    1.35
   1  -1 -19  362.25   41.72   1    1.06
   7  -4 -28   770.8  176.96   1    0.72
   8  -3 -23  391.28   63.46   1    0.86
   9   0 -25  665.92  107.78   1    0.73
   4   0 -13  117.14   16.56   1    1.44
   6   0 -20  470.12   57.72   1    0.94
   6  -3 -21  440.91   60.03   1    0.95
   1  -2 -22  288.07    51.7   1    0.93
   3  -1 -25  651.53    83.2   1     0.8
   2   0 -20  280.45   44.05   1    0.96
   3  -1 -12  127.39   17.81   1    1.68
   2  -2 -23  430.47    67.8   1    0.89
   1  -4 -26  717.46    97.5   1    0.78
   4  -1 -19  141.72    30.9   1    1.05
   5  -4 -26     731  106.08   1    0.77
   8  -4 -26  787.84  118.82   1    0.76
   2  -1 -22  505.22   73.89   1    0.91
   6  -1 -17  168.52   32.24   1    1.14
   1  -1 -26  373.36   79.05   1    0.76
   4  -2 -20  311.81   50.13   1    1.02
   7   0 -23  298.69   54.61   1    0.82
   4  -3 -26  910.95  131.75   1    0.79
   2  -2 -20  246.01   38.02   1    1.02
   7  -1 -26  777.18   154.9   1    0.76
   8   0 -24  399.76   73.18   1    0.77
   1  -4 -28  778.23  115.79   1    0.72
   1  -3 -26  642.55  122.99   1    0.79
   7  -1 -21  542.63   75.27   1    0.93
   7  -3 -26  599.81  107.08   1    0.77
   3  -2 -23  308.22   65.13   1    0.89
   3  -2 -16  148.55   24.37   1    1.27
   4   0 -23  141.45   36.31   1    0.84
   2  -1 -12   71.58   12.09   1     1.7
   5  -2 -19  146.44   29.96   1    1.06
   0  -1 -10   20.15    6.55   1    2.03
  10  -3 -28     777  196.84   1     0.7
  10   0 -26  769.19  178.06   1     0.7
  -3  -3  -5 3324.98   30.55   1    1.84
  -3  -4  -6 4468.44   41.38   1    1.46
  -2  -2  -3 1976.38   19.98   1    2.74
  -7  -4  -6 5104.12   55.26   1    1.09
  -4  -2  -4  1547.4   17.11   1    2.07
  -2  -3  -4 1742.48   19.71   1    1.96
  -6  -5  -8 6434.47    78.5   1    1.04
  -5  -3  -5 1903.84   23.71   1    1.51
  -4  -2  -3  932.94   11.73   1    1.98
  -3  -2  -3  940.67   12.87   1    2.36
  -7  -4  -5 2491.89   39.74   1    1.04
  -7  -3  -5 1275.69   21.63   1    1.19
  -6  -3  -5 1059.63   18.53   1    1.35
  -4  -4  -4 1260.64   21.59   1    1.29
  -4  -4  -3 1053.88   19.44   1    1.21
  -4  -5  -8 2088.21   39.31   1    1.15
  -7  -5  -7 2974.25   57.33   1    0.97
  -8  -5  -9    3397   68.62   1    0.93
  -3  -5  -6  1645.3    33.5   1    1.18
  -7  -4  -9 1756.49    37.1   1    1.12
  -5  -4  -6  1108.3   24.43   1    1.28
  -5  -5  -8 1490.66   37.55   1     1.1
  -1  -1  -1  309.06     7.6   1    5.14
  -2  -3  -3  346.88    8.82   1    1.88
  -6  -4  -7 1023.87   25.26   1     1.2
  -3  -4  -3  499.23   13.46   1     1.3
  -3  -3  -3  314.95    8.28   1    1.72
  -4  -4  -7  747.26   20.13   1    1.38
  -6  -5  -5 1254.75   34.35   1    0.97
  -7  -4  -7  939.94   26.79   1    1.11
  -5  -3  -7  441.97   13.52   1    1.52
  -6  -7  -8 2624.46    83.9   1    0.79
  -5  -6  -6 1567.77   51.45   1     0.9
  -8  -5  -8 1212.07   45.66   1    0.92
  -7  -6  -7 1639.42   59.19   1    0.84
 -10  -5  -8 1760.89   63.15   1     0.8
  -3  -5  -7   773.5   24.91   1     1.2
  -8  -4  -8  818.22   29.43   1    1.04
  -7  -6 -10 1850.93   63.08   1    0.88
  -6  -5  -7  956.64   35.15   1    1.03
  -4  -7 -10 1930.72   68.78   1    0.86
 -10  -5  -7 1648.96   62.24   1    0.78
  -5  -4  -8  547.45   18.49   1    1.29
  -6  -4  -6  541.55   18.93   1    1.18
  -6  -4  -5  484.33   18.48   1    1.14
  -4  -6  -8 1048.17   39.34   1    0.98
  -7  -5  -8  948.87   36.79   1    0.98
  -4  -6  -6  1057.7   39.53   1    0.94
 -10  -5  -9 1266.31   54.22   1    0.82
  -9  -4  -7  630.83   29.99   1    0.93
  -3  -2  -4  151.55    5.95   1    2.41
  -8  -4  -6  534.44   24.81   1    0.99
  -4  -6  -7  795.65   35.73   1    0.97
  -8  -5  -6     886   39.63   1    0.87
  -7  -5  -9  755.99   35.64   1    0.99
  -8  -7  -9 2274.21   96.51   1    0.74
 -10  -6 -12 1692.65   80.12   1    0.77
 -11  -6  -9 1673.51   81.59   1     0.7
  -6  -4 -10  381.89   19.72   1    1.18
  -6  -4  -8  382.22    19.7   1    1.21
  -2  -1  -2  112.13    4.84   1    4.14
 -12  -5  -9 1431.11   68.41   1    0.71
  -5  -5  -6  440.27   22.08   1    1.07
  -9  -5 -10  910.49    44.9   1    0.88
  -5  -4  -4  227.75   13.79   1    1.19
  -8  -5 -11  670.64   42.38   1    0.94
  -8  -5  -7  753.08   37.69   1     0.9
  -9  -6 -12 1168.81   70.73   1     0.8
  -9  -6  -8 1370.02   70.37   1    0.77
 -11  -5  -8 1021.35   57.24   1    0.75
  -4  -4  -6  169.07   12.32   1    1.37
 -10  -6 -13 1301.77   71.68   1    0.77
  -7  -6  -9  815.49      49   1    0.87
  -6  -5  -6  309.01   23.41   1       1
  -3  -5  -5  285.32   15.42   1    1.15
  -7  -4  -8  339.89   19.31   1    1.12
  -7  -7  -7  881.01   62.21   1    0.73
  -8  -5 -10  648.22   37.75   1    0.94
  -4  -3  -3  677.22   12.67   1    1.54
  -6  -6  -6  538.07   37.26   1    0.86
  -5  -4  -7  145.78   14.03   1    1.29
 -13  -7 -11 1926.94  126.34   1     0.6
  -4  -8 -11 1677.69   91.42   1    0.76
  -7  -6 -11  790.73   50.27   1    0.88
 -10  -5 -10  765.28    48.4   1    0.83
  -8  -7  -8  877.21   69.74   1    0.72
  -8  -6  -9   775.5   55.94   1    0.83
  -3  -2  -5   65.42     4.3   1    2.36
 -13  -6 -12 1291.85   87.86   1    0.66
  -8  -8  -8 1074.41   90.39   1    0.64
  -7  -5 -11  337.83   26.98   1    0.98
  -4  -3  -5   83.68    7.28   1    1.67
  -5  -5  -9  207.37   22.49   1     1.1
 -10  -8 -13 1180.69  105.65   1    0.64
 -14  -6 -11 1168.93   95.51   1    0.61
  -9  -6  -9  545.34   53.54   1    0.79
  -7  -8 -10  794.46   81.84   1    0.69
  -3  -4  -5   97.03    9.15   1    1.44
  -5  -4  -5  140.56   12.37   1    1.24
  -4  -7  -9  488.94   45.36   1    0.85
  -5  -7  -8  483.65   51.42   1    0.82
 -14  -8 -11 1259.71   142.7   1    0.53
  -6  -6  -8  369.01   43.74   1     0.9
  -4  -3  -4   75.65    7.08   1    1.63
  -4  -3  -6  100.25    7.63   1    1.68
  -7  -8  -9  990.72   87.32   1    0.68
 -14  -7 -12  873.09  102.94   1    0.58
  -8  -9  -9  967.65  123.39   1    0.59
  -9  -8 -13 1019.15  106.74   1    0.67
  -6  -7  -7  482.28   50.54   1    0.77
 -10  -8 -12 1065.21  103.14   1    0.64
  -3  -3  -4   43.34    4.97   1     1.8
 -10  -7 -11  700.36   81.51   1    0.69
  -6  -4  -9  156.14    15.2   1     1.2
 -13  -7 -13 1329.95  124.19   1    0.62
 -12  -6 -12   660.2   82.06   1    0.69
 -14  -8 -13 1159.51  139.57   1    0.55
  -7  -7 -10  544.75   65.34   1    0.78
  -9  -6 -14  304.49   50.06   1     0.8
 -10  -7 -14  675.15   87.02   1     0.7
  -5  -8 -12   448.1   68.64   1    0.75
  -7  -7  -9  415.25   61.99   1    0.77
  -9  -7 -11  584.35   67.22   1    0.73
  -5  -6  -8  208.44   28.49   1    0.94
  -9  -9 -11  539.13  112.48   1    0.59
  -5  -5  -5  111.63   17.34   1    1.03
 -14  -7 -14 1117.57  120.87   1    0.59
 -10  -7  -8  607.95   91.05   1    0.66
  -9  -5  -9  212.16   34.52   1    0.87
  -6  -6  -9  191.81   28.38   1    0.91
  -6  -5  -9  133.93   20.14   1    1.04
 -11  -7 -12  467.73   79.87   1    0.67
 -10  -7 -12  395.53   80.41   1     0.7
 -10  -7  -9  631.11   83.87   1    0.67
 -13  -8 -13 1076.84  157.71   1    0.57
  -5  -9 -12  777.23    93.9   1    0.67
  -4  -6  -9  233.02    29.5   1    0.99
 -10  -9 -11  616.56  111.71   1    0.58
  -6  -8 -10  258.84   69.72   1    0.72
  -7  -7  -8  351.03   50.93   1    0.76
 -12  -6 -10  492.75   58.07   1    0.67
 -13  -7 -15  685.34   96.42   1    0.62
 -12  -7  -9  607.85   82.26   1    0.61
 -12  -6  -9  413.45    75.4   1    0.66
  -7  -6  -8   194.8   34.97   1    0.86
  -8  -6 -10  192.22   46.73   1    0.84
  -5  -3  -4   34.85    6.48   1    1.45
  -2  -2  -2   10.87    1.64   1    2.57
  -2  -5  -7   37.03    9.31   1    1.24
  -8  -7  -7  737.23    83.1   1    0.71
 -12  -8 -13  387.86   86.25   1     0.6
  -9  -8 -12     769  101.18   1    0.66
 -10  -9 -14  688.76  156.42   1    0.59
 -10  -8  -8   443.9   85.71   1    0.59
  -8  -8  -9  262.71   74.97   1    0.66
 -11  -6 -11  379.11   63.46   1    0.72
 -13  -8 -12  682.39  125.48   1    0.57
 -10  -6 -11  187.04   46.34   1    0.76
  -5  -5  -7  158.72   22.61   1    1.09
  -5   0  -3  3309.7   19.26   1    1.22
  -7   0  -6 8029.45   48.67   1    1.11
  -5  -1  -2 2666.74   17.29   1    1.41
  -6  -1  -4  3440.9    25.5   1    1.48
  -5   0  -4  1415.7   13.16   1     1.5
  -7  -2  -2 4708.69   44.92   1    0.89
  -4   0  -3    1023    9.78   1    1.81
  -7  -2  -3 2959.22   29.24   1    1.08
  -7   0  -5 3320.44      33   1       1
  -3   0  -2  627.35    6.54   1    2.22
  -6  -1  -2 1455.64   17.36   1    0.99
  -8  -1  -3 3379.22   43.72   1    0.73
  -8  -1  -5 2280.63   30.71   1    1.04
 -10  -1  -5 4213.09   69.84   1     0.7
  -6   0  -4  799.03   14.24   1    1.11
  -5  -1  -3  387.46    7.64   1    1.74
 -11   0  -7 4947.13  100.46   1    0.58
  -9   0  -6 2409.42   52.54   1    0.74
 -10  -3  -5 2645.22   57.16   1    0.81
  -9   0  -8 1681.42   38.33   1    0.87
  -8  -2  -3 1207.34    27.9   1    0.88
 -14  -1 -10 7245.55  158.82   1    0.59
  -8  -1  -6  985.15   23.05   1    1.12
 -10  -2  -5 2049.84   49.94   1     0.8
 -10  -2  -4 2126.67   54.02   1     0.7
 -11  -2  -7 2112.75   55.21   1     0.8
 -10  -1  -8 1544.82   43.38   1    0.89
  -4  -1  -2  152.85    4.25   1    2.03
 -10  -1  -7 1359.94   41.24   1    0.85
 -14  -2 -11 3764.65  124.76   1    0.66
  -8  -2  -4  522.48   17.95   1    1.02
 -13  -2  -8 2815.38   93.01   1    0.66
 -11  -3  -7 1323.74   49.12   1    0.81
 -11  -1  -8 1549.68   56.02   1    0.78
 -11  -3  -4 1666.67   64.27   1    0.64
 -15  -2  -7 3236.12  133.68   1    0.47
 -12  -1  -9 1836.51   71.07   1    0.71
 -15  -4  -7 4097.08  150.56   1    0.53
 -13  -2  -7 1693.87   82.08   1    0.61
  -9   0  -7  596.34   26.96   1    0.82
 -10   0  -8   731.8   39.58   1    0.75
 -13   0  -8 2093.65  106.27   1    0.48
  -9  -1  -5  503.39   24.54   1    0.85
 -14  -3  -6 2314.06  110.57   1    0.53
 -13  -1 -10 1355.74   81.05   1    0.66
 -10  -2  -7  484.19   26.83   1    0.92
 -13   0  -9 1317.79   85.32   1    0.53
  -4  -1  -1   30.73    2.41   1    1.41
  -9  -2  -3  356.98   24.62   1    0.72
 -14   0 -10  1442.9  102.31   1     0.5
  -8  -1  -4  266.12   16.07   1    0.92
 -13  -2  -6  982.95   69.85   1    0.56
 -17  -3 -11 2301.12  144.53   1    0.52
 -15   0 -11 1394.72  120.03   1    0.48
  -8   0  -5  195.68   18.29   1    0.79
  -6   0  -5   62.18    6.68   1    1.28
  -9  -2  -6  202.64   17.43   1    1.01
 -16  -3  -9 1308.88  118.81   1    0.52
 -12  -2  -6     452   43.74   1    0.65
 -16  -4  -7  751.18   94.59   1    0.48
 -12   0  -8  947.93   75.55   1    0.56
  -9  -2  -5  177.87   17.92   1    0.94
  -6  -1  -3   35.78    4.56   1    1.29
 -11  -1  -7  313.89   35.14   1    0.73
 -14  -2 -10  651.59   70.49   1    0.64
 -14  -2  -9  595.16   75.53   1    0.61
 -13  -2  -9   421.6   52.65   1    0.69
 -13  -3  -8  531.55   58.12   1    0.68
  -7  -1  -3   83.53    7.89   1    0.97
 -18  -2 -13 1268.58  142.84   1    0.48
  -8  -2  -5   89.05   11.28   1    1.11
 -17  -2 -11  810.31  127.19   1     0.5
 -17  -1 -14  955.24  148.75   1     0.5
 -15   0 -12  874.56  117.11   1     0.5
 -13  -2 -10  224.19   43.99   1    0.71
 -12   0  -9  525.18   64.42   1     0.6
 -14  -4  -9  491.04   76.49   1    0.64
  -9  -1  -4    77.1   15.76   1    0.72
 -11  -3  -5  148.59   34.58   1    0.71
 -18  -4 -10  624.32  133.64   1    0.47
 -11  -1  -6   76.58   32.65   1    0.66
 -11   0  -9 2801.83   75.39   1     0.7
 -14  -2  -8  137.08   45.78   1    0.58
 -13   0 -10  291.24   51.74   1    0.56
 -13   0 -11  754.61    91.8   1    0.59
 -10  -2  -6  160.32   25.07   1    0.87
 -13  -3  -7  295.24   60.75   1    0.65
  -3   0  -6 3311.61   26.49   1    2.33
  -2   1  -8 3141.48   25.45   1    1.59
  -4   0  -8 2718.46   27.18   1    1.74
  -4   1 -10 3280.39   35.75   1    1.23
  -3   1 -10 2753.25   32.77   1    1.33
  -4   0  -6 1503.61    17.7   1    1.97
  -3   0 -10  2483.3   31.31   1    1.65
  -3   0  -9 2135.38   26.74   1    1.79
  -6   0 -15 6706.99   87.82   1    1.02
  -7   0 -10 2897.79   38.19   1    1.14
  -4   0 -11 2882.06   38.48   1    1.43
  -6   0 -11 3127.37   43.09   1    1.22
  -3   0 -11    2008   29.64   1    1.52
  -4   0  -7  990.46   15.31   1    1.86
  -4   0 -10 1560.89   24.96   1    1.53
  -2   0  -8 1157.15   18.19   1    2.13
  -4   1 -11 2078.05   34.23   1    1.18
  -6   0 -12 2652.21   42.82   1    1.16
  -5   1 -12 2564.36   45.22   1    1.06
  -4   0 -12 1988.59   34.16   1    1.34
  -9   0 -13 4664.81   81.19   1    0.88
  -4   0 -15 2650.49   51.38   1    1.12
  -7  -1 -17 4076.42   84.13   1    0.95
  -6   0  -9 1088.48   22.39   1    1.31
  -3   1 -17 3722.04   77.12   1    0.94
  -7   0 -11 1504.43   32.92   1    1.11
  -4   1 -16 3252.19    70.9   1    0.95
  -6   0 -19 5416.91  121.57   1    0.86
  -2   0  -6  562.29   12.05   1    2.67
  -3   0 -13 1201.05   28.17   1    1.32
  -5   0 -12 1252.79   30.29   1    1.25
  -6   2 -19 7198.33  174.75   1    0.68
  -3   1 -13 1239.48   32.24   1    1.14
  -7   1 -17 4657.72  114.76   1    0.79
  -2   1  -9  442.75   11.94   1     1.5
  -3   0 -17 1750.63   49.68   1    1.04
  -3   1 -14 1134.08   33.23   1    1.08
  -7   1 -14 2202.96   63.41   1    0.87
  -2   0  -4  318.54    8.38   1    3.49
  -5   0  -7  256.27    8.26   1     1.6
  -7  -1 -16 1913.59   57.29   1    0.99
  -5   0  -8  389.31   12.02   1    1.54
  -3   1  -9  397.31   12.94   1    1.39
  -3   0  -8  386.45   11.73   1    1.94
  -5   0 -13  862.51   29.91   1    1.19
  -5   0 -14 1085.26   36.64   1    1.13
  -4   0 -19 1931.74   68.53   1    0.92
  -3   1 -11  506.62   18.37   1    1.26
  -5   1 -15 1269.89   47.29   1    0.94
  -8   1 -15 1739.55    71.6   1    0.79
  -5   0 -17 1612.68   59.84   1    0.97
  -7   1 -16 1923.23    78.3   1    0.82
  -3   0  -5  151.69    5.65   1    2.53
  -8   0 -13  856.18   40.52   1    0.96
  -8   0 -18 2056.07   95.12   1    0.82
  -3   0 -15   503.2   25.35   1    1.17
  -8   0 -12  692.99    32.1   1    0.98
  -2   0  -9  223.55     9.9   1    1.92
  -7   1 -18    1422   78.99   1    0.77
  -4   2 -16 1045.71   55.13   1     0.8
  -4   1 -13  404.16   23.58   1    1.08
  -5   0  -9  176.47   10.11   1    1.47
  -5   1 -14  661.68   35.82   1    0.98
  -7  -1 -18 1488.59   67.53   1    0.91
  -4   1 -20 1690.23   88.45   1     0.8
  -4   0 -16  586.12   34.12   1    1.06
  -6   1 -20 1808.48  104.96   1    0.75
  -4   1 -12  357.19   20.59   1    1.13
 -11   0 -15    1121   64.18   1    0.73
  -1   0  -2  201.13    9.02   1    6.96
  -7   0 -14  561.79   36.59   1       1
  -2   0  -3   99.12    4.67   1    3.93
 -10  -1 -22 2406.77  138.23   1     0.7
 -10   0 -19 1388.73   97.08   1    0.72
  -4   0 -14  394.86   24.91   1    1.19
  -3   0  -7  119.89    7.08   1    2.12
 -10   0 -18  950.82    80.4   1    0.74
  -1   0  -4  104.89    5.75   1    4.24
  -6   0 -10  227.72   14.56   1    1.27
 -11   0 -17 1354.48   92.64   1    0.71
  -7   1 -22 1410.53  120.47   1    0.68
 -12   0 -18 1645.36   115.6   1    0.66
  -7  -1 -20 1008.57   69.72   1    0.84
  -9   2 -21  1936.3  147.09   1    0.58
 -10   1 -22 2035.89  156.97   1    0.61
  -7   1 -20  1001.9   81.73   1    0.72
  -4   1 -15  439.69   33.61   1    0.99
  -7   0 -19  968.66    74.1   1    0.82
  -3   1 -18  642.89   48.95   1     0.9
 -13   0 -24 2765.89  216.54   1    0.56
  -7  -1 -22 1151.91   88.25   1    0.78
  -3   1 -21 1039.16   80.38   1    0.79
  -6  -1 -16  481.88   36.93   1    1.04
  -7  -1 -19  790.69   63.88   1    0.88
  -5   1 -21  890.57   84.75   1    0.75
 -11  -1 -20 1572.28  107.86   1    0.71
  -5   1 -18  653.07   66.96   1    0.84
 -11   1 -20 1574.96  131.59   1    0.61
  -3   0 -14   170.2   16.71   1    1.24
  -1   0  -3   86.65    5.54   1    5.34
  -5   1 -16  601.47   41.77   1     0.9
  -6   1 -16  395.55   44.21   1    0.86
 -11   0 -24 1831.26  172.33   1     0.6
  -6   0 -16  495.42   48.62   1    0.97
  -5   0 -15  302.81   27.59   1    1.07
 -10  -1 -23 1574.67  129.95   1    0.68
 -10   1 -23 1887.18  167.52   1    0.59
  -2   0  -7   58.46    5.34   1    2.37
  -5   2 -17  520.76   72.57   1    0.74
  -6   1 -22 1005.71    98.8   1     0.7
  -4   1 -18  646.56   58.31   1    0.87
  -7  -1 -21  397.84   65.68   1    0.81
 -14  -1 -24 1810.63  185.51   1    0.57
  -9  -1 -19  583.22   71.13   1     0.8
 -13   0 -22 1562.16  154.87   1    0.58
  -3   0 -12    91.2   11.24   1    1.42
  -6   1 -21   743.5  103.15   1    0.73
  -9   0 -21 1306.26  116.93   1    0.71
  -4   0 -13  127.79   17.44   1    1.26
  -5   1 -13  145.02   25.49   1    1.02
  -7   0 -15  222.89   32.93   1    0.96
  -6   2 -23  1552.6  151.82   1    0.61
  -5   1 -17  312.97   42.99   1    0.87
  -5   0 -10   59.44    8.99   1    1.39
  -7   0 -18  478.91   55.43   1    0.85
 -10   2 -22  811.37  137.78   1    0.55
  -6   2 -21  560.55  116.31   1    0.65
  -7   0 -21  430.11    73.5   1    0.77
  -5   0 -16  131.09   24.11   1    1.02
 -10   1 -19  473.92   91.69   1    0.65
 -10   0 -22  1055.7  122.93   1    0.66
  -6   1 -13   141.9   27.39   1    0.95
  -3   1 -19  266.48    42.3   1    0.86
  -5   1 -20  649.99   74.17   1    0.78
  -7   2 -28 1218.53  208.68   1    0.53
  -5   2 -23  637.13  105.93   1    0.63
  -9   1 -17  495.96   70.38   1    0.71
  -2   0  -5   14.78     2.7   1    3.04
  -6  -1 -17  150.37   26.02   1       1
 -12   0 -24  794.83  143.39   1    0.58
 -10   0 -17  285.47   63.12   1    0.75
 -12  -1 -21   551.3   89.22   1    0.66
  -7   3 -25  633.51  160.71   1    0.51
  -9   0 -22  276.79    79.3   1    0.69
  -9   0 -25  704.26  128.29   1    0.63
 -10  -2 -24  424.51   79.39   1    0.68
  -4   1 -14   57.54   20.24   1    1.03
  -7   1 -26   414.6   96.05   1    0.61
 -12   1 -21  268.45   75.89   1    0.57
 -11   0 -21  259.66   68.41   1    0.65
  -2  -3 -10 2605.24   39.99   1    1.64
  -4  -2 -11 2577.18   39.38   1    1.54
  -1  -2  -9 1975.82   30.62   1    2.06
  -4  -3 -10 2262.12   39.38   1    1.49
  -2  -2 -11 1970.03   35.21   1     1.7
  -1  -3 -14 2566.02   50.01   1    1.35
  -3  -2  -9 1374.58   26.78   1    1.86
  -6  -4 -15 3944.16   80.04   1    1.03
  -5  -3 -12 2110.84   43.87   1     1.3
  -2  -2  -7 1005.87   20.71   1     2.3
  -2  -2  -8 1036.73   22.05   1    2.13
  -3  -3 -17 3330.66      76   1     1.1
  -3  -2 -10  1200.7   27.85   1    1.74
  -4  -3 -16 2838.52   64.28   1    1.13
  -7  -3 -17 3755.47    94.1   1    0.97
  -1  -2 -11 1030.13   25.13   1    1.75
  -4  -4 -15 2509.52   66.72   1    1.11
  -6  -4 -19 4874.18  122.21   1     0.9
  -3  -4 -17 2885.72   77.83   1    1.05
  -4  -2 -14    1340   36.17   1    1.29
  -3  -5 -17 3022.07   89.15   1    0.98
  -1  -4 -13 1205.68    34.1   1    1.29
  -1  -3 -15 1360.87   40.25   1    1.28
  -3  -3 -10  746.31   22.86   1    1.57
  -6  -3 -16 2011.04   62.53   1    1.05
  -4  -5 -16 2396.17   79.17   1    0.99
  -5  -3 -15 1725.01   53.33   1    1.14
  -7  -5 -17 3302.52  110.98   1    0.88
  -3  -3 -14 1212.09   38.92   1    1.28
  -5  -3 -16 1517.67   51.77   1    1.09
  -1  -2 -13  636.45    23.8   1    1.51
  -6  -6 -19  3439.4  132.77   1    0.81
  -3  -2 -11  541.16   19.83   1    1.62
  -2  -4 -15 1080.54    42.7   1    1.17
  -1  -4 -17 1277.73   54.43   1    1.09
  -1  -1  -5  364.13    13.6   1    3.64
  -4  -4 -14  914.74   40.37   1    1.15
  -4  -2 -12  438.55   19.87   1    1.45
  -4  -4 -19 2066.19   90.89   1    0.95
  -3  -4 -13   759.2   33.89   1    1.23
  -8  -4 -18 2388.19  103.21   1    0.87
  -3  -2  -8  340.14   14.24   1    1.99
  -4  -3 -19 1341.22   65.43   1    0.98
  -4  -3 -20 1541.27   73.59   1    0.94
  -2  -1  -6  200.55     8.7   1    2.89
  -5  -3 -14  603.42   32.54   1    1.19
  -1  -2 -12  319.94   17.12   1    1.62
  -2  -5 -16   972.7   48.14   1    1.03
  -1  -1  -6  201.47    9.52   1    3.15
  -7  -3 -18 1223.28    68.6   1    0.93
  -1  -3 -18   843.7   46.27   1    1.09
  -7  -5 -16 1202.62   67.43   1     0.9
  -2  -3 -12  401.61   22.39   1    1.47
  -6  -3 -20 1542.62   80.32   1    0.89
  -2  -3 -14  424.67   27.27   1    1.32
  -3  -2 -12  261.22   16.83   1    1.52
  -3  -4 -18  967.24   55.32   1    1.01
  -7  -3 -20 1256.98   84.43   1    0.86
  -1  -2  -8  192.82      11   1    2.23
  -2  -2 -13  259.32   17.48   1    1.47
  -2  -3 -20 1029.94   62.29   1    0.98
  -5  -3 -21 1087.27   71.54   1    0.88
  -4  -6 -19 1388.53   87.74   1    0.84
  -3  -4 -15  517.93   34.39   1    1.14
  -3  -3 -16  621.18   40.54   1    1.16
  -3  -3 -18  619.38   44.71   1    1.05
  -1  -3 -10  200.22   13.67   1    1.69
  -2  -4 -19  954.18   59.18   1    0.99
  -4  -3 -15  482.19   35.73   1    1.18
  -2  -3 -11  191.36   15.58   1    1.55
  -4  -3 -11  270.45   18.98   1    1.43
  -5  -4 -17  596.72   48.16   1       1
  -4  -3 -18  670.36   54.03   1    1.03
  -5  -3 -13  299.56   24.76   1    1.24
  -4  -5 -20 1012.01   96.97   1    0.87
  -2  -1  -5  117.46     6.9   1    3.26
  -1  -3 -19  578.34   41.23   1    1.04
  -9  -4 -21 1488.43  107.57   1    0.77
  -4  -4 -16  572.01   43.65   1    1.07
  -6  -5 -20 1084.98   98.21   1    0.83
  -3  -3 -12  264.31   21.67   1    1.42
  -1  -6 -20 1092.36   80.92   1    0.85
  -7  -4 -18  860.79   71.34   1     0.9
  -1  -3 -17     464   33.62   1    1.15
  -4  -2 -13  222.06   18.91   1    1.36
  -6  -4 -14  328.25   29.27   1    1.07
  -7  -4 -19  872.19   78.19   1    0.87
  -6  -4 -13  324.79   30.75   1     1.1
  -3  -2 -13  186.68   17.27   1    1.42
  -5  -5 -18  637.18   67.52   1    0.91
  -7  -5 -18 1124.88   92.92   1    0.86
  -2  -2 -12   108.7   12.26   1    1.58
  -4  -4 -13  211.52    25.7   1     1.2
  -7  -3 -21  736.66   84.15   1    0.83
  -2  -4 -13  257.25   22.45   1    1.27
  -3  -3 -11  140.66   13.85   1    1.49
  -5  -3 -18     433   48.71   1       1
  -1  -3 -16   218.3    25.6   1    1.21
  -1  -3 -11  131.66   13.74   1     1.6
  -2  -5 -20  867.17   84.09   1     0.9
  -4  -2  -9   98.88   11.18   1    1.73
  -3  -5 -21  738.98   79.21   1    0.86
  -3  -4 -22  614.37   82.63   1    0.86
  -1  -2  -7   65.72    6.27   1    2.43
  -4  -7 -24  966.35  122.19   1     0.7
  -7  -6 -19  866.85  116.07   1    0.79
  -4  -5 -18  517.32   59.63   1    0.93
  -6  -5 -21  732.44  116.01   1    0.81
  -9  -4 -22  715.58  100.34   1    0.74
  -2  -1  -7   69.79    5.81   1    2.57
  -5  -6 -20  633.76   86.96   1     0.8
  -6  -4 -16  360.04   43.45   1       1
  -1  -5 -18  515.08   56.81   1    0.98
  -7  -5 -25  814.77  150.38   1     0.7
  -7  -3 -19  399.72   56.11   1     0.9
  -4  -3 -12  146.55   18.38   1    1.36
  -7  -5 -22  945.17  126.64   1    0.76
  -5  -4 -20  372.07   56.97   1    0.89
  -5  -4 -26 1340.63  176.25   1    0.73
  -4  -4 -18  378.65   53.31   1    0.98
  -5  -4 -13  155.57   23.24   1    1.15
  -6  -6 -23  813.96  127.96   1    0.73
  -4  -7 -23  758.96  120.23   1    0.71
  -5  -4 -15  272.77   35.17   1    1.07
  -3  -2 -14  108.83   14.78   1    1.34
  -6  -5 -22  707.69  104.43   1    0.78
  -6  -4 -23  621.01  102.55   1    0.79
  -5  -3 -11  107.84   13.58   1    1.35
  -3  -5 -18  598.37   71.08   1    0.95
  -5  -5 -17  217.42   45.96   1    0.93
  -2  -3 -13   91.97   18.52   1    1.39
  -4  -4 -22  211.96   46.44   1    0.85
  -2  -2  -9   60.14     8.1   1    1.97
  -3  -6 -22  596.31   99.76   1    0.79
  -6  -3 -17   266.9    36.2   1       1
  -3  -3 -15  174.37   27.07   1    1.22
  -4  -4 -20  489.66   66.64   1    0.91
  -5  -5 -20  755.24  103.18   1    0.85
  -6  -3 -14  103.61   22.84   1    1.13
  -2  -4 -14  170.73   24.94   1    1.22
  -7  -6 -21  590.81   97.71   1    0.75
  -6  -5 -16  283.42   51.95   1    0.93
  -2  -6 -19  366.99   49.79   1    0.87
  -3  -4 -21  674.55   80.65   1     0.9
  -7  -4 -15  122.67   25.99   1    0.99
  -5  -5 -16   139.2   32.49   1    0.96
  -5  -5 -21  494.29   77.27   1    0.83
  -3  -3 -13  110.97   24.82   1    1.35
  -2  -3 -15  112.19   25.25   1    1.25
  -4  -5 -17  207.07   49.49   1    0.96
  -6  -3 -15   70.77   23.27   1    1.09
  -1  -1  -4   19.83    3.48   1    4.25
  -6  -1  -8 4700.54   40.14   1    1.53
  -7  -1  -7 2796.65   30.93   1    1.36
  -8  -1  -9 3411.07   43.03   1    1.17
  -4  -1  -8    1527   19.87   1    1.93
  -6  -2  -7 1700.74   25.39   1    1.55
  -7  -2  -9 1947.21   32.45   1    1.33
  -5  -1  -8 1223.87   20.63   1    1.73
  -6  -1  -7  831.33   17.14   1    1.57
  -3  -1  -5  647.91      13   1    2.81
  -7  -3 -10 1569.05   34.89   1    1.22
  -8  -3  -8 1321.71   29.72   1    1.15
  -7  -2 -10 1379.91   32.31   1    1.29
 -10  -2 -13 3179.14    75.5   1    0.93
  -6  -2  -6  752.97   17.43   1    1.56
  -5  -2  -6  622.95   14.86   1    1.79
  -8  -3  -9 1061.63   26.27   1    1.14
  -6  -1  -6  451.56   11.18   1     1.6
  -9  -2 -13 2211.69   57.52   1       1
  -7  -1  -8  705.63   18.45   1    1.34
  -9  -2 -12 1636.65      44   1    1.03
  -9  -4 -13 2733.95   73.15   1    0.94
  -9  -4 -12 2216.52   58.79   1    0.95
 -10  -2 -12 2069.04   56.36   1    0.95
  -6  -2 -10   622.1   18.91   1    1.41
  -5  -1  -6  324.72    9.86   1    1.89
  -8  -2  -8  745.87   23.42   1    1.21
  -9  -3 -14 1813.33   59.64   1    0.96
 -11  -3 -16 3633.61  112.25   1    0.82
 -10  -4 -13 2605.12   84.37   1    0.89
  -8  -2 -13 1053.04   38.17   1    1.08
  -9  -3 -15 1744.06   59.69   1    0.94
  -5  -2  -8  443.61   14.53   1    1.68
 -14  -2 -15 3970.69  139.43   1    0.68
  -6  -2  -8  435.79   14.54   1    1.51
  -9  -3 -11 1202.12   41.16   1    1.03
  -8  -1 -10  762.35   27.24   1    1.15
  -2  -1  -3  250.73    8.46   1    4.04
  -9  -1 -10  692.81    26.5   1    1.03
  -7  -1 -10  442.42   18.17   1    1.27
  -9  -3 -13  989.03   42.49   1    0.99
  -9  -1 -11  809.55    35.4   1    1.01
 -10  -3 -14 1582.09   65.06   1     0.9
 -11  -2 -15 1693.72   74.19   1    0.83
 -10  -1 -12 1148.66   48.46   1    0.91
  -7  -2 -13  543.88   26.41   1    1.15
  -8  -2  -9  394.39   18.59   1     1.2
  -8  -4 -13  888.27   40.91   1    0.99
 -10  -3 -11  894.86   41.77   1    0.95
 -13  -3 -13 1505.18   81.68   1    0.74
  -7  -2  -8  215.02   13.55   1    1.35
 -11  -3 -20 1867.93  112.96   1    0.74
 -10  -2 -16 1028.82   64.48   1    0.86
 -12  -2 -13 1222.53   66.88   1    0.79
 -10  -4 -16 1438.37   74.75   1    0.84
  -7  -3  -9  304.49   19.09   1    1.25
 -12  -4 -18 2033.75  119.66   1    0.73
 -14  -3 -14 1580.93  100.83   1    0.69
  -8  -4 -12  310.75   26.56   1    1.01
 -11  -3 -18 1637.44   97.55   1    0.78
  -7  -3 -12  246.21    19.8   1    1.15
 -11  -3 -12  482.15   41.77   1    0.87
  -8  -3 -10  318.32   22.85   1    1.13
 -14  -4 -15 1552.03  100.93   1    0.68
 -11  -3 -14  864.54   62.51   1    0.85
 -11  -5 -16 1160.12   84.39   1    0.76
  -8  -2 -10  177.01    15.8   1    1.18
 -12  -2 -14  723.49   68.33   1    0.79
  -4  -1  -7   91.52    6.19   1    2.08
 -12  -4 -13  900.34   67.99   1    0.78
 -11  -4 -15 1068.19   76.43   1    0.81
 -10  -3 -13  415.47   38.55   1    0.92
 -14  -5 -14 1564.18  109.75   1    0.66
 -13  -3 -14  890.17   72.66   1    0.74
  -6  -1  -9  103.45    8.63   1    1.47
 -12  -6 -18 1110.43   96.92   1    0.68
 -16  -2 -18  1582.5  148.69   1    0.58
  -3  -1  -4   63.47    4.19   1    3.02
 -14  -3 -20 2204.56  150.95   1    0.65
 -10  -2 -14  302.87   35.34   1    0.91
 -11  -5 -18 1106.54  105.69   1    0.74
  -5  -1  -7    90.6    7.07   1    1.82
 -14  -5 -20 1658.96  160.76   1    0.63
  -7  -2  -7   83.65    7.79   1    1.37
  -5  -2  -7  118.49    8.64   1    1.74
  -7  -2 -12  187.64   19.25   1     1.2
  -6  -2  -9  124.19   12.29   1    1.46
 -14  -3 -17 1023.17   108.3   1    0.68
 -10  -2 -11  190.13   24.92   1    0.96
 -16  -3 -20 1669.97  163.23   1    0.59
  -8  -3 -14  244.16      29   1    1.02
  -7  -2 -11  125.35   14.89   1    1.25
 -13  -2 -17  860.32    93.4   1    0.71
 -17  -4 -19 1050.41  154.56   1    0.56
  -8  -2 -14  165.57   24.64   1    1.04
 -10  -3 -16  355.59   46.83   1    0.86
 -10  -3 -12  379.85    32.9   1    0.94
 -13  -2 -15  776.86   81.19   1    0.73
 -11  -2 -17  431.57   59.97   1     0.8
 -17  -4 -21  1670.5  192.82   1    0.55
 -14  -2 -17  942.77  101.25   1    0.66
  -6  -2 -11   83.72   12.93   1    1.35
 -14  -3 -16  768.84   96.66   1    0.68
  -4  -1  -5   21.53    2.84   1    2.34
  -9  -3  -9  115.98   19.67   1    1.04
 -14  -3 -22 1246.55  143.22   1    0.62
 -13  -4 -14  500.37   66.19   1    0.73
 -13  -4 -16  472.75   76.51   1    0.72
 -15  -5 -15  793.22  114.75   1    0.62
 -16  -2 -20 1551.01  186.99   1    0.57
 -12  -3 -21  426.05   82.97   1    0.69
 -14  -4 -16  704.79   93.97   1    0.68
 -11  -3 -11  195.84   26.46   1    0.87
 -17  -2 -19 1175.49  140.03   1    0.55
 -10  -4 -14  415.22   49.18   1    0.87
 -15  -3 -15  454.18      78   1    0.64
 -11  -5 -17  348.82   58.16   1    0.75
 -11  -3 -17  443.65   61.42   1     0.8
 -12  -5 -15  609.03   86.12   1    0.73
 -12  -2 -12  354.07   39.82   1     0.8
 -16  -4 -18   892.3  124.44   1     0.6
 -14  -4 -17  332.14   62.41   1    0.67
 -12  -3 -16  251.08   52.88   1    0.77
 -12  -3 -17  592.49   90.41   1    0.76
 -16  -3 -21  868.05  133.33   1    0.58
 -17  -2 -21 1307.09     196   1    0.54
 -12  -4 -16  301.17    58.1   1    0.76
  -9  -4 -14  148.87   30.04   1    0.92
 -13  -3 -18  426.69    93.5   1     0.7
 -13  -2 -14   301.4   54.85   1    0.73
 -12  -4 -14  372.15   59.54   1    0.78
 -20  -4 -18 1155.82  187.15   1    0.48
 -15  -4 -17  349.51    86.4   1    0.63
  -8  -2 -11   36.57   15.33   1    1.14
 -11  -2 -18  390.64   63.24   1    0.78
  -4  -1  -4   12.91    2.65   1    2.42
 -13  -3 -16  287.26   60.03   1    0.73
 -16  -4 -24  522.53  162.27   1    0.56
 -14  -7 -22   601.6  129.84   1    0.57
  -5  -1  -5     9.8    2.22   1    1.92
  -3  -1  -3    11.4    2.07   1    3.11
  14   1  10 1244.74   36.69   2    1.18
  10   1   5  540.65   15.91   2    1.86
   6   1   4  433.44   12.47   2    2.92
   8   1   3  362.68    10.8   2    2.42
  14   3  10 1245.58   40.08   2    1.21
   8   1   5  338.79   11.64   2    2.23
  13   1  11  828.18   29.69   2    1.19
  15   2   7  782.55      31   2    1.27
  11   2   9  565.74   21.23   2    1.47
  10   2   4  336.35    12.5   2     1.9
   6   1   5  242.12    9.15   2    2.67
  11   1   4  288.99   11.92   2    1.74
  14   1   6  418.44    19.3   2    1.34
  13   3  11  802.97   31.99   2    1.21
   5   1   2  244.44    9.41   2    3.79
  13   1   5  309.62   14.52   2    1.46
  14   2  11  757.04   36.56   2    1.18
   9   2   8  291.37   13.88   2    1.71
  11   2   7  319.14   15.62   2    1.61
  10   2   5   313.1   13.86   2    1.85
   8   2   6  225.61   11.53   2    2.04
   9   1   7  191.98   10.02   2    1.82
  12   1   9  355.87   18.24   2    1.37
  10   1   7  222.43   12.12   2     1.7
  13   2   7   325.9   18.36   2    1.43
   8   2   8  216.81    11.3   2     1.8
  10   1   9  131.07   10.38   2    1.52
   9   2   7  199.06   12.49   2    1.82
  11   1   8  246.69   14.63   2    1.52
  14   3   6   328.4   21.22   2    1.34
  17   1  11  461.72    31.1   2       1
  13   1  10  257.92   20.09   2    1.24
  16   2   6  284.68   22.81   2    1.21
  14   2  13  425.26   33.93   2    1.08
   8   1   7  124.03    8.24   2    1.94
   9   1   5  108.51    8.44   2    2.04
  17   3  11  482.71   46.68   2    1.04
  16   1  12  493.41   35.39   2    1.01
  11   3  10  179.14   15.41   2    1.36
  18   3  10     373   40.93   2    1.02
  13   2   6  203.12   14.91   2    1.46
  14   1  12  283.32   25.39   2    1.09
  10   1   8  247.41   12.92   2    1.61
  16   3   9   310.1   29.47   2    1.14
  17   2   7  182.07   21.23   2    1.13
  16   3   7  253.23   23.57   2    1.19
  18   2  10  311.39   35.81   2    1.02
   7   1   4   81.48    6.12   2    2.61
   5   1   3   70.86     5.5   2    3.57
  10   2   7   86.78    9.25   2    1.71
  19   2  12  400.89   54.71   2    0.93
  24   2  15 1527.01  126.42   2    0.73
   5   1   4   68.49    5.19   2    3.25
  15   2  13  313.06   33.39   2    1.04
  17   2  11  225.66   36.84   2    1.04
  18   2  13  403.22   53.45   2    0.94
  13   2  12  264.65   23.07   2    1.17
  13   2   9  173.58   24.26   2    1.33
  24   6  15  684.56   123.2   2    0.72
  15   2  12  295.17   30.03   2    1.09
  16   2   7  192.89   24.98   2     1.2
  11   3  11  132.63   16.24   2     1.3
  16   2  11  192.58   24.54   2    1.08
   9   2   4    42.3    6.33   2    2.06
   4   1   3   43.11    4.63   2    4.08
  13   3   8   124.7    18.1   2    1.35
  24   2  11  546.44   78.06   2    0.78
  12   2   6    93.2   10.66   2    1.56
   9   1   6   58.22    7.34   2    1.93
   9   1   8   38.77    6.81   2     1.7
  16   1  14  269.75   36.82   2    0.93
  11   1   7   58.05   11.02   2    1.59
  16   4  14  237.51   37.32   2    0.96
  18   3   7   149.7   25.08   2    1.07
  17   3  10  210.09   30.14   2    1.07
  15   3   7  180.16   21.75   2    1.25
  18   2   9  243.17   30.65   2    1.04
  16   3  12  241.91   38.56   2    1.05
  17   4  11     200    31.9   2    1.01
  14   3  12  159.87   26.71   2    1.12
   9   2   6   65.53    8.34   2    1.91
  11   1   5   61.51    8.24   2    1.71
   8   1   4   60.72    6.45   2    2.35
  18   3   9  115.24   24.65   2    1.05
  15   3   8  100.07    23.9   2    1.23
  12   1   5   45.86    7.39   2    1.58
  11   1   6   43.82    8.26   2    1.66
  17   3  14  266.84   46.62   2    0.95
  20   2  10   283.5   48.57   2    0.93
  24   4  15  782.25  110.59   2    0.74
  12   3   7   64.88   12.28   2    1.45
  15   2  11  150.83   28.38   2    1.13
  24   3  12  434.36   87.45   2    0.78
   8   2   7   53.74    7.59   2    1.92
  18   4   8  198.64   33.88   2    1.03
  16   2  10   44.61   16.87   2     1.1
  18   4   9  235.79   40.72   2    1.02
  17   2   8   95.41   19.45   2    1.11
  18   4  10    61.2   25.69   2       1
  21   3  15  350.64    70.6   2    0.82
  13   3  12  128.69   24.31   2    1.16
  20   4  14  170.11   63.86   2    0.85
  21   3  14  335.43   96.48   2    0.84
  24   4  11  372.88   87.82   2    0.79
   9   1   4   17.75     4.6   2    2.12
  24   3  16  423.99  106.48   2    0.73
  14   3   8   69.76   15.92   2    1.28
   7   0   6  828.54   15.99   2    2.01
  10   0   3  545.54   14.42   2    1.71
  11   0   7  853.45   23.39   2    1.44
  15   0   7 1472.44   42.72   2    1.12
  10  -1   5  666.98   19.58   2    1.29
   6  -1   5  303.94    8.54   2     1.6
   8  -1   5  410.44   12.08   2    1.45
   7   0   2  339.41    9.53   2    2.44
  11  -1   3  563.31   17.89   2    1.19
   9   0   4  394.98   12.55   2    1.88
  17   0   5   792.4      38   2    1.01
  13  -1   3  766.27   25.36   2    1.04
  14  -1  10 1564.85   56.67   2    0.94
  12   0   6  615.48   20.98   2    1.39
   9   0   6  375.51   13.15   2    1.73
  11   0   9  516.13   20.86   2    1.31
  13   0   8  574.26   24.89   2    1.23
   6   0   3   210.9    8.02   2    2.77
  10   0   4  302.06   12.33   2     1.7
   9   0   3   218.8     9.6   2     1.9
   5   0   4  191.62    7.57   2     2.9
  16   0   6  707.11   34.36   2    1.07
  10  -1   8  372.04   20.16   2    1.18
  13  -1  11  974.27   46.49   2    0.94
  12   0   4  293.15   15.02   2    1.43
   8   0   3  156.22    8.04   2    2.14
   8  -1   6  210.85   10.67   2     1.4
  13   0   4   265.1   16.13   2    1.32
  11  -1   8  343.41      22   2    1.13
  12  -1   9  505.93   30.44   2    1.05
   6   0   4   134.4    6.63   2    2.59
   7  -1   4   92.28    6.06   2    1.58
  13   0   9  377.68    23.7   2    1.18
  12   0  10  394.85    24.2   2    1.19
  10  -1   7  243.01   15.91   2    1.23
   7   0   3  118.01    6.55   2    2.42
   4   0   3   128.3    6.51   2    3.73
  14  -1   6   472.2   33.71   2    1.02
   9  -1   7  235.42   13.34   2    1.29
  17  -1   4  604.09   42.69   2    0.85
  14   0  10  430.77   30.18   2    1.09
  21   0   6 1050.62   74.75   2    0.82
  13  -1   5  311.36   21.82   2    1.08
   9  -1   5  112.91   10.17   2    1.37
  13  -1   4  241.51   18.66   2    1.07
  16  -1   9  682.11   50.04   2    0.89
  15   0  11  446.99   35.28   2       1
  16  -1   5   468.5   36.75   2    0.91
  20  -1   5  820.83    69.4   2    0.75
  18   0  10  580.58   48.85   2    0.91
   8  -1   7   87.04    8.51   2    1.34
   9   0   7  105.79    9.11   2    1.63
   3   0   2   80.14     5.5   2    5.18
  16  -1  12   513.3    63.2   2    0.83
  20  -1   9  752.37   86.85   2    0.75
  14   0   7  220.69   24.84   2    1.19
  10  -1   3   77.42    7.92   2    1.27
  20  -1   7  737.26   79.04   2    0.76
  17  -1   7  438.74   40.42   2    0.87
  14  -2  13  543.59   64.15   2    0.71
   6   0   2   40.37    3.88   2    2.85
  17  -1  11  533.97   59.92   2    0.82
  16   0  11  340.29   39.05   2    0.97
   3   0   1   58.03    4.78   2     5.7
  12   0   9  189.45   18.93   2    1.25
   8   0   5   49.28    6.36   2    1.99
  19   0  11  607.67   58.22   2    0.85
  16   0   5  183.55   25.32   2    1.07
  15   0   8  150.66   22.31   2     1.1
  11   0   5   41.21    8.09   2    1.53
   9  -1   6   86.49   10.47   2    1.34
  24   0  15  1191.1  129.47   2    0.66
  16  -1   6  267.18   34.46   2    0.91
  10  -1   9  151.72   18.05   2    1.13
  14   0   6  130.29   18.59   2    1.21
   8  -1   4   78.05    8.43   2    1.48
  11  -1   7   99.16   17.75   2    1.17
   5   0   2   31.31    3.55   2     3.4
  23  -1  12  470.11   84.09   2    0.66
  18   0  13  351.94   50.18   2    0.84
  16  -1   7  310.71    37.9   2    0.91
  14   0   4  110.34   16.29   2    1.22
  20   0  14  356.58   77.24   2    0.77
  12  -1   4   80.02   12.65   2    1.14
  24   0  11   580.5   97.74   2     0.7
  18  -1  10  443.91   58.49   2    0.81
  13   0  10   97.13   19.03   2    1.14
  15  -2  13  400.44   73.98   2     0.7
  17  -1   5  272.79   44.56   2    0.86
  12   0   5   45.02   11.05   2    1.42
  13  -2  12   352.5   51.96   2    0.75
  11   0   6   25.52    7.06   2    1.49
   9  -1   8   32.69   10.42   2    1.22
  15  -1   4  127.51   21.54   2    0.95
  18  -2  13   364.2   81.76   2    0.66
  17   0   9   88.96   25.27   2    0.97
  17   0   7  107.68   29.52   2       1
   5  -1   1  440.62    7.08   2    1.46
   5  -1   2  513.11    8.21   2    1.68
   3  -1   1  196.48    4.41   2    1.08
   3  -1   2  171.32    3.97   2    1.53
   6  -1   0  267.75    7.18   2    1.17
   7  -2   2 1259.26   37.47   2    0.64
   2  -1   3  128.31    3.65   2    1.39
   8  -1   1  332.72    9.38   2    1.29
   7  -2   6    1159   32.14   2    0.88
   6  -1   2  235.34    6.44   2     1.6
   3  -2   6 1411.15   46.78   2    0.57
   7  -1   1   185.7    6.81   2    1.37
  10  -1   1  419.08   13.67   2    1.14
   9  -1   1   273.2    9.84   2    1.21
   7  -2   3  746.18   28.71   2    0.74
   7  -1  -1  220.88    9.61   2     0.9
   4  -1   0  110.75    5.18   2    0.88
  10  -2   0  1106.8   50.83   2    0.55
   6  -2   3  523.78    26.7   2    0.67
   7  -2   5   493.6   25.07   2    0.86
   5  -1   3   95.38    5.01   2    1.75
   9  -1  -1  228.55   12.31   2    0.92
  10  -2   1  683.28   37.26   2    0.65
   6  -2   5  395.86   22.12   2    0.82
   4  -2   4  663.15      35   2    0.54
   9  -1  -2  313.09   18.15   2    0.74
  12  -2   4  623.52   37.67   2     0.8
   4  -1   3   69.42    4.01   2    1.78
   2  -1   2   50.57    3.26   2    1.07
   6  -1   1   76.28    5.03   2    1.43
   9  -2   2  455.36   31.37   2    0.72
   8  -1   0  107.91    7.83   2    1.13
  10  -2   5  417.95   27.67   2    0.87
   8  -2   6  319.99    22.9   2    0.89
  12  -2   2  613.68   41.29   2    0.72
   6  -1  -1   68.58    6.71   2    0.83
   8  -2   3  264.85   25.88   2    0.78
   4  -1   2   34.28    2.77   2    1.68
   7  -2   1 1067.34   49.55   2     0.5
  12  -2   0   458.4   48.83   2    0.58
   5  -2   3  384.95   31.56   2    0.56
  15  -2   3  397.58   39.84   2     0.7
  14  -2   1  387.05   46.71   2    0.64
   8  -2   4  107.47   19.68   2    0.84
  14  -3   6  514.28   74.75   2    0.56
   7  -1   2   27.74    4.18   2    1.51
  11  -2   3   95.65   17.67   2    0.79
  10  -2   7   105.5   25.54   2    0.88
  18  -2   1  441.96      92   2    0.58
  -3   3   2 1038.26   18.32   2    1.25
  -3   3   1  764.91   16.85   2    1.13
  -1   3  -2   804.1   17.48   2    1.06
  -5   3   2 2258.39   50.73   2    0.73
  -2   1   1  113.04    2.74   2    1.82
  -3   1   2  205.79    5.94   2       1
  -2   2   0  240.72    6.64   2    1.46
  -3   3  -1  845.96   27.11   2    0.79
  -3   3  -2 1296.08   47.29   2    0.58
   0   1  -1  102.35    2.85   2    3.04
   1   3  -5  866.75   32.04   2    0.68
  -4   4   0 1563.81   54.26   2    0.73
  -3   2   2  250.11    7.65   2     1.4
  -1   3  -3 1066.97   30.14   2    0.81
  -1   2  -2  112.98     6.4   2    1.06
   0   3  -3  229.04   12.94   2    1.02
  -2   2   1  107.52       5   2     1.8
   0   4  -4  510.41   34.45   2    0.76
  -2   4   0  263.71   17.16   2    1.05
  -3   4   2  297.71    18.3   2    1.06
  -3   2   1    83.9    7.23   2    1.19
  -2   3   1  102.58    7.29   2    1.42
  -5   4   3  560.43   38.38   2     0.8
  -1   4  -2  298.13    23.7   2    0.94
  -5   3   3  349.01   29.69   2    0.82
  -4   2   1   186.8    15.4   2    0.69
   0   2  -2   23.33     3.2   2    1.53
  -2   4  -3  436.93    39.6   2    0.66
  -2   5   0  308.91   29.27   2    0.89
  -4   4   3  288.09   25.01   2    0.96
  -5   5   1  646.71   67.82   2    0.65
  -5   5  -1  827.38   89.95   2    0.52
  -2   7  -4  914.88  143.85   2     0.5
  -5   5   2  477.88   58.53   2     0.7
  -4   3   2  115.89    14.4   2    0.98
  -5   6   3   573.4   70.92   2    0.67
  -6   5   4   719.2   65.81   2    0.67
  -4   3   1  192.62   23.41   2    0.86
  -6   2   4  188.18   37.22   2     0.5
  -3   5   1    41.5   15.28   2    0.85
   0   6  -6  719.84    93.5   2    0.51
   1   6  -6  351.26   61.89   2    0.56
  -1   2  -1   13.89    3.58   2     1.6
  -3   4  -2  309.83   40.11   2    0.65
  -3   8  -2  281.58   73.87   2     0.5
   1   5  -3  184.34   23.97   2    0.88
   0   4  -6  185.95   39.51   2    0.48
   0   2   0  923.56   13.09   2    2.68
   0   4   0 1813.97   27.27   2    1.34
  -1   3   2  646.63   14.39   2    1.81
   1   3   2  575.78   15.15   2    2.22
   2   5   4  913.52    29.4   2    1.36
   1   3   3  376.14      13   2    2.23
  -2   5   4 1016.26    35.6   2    1.07
  -2   4   3  420.93   16.96   2    1.27
   0   6   0 1332.33   52.18   2    0.89
   0   8   0 3245.71  137.73   2    0.67
  -1   3   3  259.14    9.52   2    1.84
   0   4   4  353.93   16.81   2    1.55
   2   4   3  334.13   14.78   2    1.72
   0   5   1   453.4   23.97   2    1.14
  -1   4   2  234.74   13.03   2    1.37
   0   3   3  209.78   10.07   2    2.06
   1   5  -1  381.52   20.11   2    1.07
   3   4   2  232.78   11.96   2    1.75
  -1   5   1  395.34   24.63   2    1.05
   2   4   0  172.27   11.04   2    1.54
   1   5   1   374.7   23.95   2    1.21
   3   7  -1 1316.44   81.19   2    0.83
   4   8   0 1351.21    95.7   2    0.77
   0   6   6  724.95   44.49   2    1.03
   5   7   2   597.3   46.66   2    0.97
   2   5   0  267.25   18.67   2    1.21
  -2   7   4  956.51   75.74   2    0.78
   3   8   6  949.11   86.35   2    0.85
   0   5   5  247.87   25.81   2    1.24
   1   6   6  318.04   32.61   2    1.08
  -1   5   3  170.03   19.26   2    1.14
   2   3   1   76.57    6.85   2    2.26
   3   7   2  432.79   47.72   2    0.93
  -1   7   2  541.87   62.94   2    0.79
   4   6   0  267.24   29.52   2    1.06
   1   3  -1   26.17    4.32   2    1.75
   4   6   3  340.45   28.16   2    1.16
  -1   6   6  353.59   43.16   2    0.98
  -3   8   6  833.19   107.5   2    0.67
   1   7   7  563.69   72.99   2    0.92
  -3   7   5  447.16    65.7   2    0.75
   3   5   2  119.15   17.57   2    1.36
   1   5   3  197.15   20.75   2    1.29
   0   7   7  376.45   53.85   2    0.88
   3   9   4  822.02   133.1   2    0.73
   0   1   1   70.29    6.89   2    6.17
   2   5  -1   96.21   15.04   2    1.13
   0   2   2   42.35    4.44   2    3.08
   2   5   3  130.89   17.81   2    1.35
  -2   5   3   85.17   19.17   2    1.04
   7   8   2  385.32   56.19   2    0.85
  -1   7   7  477.76   70.97   2    0.84
   7  10   6   655.2  121.81   2     0.7
   1   5   2  123.09   21.07   2    1.26
   0   4   2   62.24   10.98   2    1.51
   2   6   6  136.56   24.88   2    1.11
   0  10   0  950.09  204.69   2    0.54
   2   6  -1  143.69   28.46   2    0.94
   1   7   5  253.46   44.47   2    0.92
   1   7   1  192.23   40.27   2    0.84
  -1   2   2    35.8    3.59   2    2.57
   2   4   1   55.97    8.79   2    1.63
  -1   7   5  109.44   40.52   2    0.84
   5   9   2  506.55   88.31   2    0.73
   0   7   3  320.23   49.81   2    0.86
   2   9   8  392.89   80.38   2    0.72
   0   7   1  281.71   46.78   2     0.8
   3   4   1      69    8.71   2    1.69
   0  10   8  763.97  140.89   2    0.62
   3   8   2  564.22   78.26   2     0.8
   3  13  16  686.07  227.33   2    0.49
   1   3   1    21.8    4.22   2    2.15
   0  10   4  755.22  153.27   2     0.6
   5   3   2  879.97   17.39   2    2.29
   3   3   2  515.46    12.7   2    2.38
   7   4   6 1001.84    26.3   2    1.64
   2   3   4  390.46   11.22   2    2.26
   3   4   6  595.15   17.37   2    1.67
   6   5   8 1114.56   32.58   2    1.33
   2   2   3  363.66   10.86   2    3.37
   3   3   5  405.61   12.56   2    2.19
   7   6   6 1052.92    39.3   2    1.18
   6   5   4   611.2   24.27   2    1.43
   5   4   3  385.79   15.35   2    1.78
   6   3   4  379.81   14.41   2    2.16
   5   3   5  350.83   13.43   2    2.15
  10   5   5  590.59    26.1   2    1.32
   7   4   5  456.33    18.6   2    1.68
   3   2   2  239.38   10.07   2    3.48
   7   4   3  291.77   13.55   2    1.71
   7   5   7  605.15   26.17   2    1.36
   5   3   3  245.07   10.95   2    2.29
   6   3   5  220.78   10.62   2    2.08
   3   5   6   326.3    16.9   2    1.37
   4   4   4  269.81   13.58   2    1.78
  11   6   7  650.74   41.19   2    1.12
   3   2   3  182.22     8.8   2    3.33
   4   2   3  169.29    8.02   2    3.18
   7   6   7  529.07    37.3   2    1.17
   4   4   3  198.29   11.16   2    1.79
   5   5   8  345.56   20.15   2    1.33
   6   5   5  291.27   21.29   2    1.42
  10   5   7  324.49   23.28   2    1.29
   8   5   5  342.93    22.8   2    1.38
   5   6   6  321.73   25.79   2    1.18
  10   5   8  374.51    23.8   2    1.26
   6   4   7  181.86   13.55   2    1.61
   6   7   8  671.13   52.14   2       1
   6   5   7  229.73   20.64   2    1.37
   8   5   8  293.17   23.83   2    1.31
   5   4   6  203.43   13.71   2    1.69
   7   6  10  403.48   36.12   2     1.1
  10   6   4   314.1   27.34   2    1.15
  10   7   5  605.37   48.99   2    1.01
   7   6   5   387.8   29.76   2    1.19
   8   7   5   505.4   45.88   2    1.02
   7   4   7  207.95    15.4   2    1.58
   4   6   8  289.85   28.09   2    1.13
  14   7  10   855.6   75.27   2    0.92
   4   3   2   72.67    6.44   2    2.35
   9   6   8  283.13   34.75   2    1.13
   8   6   3  167.42   19.89   2    1.17
   6   4   4  129.87   13.64   2    1.74
  13   6   8  304.01   37.95   2    1.06
   6   4   3   94.84    9.86   2    1.75
   6   4   6  113.64   12.71   2    1.67
   8   5   7  162.06    22.3   2    1.34
   7   5   8  163.64   19.47   2    1.32
   7   5   4   97.55   13.15   2    1.41
   7   6   3  166.09   21.11   2    1.18
   9   6   4  167.86   22.56   2    1.16
  11   6   9  306.73   31.35   2    1.08
  12   6   6  248.51      32   2     1.1
   5   5   6   90.26   14.89   2     1.4
   8   4   6  114.47   12.71   2    1.59
   8   5  10  113.46   18.06   2    1.23
   3   3   3   56.04    5.91   2    2.36
   8   5   6  173.59    17.9   2    1.37
   7   5   9  153.39   18.79   2    1.28
   6   6   4  105.13   18.85   2    1.19
   3   5   7  110.85   13.32   2    1.34
  13   7  11  498.59    62.6   2    0.92
   9   5  10  235.58   24.55   2    1.21
   7   6   9  181.13   27.64   2    1.13
   6   8   7  417.36   53.64   2    0.88
   9   6  12  245.21   35.66   2    1.03
  13   7  13  412.37   68.13   2    0.88
   9   6   6  213.11   28.49   2    1.17
  10   8   4  302.67   53.38   2    0.88
   1   1   1   63.85    6.67   2    7.08
   9   5   5  118.06   16.95   2    1.35
  10   7   7  276.68   41.31   2       1
   5   5   4  107.55   13.97   2    1.43
   5   4   4   46.05     9.1   2    1.77
  11   8   9  456.33   76.68   2    0.87
   7   7   7  269.51    43.4   2    1.02
   8   7   3  190.57   31.88   2       1
   6   6   7   84.23   21.95   2    1.17
   5   4   5   37.39    9.35   2    1.74
   4   5   8   122.8   16.13   2    1.32
  15   8   7  460.13    82.1   2    0.84
   6   4   8   75.08   12.34   2    1.54
  14   8  15  500.33   89.34   2    0.78
   9   8  13  338.12    72.9   2    0.83
   7   8  10  254.22   75.19   2    0.87
   9   5   4   56.97   12.58   2    1.36
   9   5   6   78.75   13.76   2    1.34
   6   4   5    80.9   12.87   2    1.71
  11   8   7  409.43      60   2    0.89
   3   2   4   22.97    3.34   2    3.08
  14   9  10  742.14  126.35   2    0.77
  14   8  11  417.53   96.43   2    0.83
  12   6   9   63.88   24.23   2    1.06
   7   8   9  341.11   66.83   2    0.88
  13   9  11  382.19   92.26   2    0.77
   9   5   7  141.98   19.88   2    1.32
   6   6   6     150   21.32   2    1.18
   7   7   8  102.61   25.14   2       1
   3   4   5   30.95    9.09   2    1.72
   4   3   3   16.46    5.68   2    2.35
  10   0   0  680.88   12.67   2     1.5
  10   0   1  450.39   11.13   2    1.61
   8   0   0  301.31    7.23   2    1.87
  12   0   2  486.19   14.34   2    1.39
   6   0   1  187.69    5.77   2    2.77
  10   1  -1  256.82     9.1   2    1.62
  17   1   3  802.47   29.78   2    1.09
  10   1   1  287.07    9.82   2    1.86
  14   0   3  443.97   17.05   2    1.21
   9   0   1  140.93    6.12   2     1.8
  13   1   1   295.8   13.54   2    1.39
  14   0   1  341.33   16.43   2    1.13
   6   0   0   85.82    3.64   2    2.49
  11   0   2  199.04    9.18   2    1.52
  13   1  -1  296.74   13.55   2    1.24
   8   0   1  118.13    5.12   2    2.04
  11   1   1  161.94    8.92   2    1.68
  18   0   1   688.1   38.23   2    0.87
  11   1  -1  148.89    8.75   2    1.47
  17   1  -1  487.43   27.97   2    0.94
  17   1   4  488.18   25.04   2     1.1
  14   0   0  239.74   16.17   2    1.07
  18   2   1  531.56   33.17   2    1.02
  21   0   2  740.92   54.86   2    0.77
   7   0   1   75.56    4.12   2    2.35
   5   0   1   69.08    3.68   2    3.36
  18   2  -1     387    29.6   2    0.95
  15   1  -1  210.84   18.16   2    1.07
  20   0   4  528.63   43.28   2    0.84
  13   0   2  137.32   12.19   2    1.27
  20   1   3  564.44   42.65   2    0.91
  21   2   2  510.46   46.28   2    0.88
   8   1   0   52.08    4.12   2    2.23
  12   1   1   115.5    9.48   2    1.52
  16   0   2  315.97   22.82   2    1.02
  20   1   4  295.83    34.6   2    0.92
  18   2   0   305.9   26.44   2    0.99
  12   0   0   71.68    10.2   2    1.25
  15   0   3  156.38   17.76   2    1.12
  12   1  -1  110.63    9.29   2    1.35
  17   0   3  149.26   19.36   2    0.98
  24   1   4  397.13   65.16   2    0.75
  18   0   0  223.12   30.36   2    0.83
  10   1   0   35.47     5.4   2    1.76
  19   1   1  214.99   28.48   2    0.91
  20   1   1  820.58      49   2    0.86
   2   0   0   30.43    2.83   2    7.47
  15   1   2  126.13   17.19   2    1.23
  17   0   2  175.72   23.35   2    0.96
  17   1   2   78.54   16.67   2    1.07
  27   1   3  516.83   88.74   2    0.65
  11   0   1   55.77    8.29   2    1.46
   4   0   0   17.72    1.78   2    3.73
  19   2   1   95.29   27.44   2    0.96
  16   2   0  110.33    14.7   2    1.12
  13   0   1   68.88    9.75   2    1.22
  27   0   2   406.9  109.88   2    0.59
  30   2   4   466.3  101.13   2    0.61
  24   2   0  424.42   63.13   2    0.72
  16   1   1   70.64   16.39   2    1.11
  28   2   0  461.79  120.89   2    0.61
  26  -1   4  460.07   92.88   2    0.58
  23   1   1  249.73   58.78   2    0.74
  27   1   2  205.55   64.18   2    0.63
  22   1   1  287.75   53.62   2    0.77
  10   0   2   19.31    4.92   2    1.68
   6   1  -4  529.82   10.41   2    1.21
   6   0  -3  212.32    6.45   2    1.06
   7   2  -6  741.23    25.5   2    0.85
   8   1  -5  360.02   15.44   2    0.91
   9   0  -4  433.32   18.87   2    0.81
  10   1  -5  557.49   21.89   2    0.89
   7   0  -3  127.84    6.45   2    1.08
   2   0  -1   26.71    1.11   2    3.19
   6   2  -5  182.54   10.44   2    1.07
  11   1  -4  257.87   15.29   2    1.02
   7   2  -5  180.05   11.21   2    1.08
  10   0  -4  314.27   19.19   2    0.81
   5   0  -2   31.64    2.21   2    1.61
   7   1  -4   65.48    6.04   2     1.2
   8   2  -6  208.54   20.61   2    0.87
   4   1  -3   34.91    2.85   2    1.73
   5   1  -3   41.69    3.16   2    1.72
   6   2  -4   84.94    6.59   2    1.36
   5   1  -4   53.05    4.38   2    1.18
   3   1  -2   40.64    2.64   2    2.72
  15   2  -7  600.11   54.38   2    0.67
  13   5 -11  518.99  114.28   2    0.49
  14   3 -10 1031.15   93.54   2    0.51
  11   2  -7  338.65   34.26   2    0.72
   9   1  -5  100.02   15.75   2    0.91
  17   1  -7  312.65   50.54   2    0.56
  13   2  -6  180.48   28.95   2     0.8
   6   2  -6  172.72   15.58   2    0.82
   9   2  -7  181.65   22.05   2    0.71
  11   4  -9  425.63   58.58   2     0.6
   6   3  -7  159.79   27.88   2    0.71
   8   1  -4   43.59    6.18   2    1.17
   9   1  -6    96.7   20.53   2    0.71
  11   3  -7  170.94   32.01   2    0.77
  10   2  -8  145.91   29.68   2    0.59
  14   2  -9   451.1    81.1   2    0.52
   8   3  -9  188.13   39.16   2    0.52
  17   1  -6  113.11   38.12   2    0.63
   3   3  -2  462.21   10.95   2    1.71
   4   4   0  663.53   15.72   2    1.63
   3   3  -1  341.37    9.49   2    1.96
   3   2  -2  136.56    4.88   2    2.25
   7   4  -2  338.76   15.61   2    1.38
   5   5  -1  385.82   19.09   2    1.23
   6   5  -4  482.29   28.38   2    0.98
   5   3  -3  123.52    7.52   2     1.5
   5   5  -2  292.87   18.25   2    1.15
   2   2   0  100.45    5.13   2    3.26
   8   4  -1  133.59   11.06   2    1.45
  10   5  -5  483.94    37.1   2    0.89
   6   4  -1  136.92    10.8   2    1.52
   7   4  -3  123.26   11.26   2    1.26
   4   3   0   75.95    5.39   2    2.17
   7   4  -1  133.17    10.2   2    1.49
   6   3  -1    88.1    6.44   2    1.89
   7   6  -2  419.74    30.5   2    0.99
   4   3  -1   81.62       6   2    1.98
   5   3  -1   91.34    6.34   2    1.95
   2   3  -1   56.41    4.66   2    1.89
  10   6  -1  398.96   31.98   2    1.02
   5   4  -1   92.62    9.74   2    1.53
   2   2  -1   49.66    3.39   2    2.76
   7   7   1     306   32.05   2    0.96
   6   5  -2  145.73   18.01   2    1.16
   5   6  -3  329.42   34.64   2     0.9
   4   2  -1   40.91    3.54   2    2.69
  10   5  -2  193.32   18.02   2    1.11
   7   6  -3  182.95   29.69   2    0.93
   7   7  -1   444.7   47.29   2     0.9
   8   5  -5  296.79   29.51   2     0.9
   9   5  -2  110.07   19.79   2    1.13
   4   3  -2   55.16    5.97   2    1.74
   4   4  -1   68.18    7.89   2    1.52
   8   4  -3  103.86   12.25   2    1.24
   9   6  -2  235.18   31.71   2    0.99
   3   2  -1   24.72    2.75   2    2.79
   3   4  -1   33.01    5.41   2    1.48
   9   5  -1  117.54   14.05   2     1.2
   9   7  -2  336.79   44.51   2    0.86
  10   7  -1  325.22   46.84   2     0.9
   7   8  -2  478.32    68.1   2    0.75
   6   5   0   54.57    9.18   2    1.31
   6   4  -3   37.41    9.17   2    1.26
  10   7  -5  459.93   66.64   2    0.73
  10   6  -3   188.9    31.3   2    0.92
   7   5  -1   99.57   15.42   2    1.23
   6   3  -2   33.35    5.03   2     1.7
   8   6  -2   105.6    21.6   2    0.99
   6   6   0      63   16.17   2    1.09
   6   6  -1  169.43   21.77   2    1.04
  10   8  -1  264.04   46.35   2    0.79
   7   7  -4  126.04   32.88   2    0.76
  13   7  -3  427.38   58.07   2     0.8
  10   8  -4  219.37   81.73   2     0.7
   7   9  -1  263.57    86.6   2    0.69
   8   4  -2   44.26    9.42   2    1.35
  13   9  -3  240.73   76.77   2    0.66
   7   2   2  505.05   15.08   2    2.53
   9   3   2  636.11   19.49   2    1.84
  13   3   3  835.76    27.7   2    1.44
  11   3   3  546.05   20.18   2    1.63
   8   3   1  417.31   14.39   2    1.91
  10   3   1  496.84    18.9   2    1.68
  10   2   1  372.36   14.61   2    1.85
   5   1   1  182.48    8.28   2     3.8
   9   2   2  228.54   10.62   2    2.09
  13   5   3  509.11   34.33   2    1.19
   8   2   1  233.97   11.09   2    2.24
  12   4   4  405.92   23.29   2    1.39
  17   4   5  605.02   36.11   2     1.1
   7   2   1  195.88    9.46   2    2.48
  11   3   4  252.16   14.88   2    1.63
   6   2   1  188.97    9.41   2    2.73
   9   3   3  229.82    13.2   2    1.86
  12   4   2  342.76   21.41   2    1.37
  17   5   3  608.84   47.78   2    1.02
  10   3   3  188.27   12.62   2    1.74
  10   3   2  177.39   12.63   2    1.73
  10   3   0  136.33   11.07   2    1.61
  13   5   1   281.5   22.85   2    1.15
  15   5   1  329.01   41.42   2    1.06
  20   5   5  643.87    59.8   2    0.92
  13   3   2  206.03   21.11   2    1.42
  14   3   1  203.59    16.5   2     1.3
  11   4   2  140.93   15.82   2    1.43
  18   4   1  385.64   41.59   2       1
  19   4   5  404.68   47.03   2       1
  11   4   1  164.02   16.11   2     1.4
  16   5   5   384.5   39.52   2    1.07
  14   4   1  239.26   22.53   2    1.21
   6   2   0   63.13    5.32   2    2.58
  17   5   4  324.17   41.11   2    1.03
   8   3   0   66.73    6.82   2    1.83
  17   6   5  517.22   51.95   2    0.96
  20   4   4   307.7   38.68   2    0.95
  13   5   4  243.52   29.49   2     1.2
  15   4   3  236.84   27.57   2     1.2
  13   4   2  109.19   19.08   2     1.3
  21   4   2  334.51   45.18   2    0.89
  17   5   1  442.45   47.28   2    0.98
  20   5   7     480    57.4   2    0.92
   5   2   1   59.51    5.78   2       3
  12   3   4  103.35   13.63   2    1.54
  20   5   3  506.38    55.6   2     0.9
  18   6   4  457.39   53.59   2    0.92
   9   2   1   62.25    8.09   2    2.03
  21   6   6  691.27   79.41   2    0.84
  12   4   1  115.74    18.6   2    1.34
   3   1   1   54.98    6.08   2    5.56
  21   6   5  154.51   51.45   2    0.84
  20   6   4  337.04    64.2   2    0.86
  13   4   1   125.1      24   2    1.28
   9   2   3   60.09    6.87   2    2.09
  14   4   0   90.04   16.59   2    1.17
  15   3   1   68.83   17.87   2    1.22
  24   5   4  373.43   72.13   2    0.78
  17   5   5  258.88    41.6   2    1.03
  11   4   4    38.6    9.72   2    1.46
  16   4   2   86.27   25.28   2    1.12
  21   5   4  269.66    52.7   2    0.88
  15   4   1  111.87   26.75   2    1.15
  20   7   5  489.55    90.7   2    0.82
  23   5   1  313.64   68.06   2    0.78
  22   6   2  249.96   69.78   2    0.78
   7   2  -2  255.31    8.41   2    1.89
   9   3  -2   405.5   13.78   2    1.49
   7   2  -3  213.55    9.19   2    1.61
  13   3  -3  659.37   28.16   2    1.11
  10   2  -1  298.17   11.39   2    1.65
   8   2  -1  179.42    8.37   2    1.96
   6   2  -1   128.4    6.06   2    2.33
   9   2  -2  172.88    9.08   2    1.62
  11   3  -3   316.4   17.53   2    1.23
  12   2  -2  269.91   15.47   2     1.3
   5   1  -1  115.64    5.66   2       3
   7   2  -1  109.83    6.42   2    2.14
  17   3  -3   658.8   44.08   2    0.91
  12   2  -1  140.44   10.24   2    1.41
  11   2  -1  194.12   11.35   2    1.52
  15   2  -3  350.98   26.41   2    0.99
  10   3  -2  120.58   10.85   2    1.41
  14   3  -1  249.43      28   2    1.19
  10   3  -3  112.78    10.8   2    1.29
   9   3  -3  145.33   11.82   2    1.35
  13   3  -1  173.75   17.59   2    1.27
   6   1  -2   30.35    2.72   2    2.13
   8   2  -3   92.61    7.86   2    1.52
  13   3  -2  120.82   15.84   2     1.2
  18   4  -4     393   48.12   2    0.81
  12   4  -4  234.21   24.92   2    1.01
  11   4  -2  120.74   13.84   2    1.22
  20   3  -3  467.89   51.47   2    0.79
  11   3  -4  183.08   16.79   2    1.11
   9   2  -1   59.55    6.48   2     1.8
   3   1  -1   24.44    2.74   2    4.04
   8   1  -2   36.95    4.86   2    1.74
  15   4  -3  171.14   29.55   2    0.97
  17   5  -4  327.42   55.47   2    0.81
  11   3  -2    33.8    7.15   2    1.33
   6   1  -1    33.7    3.36   2     2.6
  20   4  -4  347.83   58.78   2    0.75
  14   4  -3   98.04   19.23   2    1.01
  12   2  -4   80.67   11.38   2    1.06
  20   3  -5  241.91   46.72   2    0.71
  13   4  -2  121.53   19.94   2    1.12
  20   5  -5  491.72   77.32   2     0.7
  11   2  -2    50.8    7.58   2     1.4
  -3  -4   6 3128.25   37.67   3    1.77
   1  -3   5 1870.16    24.9   3    2.35
  -1  -3   7 1868.28   25.89   3    1.95
   1  -3   7 1972.98   26.86   3    1.95
   2  -5   8 3027.88   42.79   3    1.43
  -1  -3   5 1876.27   26.33   3    2.36
  -2  -5   8 3183.51   46.76   3    1.43
   0  -4   8 2137.17   33.45   3    1.63
  -2  -3   4 1322.06   21.76   3    2.47
  -2  -2   5  926.69   15.25   3    2.63
   0  -6   8 3328.25   57.49   3    1.29
  -1  -4   9 1795.13   31.73   3    1.51
   0  -3   7 1088.23   19.63   3    1.97
  -2  -5  10 2574.39   48.58   3    1.29
   1  -4   9 1686.17   31.57   3    1.51
  -3  -4  10  1838.8   35.07   3    1.35
  -3  -5  10  2415.2   47.86   3    1.27
  -4  -5  10 2334.47   47.43   3    1.24
   2  -5  10 2050.05   41.84   3    1.29
   0  -2   4   881.1   17.24   3    3.25
  -4  -5   8 1766.88   36.34   3    1.37
  -1  -5  10  1887.1   41.25   3     1.3
  -3  -4   9 1298.76   27.98   3    1.46
   1  -6   9 2259.09   48.71   3    1.24
  -2  -3   8  760.54   16.89   3    1.73
   1  -5  10 1760.53    39.6   3     1.3
   0  -4   6  971.27   21.97   3    1.86
  -3  -6   9 1963.29   47.26   3    1.21
  -2  -4   8  995.73   24.59   3     1.6
  -1  -5   7 1162.55   29.44   3    1.52
  -2  -3   6  570.18   14.54   3     2.1
   1  -5   7  999.44   25.45   3    1.52
  -4  -5  11 1761.82   47.38   3    1.17
   1  -4  11  940.43    25.5   3     1.3
   0  -6  12 2057.46   59.12   3    1.09
  -1  -4  11  936.14   26.55   3     1.3
  -3  -6  10 1622.76   47.81   3    1.17
  -1  -5  14 1644.52   50.23   3    1.02
   1  -4   6  528.81   15.52   3    1.85
   1  -5  14 1677.75   50.54   3    1.02
  -4  -7   8 1603.61   47.31   3    1.11
  -1  -4   6  552.42   17.37   3    1.85
  -2  -4   6  535.61   16.29   3    1.82
   0  -5   7   785.7   24.75   3    1.53
  -5  -5  12 1361.75   44.22   3    1.08
  -4  -5   9  915.76   29.92   3    1.31
  -4  -6  11 1466.13   52.22   3     1.1
   0  -7  11 1731.81   62.83   3    1.05
  -3  -5  13  1378.2   45.24   3    1.07
  -1  -6  11 1415.96   48.31   3    1.14
  -1  -2   5  295.04    9.27   3    2.76
  -2  -4   5  419.18    14.2   3    1.92
   1  -6  11 1213.84   44.12   3    1.14
  -3  -6  11 1124.14   47.75   3    1.12
  -2  -2   4  270.34    8.81   3    3.01
  -4  -6   8  960.65   35.61   3    1.24
  -2  -6   8  803.17    32.7   3    1.28
  -4  -6  15 1469.36   72.32   3    0.91
  -3  -3   6  280.16   10.85   3    2.01
   0  -6  16 1934.78   75.03   3    0.89
  -4  -4   8  410.74   16.82   3    1.51
  -3  -4   8  332.51    15.9   3    1.56
  -4  -7  10 1474.67   57.74   3    1.05
  -3  -5   7  571.79   22.44   3    1.47
  -2  -7  10 1156.11   50.37   3    1.08
   1  -5  13   968.1   39.27   3    1.09
  -1  -5  13  828.14   37.14   3    1.09
  -1  -5   8  443.02   21.03   3    1.45
   2  -7  10 1105.54    47.5   3    1.07
   1  -6  13  986.26    49.6   3    1.03
  -1  -6  13 1006.29   49.94   3    1.03
   1  -5   8  379.18   19.66   3    1.45
   0  -6  10  680.97   37.34   3    1.19
   0  -5   9  476.96   23.06   3    1.38
   0  -5  13  655.77   35.46   3    1.09
   1  -7  14 1457.67   74.66   3    0.93
  -1  -7  14 1301.65   73.78   3    0.93
  -2  -4   7  199.64   12.97   3    1.71
  -1  -2   3  181.87    8.22   3    3.63
   0  -8  16 1968.19  117.89   3    0.81
  -4  -6  12  868.79   46.84   3    1.05
  -7  -7  17 1825.19  102.46   3    0.77
  -4  -8  11 1154.48   65.09   3    0.94
   1  -3   4  143.88    7.01   3    2.55
  -2  -6  15  955.75   58.37   3    0.93
  -2  -3   5   174.8    8.76   3    2.29
  -3  -7  10  687.45    43.9   3    1.07
  -1  -3   4  174.27    9.13   3    2.55
  -2  -5   9  250.78   19.57   3    1.36
  -5  -7  12  975.75   59.52   3    0.96
  -3  -7  17 1667.64   98.44   3    0.81
  -3  -5  11  385.03   28.29   3     1.2
  -5  -5  10  305.22   23.44   3    1.21
  -4  -7  16 1450.12   88.49   3    0.84
  -6  -8  19 2699.94  160.88   3     0.7
  -3  -5   9  314.94    21.5   3    1.34
  -3  -8  10 1068.53   62.36   3    0.97
  -4  -7  11  788.96   52.87   3    1.02
  -3  -6  13  566.26   43.18   3    1.02
  -4  -7   9  537.48   43.64   3    1.08
  -1  -4   8  231.32   14.16   3    1.62
  -3  -7  14  856.21   63.89   3    0.92
   2  -8  11  738.74   56.95   3    0.95
   1  -4   8  208.29    13.4   3    1.62
  -1  -4  10  181.92   13.96   3     1.4
   2  -6  15  819.56    50.8   3    0.93
  -4  -6  10  419.85    30.4   3    1.14
  -5  -6  12  584.58   42.35   3    1.03
   1  -4  10  166.47    13.6   3     1.4
  -7  -7  16 1641.38  108.56   3     0.8
  -1  -5   9   237.7   21.71   3    1.37
  -1  -1   2  133.33    7.32   3    6.01
  -3  -8  17 1608.69  116.96   3    0.78
  -4  -8  15 1035.74   86.34   3    0.83
   0  -7  19 1471.91  114.34   3    0.75
   1  -7  10   536.1   44.57   3    1.08
  -8  -8  18 1637.88  133.14   3    0.71
   2  -6  17  640.18   54.99   3    0.84
   0  -8  12  1101.7   72.12   3    0.93
  -6  -8  15 1100.01    88.3   3    0.81
  -3  -5   8  242.85   18.98   3    1.41
   1  -5   9  243.68   20.64   3    1.37
  -1  -2   4   80.13    5.98   3    3.19
  -1  -7  10  417.05    40.4   3    1.08
  -6  -8  12  822.28   72.16   3    0.88
   3  -8  17 1296.06  107.27   3    0.78
  -4  -5  12  331.06   31.05   3    1.11
  -1  -9  14  937.05   98.79   3    0.82
   0  -4  10  200.35   14.89   3    1.41
   3  -9  17 1479.06  143.88   3    0.74
  -4  -8  14  773.62   81.96   3    0.86
  -4  -4   9  178.37    15.5   3    1.41
  -4  -5  13  379.59   32.77   3    1.05
  -5  -9  12  975.15   98.41   3    0.84
  -2  -5   6  143.11   13.13   3    1.57
  -4  -6  14  276.38   45.31   3    0.96
  -4  -4  10  176.95   16.07   3    1.32
  -1  -6  10  328.58   30.22   3     1.2
  -7  -9  17 1628.04  141.96   3    0.71
  -4  -8  19  1397.8  138.49   3    0.72
  -3  -9  17 1550.03  140.64   3    0.74
  -7  -7  14  603.46   65.32   3    0.86
  -5  -7  15   717.3   71.15   3    0.86
  -1  -7   9  250.74   30.77   3    1.12
  -2  -8  11   735.3   64.47   3    0.95
  -1  -3   8   91.85    8.26   3    1.77
  -6 -10  15  1220.4  126.12   3    0.72
   1  -9  14 1163.61  114.15   3    0.82
  -3  -6   8  160.11   21.24   3    1.26
   0  -6  14  348.28    43.5   3    0.98
  -7  -9  16  1101.1  117.64   3    0.73
  -2  -7   9  263.44    33.5   3    1.11
  -1  -8  13  543.04   77.91   3     0.9
   1  -7  18  537.14   67.67   3    0.78
  -5  -8  12  354.23   55.42   3     0.9
   3 -10  17  883.28  120.15   3     0.7
   0  -8  14  598.25   74.66   3    0.87
   1  -6  17  334.71   52.66   3    0.84
  -6  -7  11  267.66   39.21   3    0.98
  -4 -10  15  758.18  118.93   3    0.73
   3  -8  13  380.74   55.21   3    0.89
  -6  -7  16   677.2   81.95   3    0.81
  -2  -7  18   713.2   93.47   3    0.78
   3  -8  18  931.99  105.99   3    0.75
  -5  -9  15  725.97  101.44   3    0.77
   1  -7  15  589.72   69.67   3    0.89
  -3  -7  11  267.88    38.1   3    1.03
  -3  -8  11  548.52   69.69   3    0.95
   1  -3   8   73.21    7.46   3    1.77
  -2  -8  17  489.65   86.72   3    0.78
  -1 -10  13  651.33  103.41   3    0.78
  -5  -7  14  298.32   48.97   3     0.9
   1 -10  13  784.05  121.58   3    0.78
  -3  -9  14  564.82   85.68   3    0.81
  -1  -8  17  537.23   88.92   3    0.78
  -4  -6  16  431.07   46.85   3    0.87
   2  -5  11  144.37   21.81   3    1.21
  -3  -8  13  385.29      68   3    0.89
   2  -7  18  738.46   85.85   3    0.78
  -3  -7  18  538.02    93.6   3    0.78
   0  -9  19 1042.19   128.6   3     0.7
   1  -8  13  401.83   63.58   3     0.9
   2  -6   9  119.58   22.84   3    1.23
   1  -8  11   496.6   63.98   3    0.96
  -5  -7  16  332.31   66.73   3    0.82
  -6 -10  12  576.87  102.84   3    0.77
  -1  -3   6   29.74    6.78   3    2.15
  -1  -8  12  225.58   68.85   3    0.93
   2  -8  19  480.77  107.44   3    0.72
  -7  -9  14   593.2   87.26   3    0.77
   1  -8  20  687.61  117.78   3     0.7
   1  -8  17  742.76   97.87   3    0.78
  -1  -7  15  532.47   78.07   3    0.89
  -4  -8  12  439.48   59.38   3    0.91
  -1  -4   7   32.24    7.11   3    1.73
  -4  -9  18  565.94  133.77   3    0.71
  -4  -8  18  678.18  126.35   3    0.74
   3  -8  11   334.3   51.16   3    0.95
   2 -10  15  727.28  139.37   3    0.74
  -1  -8  11  417.64   56.99   3    0.96
  -4  -8  16  562.19  101.57   3     0.8
  -1  -4   5    21.2     5.2   3    1.96
   4 -10  15  877.69  110.07   3    0.73
  -1  -7  18   372.7   88.51   3    0.78
  -4  -7  18  344.73   90.62   3    0.77
  -2  -8  19  678.63  128.86   3    0.73
  -6  -9  12  468.04   77.56   3    0.82
  -6  -6  14  268.82   52.87   3    0.92
  -5 -10  12  403.33   77.86   3    0.78
  -7  -8  18  564.07  106.19   3    0.72
  -2  -1   8 3154.37   27.72   3    1.48
  -3  -2   6 1989.86   23.92   3    2.15
  -3  -1   6 1159.77   14.97   3     1.9
  -1  -1   7 1342.82    17.5   3    1.81
   0  -1   7 1285.32   16.66   3    1.84
  -2  -1   4 1209.82   16.54   3    3.15
   1  -1   7 1038.51   14.89   3    1.81
  -1  -2   9 1745.65   25.95   3    1.57
  -2  -3  10 2528.86   38.31   3    1.43
  -4  -2  11 2739.95   43.48   3    1.15
   1  -2   9 1648.31   25.25   3    1.57
  -2  -2  11 2017.43   35.41   3    1.22
  -4  -3  10 2140.96   37.89   3    1.35
  -3  -2   9 1268.12   23.24   3    1.48
  -2  -2   8  1153.5   20.87   3    1.75
  -3  -2  10 1284.27   26.92   3    1.32
  -2  -2   7  870.93   17.47   3       2
   0  -2  12 1647.52   37.35   3    1.12
  -3  -1   7  480.53   10.99   3    1.62
   0  -2   8   753.7   16.66   3    1.81
  -5  -3  12 2162.84   49.99   3     1.1
  -1  -2  11  1144.5   28.59   3    1.24
   1  -3  14 2548.75   59.39   3    1.01
  -1  -3  14 2613.68   62.39   3    1.01
  -6  -4  15 3511.01    96.2   3    0.89
   0  -2  16 4099.57    97.6   3    0.77
  -6  -2  12  1972.5   49.14   3    0.95
  -1  -1   8  404.46   11.03   3    1.53
   1  -2  11  1049.3   26.68   3    1.24
   1  -1   8  407.09   10.55   3    1.53
  -6  -4  12 1685.09   46.99   3    1.08
   0  -3  11  875.21   25.05   3    1.33
  -1  -1   5  359.32    9.22   3    2.73
  -4  -2  15  2636.8   80.68   3     0.8
  -3  -3  17 3388.85  108.68   3    0.79
  -7  -3  16 3404.49  110.74   3    0.77
   0  -4  16 2267.65   76.35   3    0.91
  -3  -3  10  678.52   22.84   3    1.39
  -4  -3  16 2771.99   90.41   3    0.83
   0  -1   5  276.83    8.58   3     2.8
  -6  -4  19  5215.2  172.47   3     0.7
   0  -2  14 1257.65   45.88   3    0.92
  -3  -4  17 2832.99   100.9   3    0.83
  -6  -2  10  580.55   22.24   3    1.13
  -5  -4  12 1018.39   37.77   3    1.11
  -7  -3  17  3821.9  130.03   3    0.72
  -1  -4  13 1073.28   37.66   3    1.12
  -3  -5  17 2794.42  102.68   3    0.85
  -5  -2  12   829.5   32.85   3       1
   0  -3  19  3535.8  139.77   3     0.7
  -3  -3  14 1090.98   48.72   3    0.98
  -6  -3  16 2278.96   96.11   3    0.79
  -3  -2   8  303.29   12.15   3    1.67
  -7  -5  17 3018.77  114.86   3    0.79
  -1  -1   6  209.83    7.49   3    2.19
  -1  -3  15 1361.78   58.45   3    0.93
  -3  -2  11  591.59   25.03   3    1.19
  -2  -1   6  195.77    7.09   3    2.08
  -5  -3  15 1786.01   71.36   3    0.87
  -7  -3  14 1543.45   65.23   3    0.87
  -4  -5  16 2159.01    82.7   3    0.88
  -4  -2  14 1192.07   52.92   3    0.87
  -4  -4  15 2490.03   76.42   3    0.93
  -6  -6  19 3313.08  146.93   3    0.73
   1  -3  15 1357.48   57.26   3    0.93
  -1  -2  13  674.04   34.85   3    1.01
   1  -2  13   696.3    33.8   3    1.01
  -6  -3  11  516.43   25.13   3    1.14
   0  -4  14  679.33   36.11   3    1.04
  -9  -3  15 1667.63   80.51   3    0.76
  -1  -2   8  199.17    9.83   3    1.79
  -2  -1   5  114.33    5.47   3    2.53
  -2  -3  12  425.72   23.54   3    1.19
  -8  -4  18 2203.81  122.31   3    0.71
  -5  -3  16 1442.15   77.28   3    0.81
  -1  -2  17 1508.45   78.64   3    0.71
  -2  -4  15  972.36   49.62   3    0.96
  -4  -2  12   481.5   27.05   3    1.04
  -3  -4  13  652.17   32.96   3    1.09
  -3  -2  12  311.86   26.88   3    1.07
  -7  -3  18 2210.27  130.48   3    0.67
  -4  -2  16 1062.57    68.3   3    0.74
  -1  -3  10  240.93   14.89   3    1.45
  -2  -2  17  1169.9   91.45   3    0.71
  -8  -3  15 1332.06      75   3    0.79
   0  -3  15  605.96   45.46   3    0.94
   0  -3  13  326.19   27.78   3     1.1
  -4  -4  19 1768.44  118.84   3    0.72
   1  -4  17 1112.66      71   3    0.84
  -4  -4  14   848.8   44.85   3       1
   0  -3  23 3064.78  212.73   3    0.54
  -1  -4  17 1182.65   72.94   3    0.85
   1  -3  10  230.25   13.62   3    1.45
   1  -2   8  129.59    7.45   3    1.79
  -7  -5  16 1107.47   75.76   3    0.83
  -5  -3  10  237.67   16.57   3    1.29
  -1  -2  12  307.49   22.06   3    1.11
  -6  -3  12  382.38    28.6   3    1.05
  -4  -3  15  614.07   58.36   3    0.89
  -2  -4  17  969.21   73.29   3    0.84
  -4  -3  19 1438.36  115.64   3    0.68
   2  -4  17  961.97   63.27   3    0.84
  -8  -6  18 1569.35  119.13   3    0.73
  -3  -4  18  905.79   81.68   3    0.78
  -6  -3  20 1443.07  143.38   3    0.61
  -2  -4  19 1126.35   97.49   3    0.74
  -2  -3  14  484.12   38.13   3       1
  -3  -3  13  416.97    32.7   3    1.06
  -2  -1   7   63.84    5.85   3    1.74
  -4  -2   9  111.24   12.62   3    1.41
  -3  -4  15  451.37   46.39   3    0.95
  -5  -3  14  623.19   44.19   3    0.94
  -4  -3  20 1568.05   128.2   3    0.63
  -2  -3  18  824.28   90.79   3    0.74
 -11  -3  18 1365.49   118.9   3    0.59
  -7  -5  18 1059.51   96.92   3    0.75
   0  -7  23 2252.76  203.61   3    0.63
   0  -5  23 2287.38  200.31   3    0.62
  -2  -3  11  180.23   18.05   3     1.3
   0  -5  27  4635.4  349.11   3    0.51
   0  -5  19 1050.57   92.51   3    0.76
  -1  -3  11  129.57   15.82   3    1.32
  -4  -4  13  291.39   32.91   3    1.07
  -1  -3  18  699.44   76.07   3    0.74
  -4  -3  24 1537.54   181.8   3     0.5
  -1  -2   7   66.17    6.39   3    2.06
 -10  -4  19 1173.25  120.19   3    0.63
  -4  -6  19 1548.35  111.98   3    0.75
  -1  -6  20  933.01   96.52   3    0.73
  -6  -2  13  394.61    38.4   3    0.88
  -3  -3  12  255.59   21.69   3    1.16
  -7  -6  18  736.66   89.95   3    0.75
   1  -4  21 1048.02  127.99   3    0.66
   1  -4  25 1732.22  210.99   3    0.53
  -4  -3  11  165.65   19.16   3    1.23
  -1  -4  20  741.31  102.18   3     0.7
  -1  -4  21 1190.58  132.47   3    0.66
   2  -3  18  891.93   90.39   3    0.74
 -10  -4  18  905.87  107.08   3    0.66
  -7  -2  13  440.69    38.1   3    0.84
  -2  -2  13  273.58    28.6   3       1
  -3  -3  21 1039.24  128.35   3     0.6
  -7  -4  18  785.05   90.03   3    0.73
  -4  -4  16  464.87   51.93   3    0.87
   1  -6  20  979.15  106.82   3    0.73
  -7  -5  22 1131.67  161.17   3    0.61
  -3  -4  25 2117.68  239.71   3    0.53
  -5  -4  17  452.62   61.65   3     0.8
  -5  -2  11  142.93   20.76   3     1.1
  -3  -2  13  244.45   29.28   3    0.97
  -1  -5  17  354.24   52.42   3    0.86
  -4  -5  20  931.52  100.89   3    0.71
  -2  -5  18  449.33   68.01   3    0.81
   1  -3  11  113.72   13.02   3    1.32
   2  -4  19 1031.88  106.31   3    0.74
   2  -5  18   368.6   56.36   3     0.8
   2  -3  20  814.43   93.04   3    0.65
  -9  -4  21 1044.18  154.26   3    0.59
   2  -2  15  281.84   35.72   3    0.83
  -3  -2  15  394.85    41.2   3    0.82
  -6  -4  13  273.52   32.83   3    1.01
  -3  -3  16  495.96   53.92   3    0.84
 -10  -6  19   587.1      99   3    0.67
  -3  -3  11  121.71    17.4   3    1.27
   2  -5  20  818.47  106.61   3    0.72
   1  -4  20  766.04   99.02   3     0.7
  -3  -3  18  530.32   75.96   3    0.73
 -10  -5  22 1445.87  189.29   3    0.58
  -2  -4  13  184.98   27.67   3    1.11
 -13  -6  24 1776.99  251.49   3    0.51
   0  -7  27 1765.33  237.91   3    0.54
  -5  -3  13  195.99   28.62   3    1.01
  -5  -3  21  839.77     118   3    0.59
  -6  -4  14   271.3   36.36   3    0.95
   3  -4  25 1236.48  186.94   3    0.52
  -1  -4  25 2008.85  226.57   3    0.53
  -1  -3  17  313.81   51.97   3     0.8
 -13  -4  22 1130.11  205.18   3     0.5
  -3  -3  15  263.59   47.89   3    0.91
   1  -3  19  515.68   76.62   3    0.69
  -2  -2  12  129.49   21.52   3     1.1
  -1  -5  18  329.96   67.02   3    0.81
  -2  -3  13   98.93   19.09   3     1.1
   1  -6  25 1283.61  198.87   3    0.58
  -4  -3  12  130.82   23.54   3    1.13
  -5  -5  18  551.59   77.81   3    0.78
  -2  -3  20   928.9   120.3   3    0.65
  -4  -3  23 1217.27  177.63   3    0.53
  -7  -5  20  590.56    92.1   3    0.67
  -2  -5  20  701.06   93.24   3    0.72
   0  -4  18  439.66   69.83   3    0.79
  -6  -3  17  479.68    69.5   3    0.74
  -1  -3  21  793.52   124.6   3    0.61
  -4  -5  24 2053.91  243.94   3    0.58
  -3  -4  21  612.34   96.37   3    0.65
  -2  -4  14  177.96    31.7   3    1.03
  -1  -2  10   76.51   14.26   3    1.39
  -4  -4  20  526.49   86.42   3    0.68
  -2  -2  15  249.69   45.74   3    0.83
  -1  -3  16  255.78   46.82   3    0.86
  -5  -2   9   72.21    11.7   3    1.33
  -5  -3  18  637.79   89.54   3    0.71
  -6  -6  23  748.34  211.48   3    0.61
   1  -2  10   49.29   10.22   3    1.39
   2  -5  21  219.41   78.65   3    0.68
  -1  -2  14  138.84   28.59   3    0.92
 -10  -5  23  1095.7  158.38   3    0.55
  -3  -2   7   29.24     6.8   3    1.89
  -7  -3  22 1144.74     192   3    0.54
  -5  -5  21  895.91  151.96   3    0.66
   3  -6  25 1394.49  180.63   3    0.57
   0  -4  20  621.46  108.49   3     0.7
  -3  -5  21  868.18  121.42   3    0.68
   1  -2  14  157.62   31.78   3    0.92
  -4  -5  23  811.67  184.42   3    0.61
  -3  -5  19  411.78   80.11   3    0.75
   1  -5  17  325.75   47.08   3    0.86
  -5  -4  13  180.25   31.14   3    1.04
   1  -5  18  356.47   66.81   3    0.81
  -4  -7  24 1096.71  219.85   3     0.6
   1  -5  19  255.74   55.71   3    0.76
  -7  -5  19  575.75   97.66   3    0.71
  -7  -7  25  476.23  182.26   3    0.56
  -5  -5  16  387.62   50.89   3    0.87
 -12  -5  21  842.15  152.94   3    0.57
  -3  -9  29  371.08     149   3     0.5
   1  -4  26 1154.75  239.95   3     0.5
  -7  -7  22  857.34  153.71   3    0.63
  -6  -6  20  402.66   90.32   3     0.7
  -3   0   6 7865.53   41.47   3    0.98
   3   0   6 6771.52   39.75   3    0.97
   0   0   6 4189.36   25.46   3    1.18
   0   0   8 8589.67   60.62   3    0.88
  -3   0   2  628.84    4.76   3    1.25
  -1   0   6 2511.48    19.6   3    1.15
   1   0   6 2440.57   19.02   3    1.15
  -1   0   2   479.2    4.46   3    2.94
  -4   0   3  999.36   10.25   3    0.97
  -7   0   6 8310.18   86.73   3    0.56
  -5   0   6 3582.78   40.21   3    0.75
   0   0   4  556.16    6.31   3    1.77
   1   0   2  348.07    3.85   3    2.89
  -1   0   9  4980.7   58.91   3    0.78
  -4   0   6 2141.01   27.23   3    0.87
  -2   0   4  459.74    6.12   3    1.47
  -5   0   4 1458.18   19.52   3    0.78
  -4   0   8 4059.18      56   3    0.74
   2   0   4  415.82    5.72   3    1.45
   4   0   8 4006.07   55.45   3    0.72
  -4   0   4  722.48   10.62   3    0.98
  -2   0   6  724.02   12.31   3    1.08
   2   0   6  760.67   13.05   3    1.07
  -3   0   9 3033.85   53.11   3    0.72
  -7   0   5 2685.33   49.01   3    0.55
  -2   0   8 1777.62   33.13   3    0.84
   3   0   9 3201.49   55.74   3    0.71
   2   0   8 1688.75   32.27   3    0.84
  -3   0  10 3208.16   66.93   3    0.66
  -4   0   7 1096.66   25.87   3     0.8
   3   0  10 3317.55   70.63   3    0.65
  -1   0  11 3764.73   79.26   3    0.64
   1   0  11  3861.3    81.2   3    0.64
  -2   0   3  108.66    2.68   3    1.73
  -4  -1  11  1916.9   41.76   3    0.93
  -1   0   3  104.76    2.53   3    2.16
   4   0  11 3487.41   88.47   3    0.57
  -4   0  11 3093.51      84   3    0.58
   1   0   3   102.5    2.49   3    2.14
  -1   0   4  113.67    3.52   3    1.68
   1  -1  14 2817.11    76.1   3    0.74
  -3   0  11 2416.37   75.08   3    0.61
  -1  -1  14 2915.48   80.12   3    0.74
   3   0  11 2834.33   81.96   3     0.6
  -1   0   1   47.61    1.19   3    3.89
   1   0   4  111.07    3.36   3    1.67
  -6   0  11  2716.4   96.91   3    0.52
  -3   0   5  155.61    6.26   3     1.1
  -7   0  10 2318.18   89.85   3    0.51
   4   0  10  1784.1   60.43   3    0.62
  -6   0   4  596.45   19.83   3    0.63
   0  -1  13 1531.86   51.78   3    0.82
  -4  -1  16 3214.87  120.16   3     0.6
  -5  -1   9   433.9   17.65   3    1.07
  -1   0  13 2258.18   98.65   3    0.54
  -3  -1  17 3601.75  143.31   3    0.57
  -7  -1   9  572.27   22.69   3    0.91
   1   0  13 2326.06   99.93   3    0.54
  -3   0   8  429.88   23.42   3    0.79
  -3  -1  13 1147.44   52.31   3    0.79
  -6   0  12 2265.28  112.44   3    0.49
   6   0  12 2398.37  105.77   3    0.48
   1   0   7  250.56   11.95   3    0.99
   3   0   8  415.23   21.91   3    0.78
  -7  -1  14 2032.87   96.14   3    0.62
  -7  -1  17 3822.84  178.47   3    0.51
  -6   0   6  487.51   25.25   3    0.65
  -1   0   7  228.12      11   3    0.99
   3  -1  17 3759.15   147.6   3    0.57
  -6   0   9  968.45   52.86   3    0.58
  -6  -1  11  763.55      36   3    0.83
  -5   0   5  201.29   12.25   3    0.78
  -8  -1  10  756.18   38.51   3    0.77
   1  -1  15 1333.52   72.38   3    0.68
  -3  -1  14 1108.75   60.93   3    0.72
 -10  -1  11  1095.4   65.26   3    0.62
  -5   0  12  993.76    78.8   3    0.52
  -1   0   8  235.46   17.54   3    0.87
  -9  -1  14 2005.89  107.65   3    0.56
  -5  -1  15 1247.92   85.78   3    0.63
   1  -1  13  681.28   42.17   3    0.82
  -1  -1  13  630.55   41.84   3    0.82
  -2   0   2   13.05    0.77   3    1.95
  -5   0   8  358.21   28.04   3    0.67
   1   0   8  230.21   16.43   3    0.87
  -8   0   9  961.72   66.87   3    0.48
  -1  -1  15  1257.3   71.85   3    0.68
  -7  -1  11  572.95   39.89   3    0.78
   5   0  12 1097.55   84.38   3    0.51
  -8  -1  11  755.87   51.05   3    0.72
  -3   0   7  142.58   13.92   3    0.88
  -7  -1  10  379.15   30.13   3    0.84
  -2   0   7   99.82   10.32   3    0.95
  -3   0  13  1039.6   94.76   3    0.52
  -9  -1  11  668.11   55.59   3    0.67
 -12  -2  18 2120.61  172.18   3     0.5
  -4  -1  13  427.46   36.52   3    0.76
 -10  -2  19 1964.69  160.76   3    0.51
 -10  -2  18 1560.75  142.92   3    0.54
   3   0   7   154.2   14.39   3    0.87
   4   0   9  403.14   36.23   3    0.67
  -4   0   9  279.48   35.34   3    0.68
 -10  -1  12  819.99   69.14   3    0.59
  -5  -1  14  629.38   71.83   3    0.68
   0   0   3   12.42    0.98   3    2.35
  -4  -1  12  299.86   30.25   3    0.84
   2  -1  16  988.59   90.43   3    0.62
   1   0  10  480.78   38.42   3     0.7
 -11  -1  14  832.87  107.95   3     0.5
  -2  -1  16  701.66   78.47   3    0.62
  -1  -1  18  656.18  100.33   3    0.54
  -9  -2  21 1756.68  202.79   3    0.47
  -2   0   9  192.66   27.72   3    0.76
   0  -1  19 1373.39   153.1   3    0.51
  -1  -1  17  692.76  107.93   3    0.58
  -3  -1  18 1221.04  170.04   3    0.53
  -5  -1  18  706.42  160.66   3    0.51
  -8  -1  13  277.09   47.26   3    0.63
   0   0   2    7.26    0.82   3    3.54
  -7  -1  18 1113.93     178   3    0.48
  -4  -1  15  335.94   47.78   3    0.65
  -2  -1  13  204.47    42.6   3    0.81
   2   0   7   99.72   11.99   3    0.94
  -5   0  13  622.87    84.9   3    0.49
  -6  -1   9   74.11   15.38   3    0.99
  -5  -1  10    84.9   13.43   3    0.97
  -3  -1  15  241.97   53.53   3    0.68
   2  -1  -4  4290.7   30.07   3    0.92
  -2  -1  -4 3586.19   25.31   3    0.94
  -3  -2  -6 3980.91   42.92   3    0.91
   1  -1  -3  708.93     7.9   3    1.91
  -1  -1  -3  605.31    6.94   3    1.93
   3  -2  -6  4477.9   54.13   3     0.9
   4  -2  -4 1683.12   20.65   3    1.39
  -2  -2  -5 1275.85      16   3     1.3
   2  -2  -5 1426.64   20.52   3    1.29
   1  -3  -7 2905.57   43.99   3    1.01
  -1  -3  -7 2829.18    43.2   3    1.01
  -2  -1  -3  343.74    5.16   3    1.67
   0  -1  -3  387.28    6.11   3    2.03
   2  -1  -3   426.7    7.03   3    1.65
   7  -2  -6 5840.42  106.89   3     0.6
   0  -3  -7 1486.33   31.36   3    1.02
   0  -2  -6  973.53   22.17   3    1.01
   2  -2  -6  915.48   23.13   3    0.96
   4  -1  -3  356.91     9.8   3    1.06
  -2  -2  -6  805.07   20.68   3    0.97
   7  -2  -5 1681.74   44.49   3    0.75
   6  -2  -5 1550.72   42.58   3    0.85
  -4  -3  -8 1995.02   53.98   3    0.75
   0  -5 -11 4208.23  121.74   3    0.66
  -1  -2  -5  368.47   10.16   3    1.36
   1  -2  -5  383.44    12.5   3    1.36
   1  -4  -9 2326.67   68.15   3     0.8
   5  -1  -3  499.41   16.21   3    0.84
   2  -2  -7 1369.94   46.61   3     0.7
   4  -3  -8 2311.62   65.25   3    0.74
   2  -3 -10 3420.12  125.56   3    0.53
  -1  -4  -9 2176.17   66.58   3     0.8
  -2  -2  -7 1391.29   46.85   3    0.71
  -2  -3  -8 1063.81   40.85   3    0.81
   6  -3  -8 2792.55   94.23   3    0.66
  -2  -3 -10 3083.03  119.77   3    0.54
  -6  -2  -7 1788.29   73.34   3    0.53
   6  -2  -7 2199.92   94.44   3    0.52
   5  -2  -6  876.93   40.72   3    0.75
   1  -2  -6  407.33   17.27   3       1
   2  -3  -8 1089.36   45.34   3    0.81
   3  -4 -10 2337.87  100.23   3    0.66
  -4  -3 -10    2510  115.34   3    0.51
   3  -4  -9 1608.21   66.13   3    0.77
   2  -1  -2  116.08    4.12   3    2.78
  -2  -2  -8 1416.11   66.43   3    0.52
   6  -2  -6 1142.55   52.45   3    0.67
  -1  -2  -6  353.77   15.76   3       1
   4  -3 -10 2492.35  123.28   3     0.5
   2  -2  -8 1408.33   71.91   3    0.51
  -3  -4 -10 1956.48   89.95   3    0.67
   0  -2  -8 1222.27   66.87   3    0.53
  -3  -4  -9 1447.46   59.15   3    0.77
   4  -4 -11 2522.71  130.33   3    0.56
   3  -2  -4  171.07    8.55   3    1.56
   8  -2  -6 1470.05   80.95   3    0.53
   4  -2  -7  785.46   45.39   3    0.62
  -4  -4 -11 2312.34  124.58   3    0.56
   4  -5 -11 2180.77  124.47   3    0.63
   7  -4  -9 1953.81   96.88   3    0.65
  -4  -5 -11 1977.65   99.39   3    0.63
   7  -3  -7 1034.87   63.14   3    0.73
   6  -3  -7  794.48   48.52   3    0.79
   1  -3  -9  769.53   53.97   3    0.67
   8  -3  -8 1649.21  122.75   3    0.57
   7  -4 -10 2194.54  139.02   3    0.57
   8  -3  -9 1574.13  134.31   3    0.48
  -1  -3  -9  628.24   52.13   3    0.67
   5  -3  -7  491.39   39.26   3    0.85
  -1  -4 -11  1315.7   101.5   3    0.59
   5  -4  -8  592.21   49.32   3    0.82
   2  -3  -9  552.91    61.6   3    0.66
   3  -1  -4   58.07    9.08   3    0.78
  -3  -5 -13 1641.78  170.62   3    0.51
   1  -4 -11 1389.41  113.84   3    0.59
  -2  -3  -9  540.66   56.75   3    0.66
   8  -4  -8  912.04   89.38   3     0.7
   3  -5 -13    1146  173.08   3    0.51
  -5  -3  -9  504.06   57.71   3    0.59
  -5  -5 -12 1538.81  133.15   3    0.55
  -3  -4 -11  668.47   77.13   3    0.58
  -6  -4 -11  821.63  115.87   3    0.52
  -1  -6 -13  897.07  129.16   3    0.56
   5  -5 -12 1306.54  164.64   3    0.55
  -3  -5 -11  385.16   68.14   3    0.65
   9  -3  -8  739.97   92.63   3    0.53
   5  -3  -9  599.51    72.3   3    0.58
  10  -6 -12 1601.58   209.2   3     0.5
   8  -4  -9  690.91   87.24   3    0.62
   3  -3  -8   245.2   32.89   3    0.78
   3  -6 -13  512.57   90.54   3    0.55
   9  -5 -10  794.26   114.5   3    0.58
  -1  -5 -13  974.45  135.16   3    0.52
   8  -5 -11  290.05   73.07   3    0.55
   8  -3  -7  600.09   78.04   3    0.67
  -3  -6 -13  745.61  149.22   3    0.55
   9  -6 -13 2164.18   244.4   3    0.48
   8  -5 -10  604.25   133.1   3    0.61
   3  -3  -5 3304.68   34.87   3    1.37
   2  -2  -3 2015.94   21.68   3    2.23
  -1  -3  -5 2434.87   26.66   3    1.49
   1  -3  -5 2494.25   28.62   3    1.48
   3  -4  -6 4372.86   54.59   3    1.16
   2  -3  -4 1814.73   25.87   3    1.71
   1  -3  -2 1809.84   27.15   3    2.35
   1  -3  -3 1578.54   24.78   3    2.07
   2  -5  -4 3068.32   51.74   3    1.34
  -1  -3  -3 1419.44   23.15   3    2.07
   3  -6  -6 5552.53   99.76   3    1.02
   0  -4  -4 1663.76    31.2   3    1.57
   6  -5  -8 6133.88  118.72   3    0.82
   2  -5  -8 4189.75   87.01   3    0.92
  -2  -5  -8 4062.05   77.41   3    0.92
   2  -4  -3 1188.75   25.21   3    1.68
   7  -6  -6  4987.9  112.45   3     0.9
   0  -6  -8 4156.37   96.88   3     0.9
   0  -4  -6 1228.33   28.86   3    1.23
   0  -3  -3  747.59   17.77   3    2.09
   2  -3  -3  465.89   14.66   3    1.98
   4  -4  -4  1177.2   31.47   3     1.4
   0  -6  -6 2579.53   68.29   3    1.05
   4  -4  -3  921.13    24.6   3    1.54
   2  -3  -2  613.59   15.79   3    2.26
   7  -5  -7 2653.97   81.97   3    0.86
  -1  -4  -6  739.97    23.5   3    1.22
   3  -5  -6 1551.85   47.82   3     1.1
   4  -5  -8 2170.91   68.33   3    0.88
  -1  -6  -9 2767.63   92.71   3    0.82
   5  -4  -6 1076.59   34.68   3    1.06
   1  -6  -9 2957.95   96.28   3    0.82
   1  -4  -6  694.78   23.75   3    1.22
   1  -5  -7 1261.71   46.91   3    1.03
   6  -7  -4 2135.65   76.43   3    0.96
  -1  -5  -7 1200.46   44.95   3    1.04
   2  -4  -6  590.75   23.19   3     1.2
  -2  -4  -6  495.58   18.93   3     1.2
  -1  -2  -3  182.21    6.11   3     2.4
   0  -5  -5  867.03   31.59   3    1.26
   1  -2  -3  206.42    7.27   3     2.4
   1  -6  -6 1086.85   53.98   3    1.04
  -3  -6  -9 1900.09   74.44   3     0.8
   1  -2  -2  290.92   10.64   3    3.04
   5  -5  -8 1443.28   63.69   3    0.85
   4  -5  -3  723.99   29.28   3    1.35
   0  -5  -7  921.72   41.24   3    1.04
   3  -4  -3  409.54   17.03   3    1.62
   3  -8  -6 2836.93  115.18   3    0.85
   5  -6  -6 1526.37   70.21   3    0.97
   3  -6  -9 2364.88   91.94   3     0.8
   1  -7  -7 1654.39   91.62   3     0.9
   3  -7  -5 1364.52   65.54   3    0.98
   2  -4  -5  479.41   21.69   3    1.36
   4  -7  -8 2079.31  110.64   3    0.81
   4  -6  -6 1004.47    59.1   3    0.99
   6  -5  -7  986.07   52.54   3     0.9
  -1  -5  -6  436.27   26.69   3    1.14
   3  -3  -3  238.55    12.2   3    1.87
   1  -3  -4  209.63   10.27   3    1.77
  -1  -3  -4  172.28    8.83   3    1.77
   6  -7  -8 2643.49  137.88   3    0.78
   3  -6 -10 1777.77   97.51   3    0.73
  -1  -7  -7 1496.81   77.03   3     0.9
   2  -4  -4  384.86   17.73   3    1.52
  -3  -6 -10 1599.91   85.21   3    0.73
   7  -8  -6 2456.89  125.09   3    0.79
   1  -5  -6  536.71   30.57   3    1.14
   0  -7  -7 1520.88    84.2   3     0.9
   1  -1  -1  273.44   12.22   3    5.59
   4  -6  -8  985.34   70.45   3    0.85
   4  -6  -4  464.99   36.35   3    1.13
   0  -1  -1  257.84   12.61   3    6.27
   3  -5  -5  522.09   38.97   3     1.2
   2  -6  -8  919.77   65.43   3    0.89
   2  -6  -6  515.02   42.74   3    1.03
   2  -3  -5  168.72   11.97   3    1.44
   2  -7  -8 1226.31   93.81   3    0.83
   0  -7 -11  1828.9     121   3    0.68
   4  -6  -7   695.3   60.07   3    0.92
   0  -2  -2  129.73    7.18   3    3.14
   8  -7  -9 1758.05  131.91   3    0.69
   1  -6 -11 1455.23   94.25   3    0.68
  -2  -6  -8  881.04   56.39   3    0.89
   5  -5  -4  498.78    30.8   3    1.21
   3  -4  -4  118.47   12.43   3    1.47
  -2  -7 -10 1246.93  107.99   3    0.73
   0  -3  -5   95.82    9.89   3     1.5
  -2  -7  -8  902.78   82.06   3    0.83
  -1  -7  -5   619.6   52.68   3       1
   5  -6  -4  363.84   34.09   3     1.1
   4  -7 -10 1626.17  130.41   3    0.71
   0  -6  -9  582.62    51.2   3    0.83
   6  -7  -5  679.06   57.45   3    0.92
   1  -5  -8  382.66   38.66   3    0.93
   6  -9  -8 2415.36  196.56   3    0.69
   0  -8  -8   939.4  100.44   3    0.79
   3  -8  -9 1376.66  169.47   3    0.73
  -2  -6  -6   425.5   36.12   3    1.04
   2  -4  -7   177.2    21.5   3    1.05
   6  -8  -7 1285.29  130.22   3    0.77
   8  -6  -9 1136.93  117.81   3    0.69
  -2  -5  -5  106.73    16.9   3    1.23
  -1  -8  -9 1169.37  128.21   3    0.74
  -3  -7 -10  837.64   93.21   3    0.72
   6  -5  -6  348.18   38.78   3    0.98
   4  -4  -6  182.68    22.8   3    1.12
  -3  -8  -9 1103.46  111.63   3    0.73
   1  -9  -7  1433.7  128.08   3    0.76
   0  -5  -9  526.52   51.97   3    0.84
   2  -6  -4  259.37   31.68   3    1.18
  -2  -9 -10 1699.29  179.65   3    0.66
   7  -6  -9  825.89   97.39   3    0.72
   7 -10  -6  2040.5  182.61   3    0.69
   3  -5  -8  361.02   44.83   3     0.9
   7  -7  -7  864.15   97.17   3     0.8
   6  -8  -5   731.2  111.08   3    0.85
   4  -9  -8 1535.21  140.44   3    0.71
   1  -8  -9 1666.57  156.43   3    0.74
   6  -6  -6  502.65   61.29   3    0.94
   2  -7 -10 1475.45  121.72   3    0.72
   6  -6  -7  591.07    66.7   3    0.87
  -2  -8 -11  850.71  143.06   3    0.65
   8  -7  -8  846.29  110.99   3    0.73
   4  -8 -11 1084.14  148.73   3    0.64
   0 -10  -8 1901.76  166.61   3    0.68
   5  -4  -5   93.83   14.26   3    1.19
   2  -9 -10 1607.57  219.16   3    0.66
  -1  -9  -7 1000.52  103.69   3    0.76
   7  -7 -10  875.41  130.36   3    0.66
   5  -7 -12 1416.61  179.59   3     0.6
   0  -7  -5  359.94   49.95   3    1.01
   8  -9  -5  852.43  111.13   3    0.75
   8  -8  -8 1063.74  149.87   3     0.7
   1 -10  -9 1427.75  198.03   3    0.66
   1  -7  -5  601.93   55.81   3       1
   2  -9  -8  863.08  148.19   3    0.73
  -2  -5  -6  134.34   18.74   3    1.13
   7  -8  -5   879.5   88.07   3    0.83
   4  -7  -9  500.34   89.86   3    0.76
   8  -9  -9 1051.18  160.19   3    0.64
  -2  -9  -8   619.9   89.08   3    0.73
   0  -9 -11 1564.99  181.76   3    0.63
   2  -5  -9   283.3   45.14   3    0.83
   3  -4  -5   72.64   14.11   3    1.31
   4  -9 -10 1225.95  163.69   3    0.65
   6 -11  -8 2108.65   258.1   3    0.61
   2  -8 -11  835.85  141.25   3    0.65
  -1  -5  -9  309.16   49.44   3    0.84
   4  -7 -11 1084.31   146.7   3    0.65
   3  -3  -4   38.81    6.76   3     1.6
   5  -9 -12 1617.33  228.42   3    0.58
   7  -8  -9  942.29  130.99   3    0.68
   3  -7 -10  622.93   97.38   3    0.72
   3 -10  -9 1309.82   216.1   3    0.65
   9  -8  -8  977.14  149.01   3    0.68
  -3  -8 -10  897.41  110.11   3    0.69
   0  -4  -7   90.58   17.54   3    1.07
   2  -8  -8  709.34  120.77   3    0.79
   7  -8 -10 1132.91  170.59   3    0.65
  11 -10  -9  856.18  163.41   3    0.57
   6  -7  -7  372.82    75.7   3    0.82
   6  -8  -6  571.61  104.28   3    0.81
  -3 -10 -10 1238.75   183.3   3    0.62
  -1  -9 -14  727.79  147.93   3    0.53
   4 -11  -8  944.44  175.84   3    0.63
   3  -8 -10 1092.35  153.02   3    0.69
   3  -6  -8  108.02   36.09   3    0.87
   9 -10 -13   632.7  262.71   3     0.5
  -1  -9 -10  487.37  140.34   3    0.66
   0 -11 -11 2360.96  358.45   3    0.57
  10  -8 -13  1058.4  185.07   3     0.5
   2  -5  -5  105.97   26.83   3    1.23
   4  -6  -9   93.23   41.75   3    0.78
   0 -12  -8  488.38  135.68   3     0.6
   0 -10 -12 1428.23  247.01   3    0.57
   4  -8  -7   376.7   86.85   3     0.8
   0  -4   0 3629.25   39.23   3    2.11
   0  -8   010339.11   134.6   3    1.06
   0  -6   0 3597.69    53.1   3    1.41
   0  -2   0 1432.31   24.56   3    4.22
   4  -8   0  4961.9   95.51   3    1.02
   0  -5  -1  1282.7   27.87   3    1.64
   1  -5   1 1191.99   26.42   3    1.72
  -1  -5   1 1127.57   25.37   3    1.72
   1  -5  -1 1181.07   26.92   3    1.63
   0  -5   1 1233.21   26.72   3    1.73
  -1  -5  -1 1190.93   26.51   3    1.63
   5  -7  -2 2467.43   60.34   3    1.07
  -1  -4  -2  645.25   14.66   3    1.88
   2  -4   0  693.04   16.97   3    2.04
   1  -4   2  627.69   16.36   3    2.15
   3  -6  -2 1398.94   35.99   3    1.28
  -2  -5   0  716.24   20.22   3    1.66
   2  -5   0  767.76   22.23   3    1.65
  -1  -7   2 1502.45   44.98   3    1.24
   1  -7  -2 1688.34   52.57   3    1.14
   3  -6   2    1161   32.68   3     1.4
   1  -7   2 1597.32   46.24   3    1.24
   4  -6   0 1013.94   30.78   3    1.33
  -1  -7  -2 1638.75   49.19   3    1.14
  -3  -7   2 1199.98    38.1   3    1.21
   3  -7   2 1338.92   43.03   3    1.21
   3  -7  -2 1518.21      49   3    1.12
  -1  -7   3 1015.55   36.48   3    1.24
   0 -10   0 4793.53  155.89   3    0.85
  -1  -7  -3 1210.23   44.48   3     1.1
   2  -3  -1  242.68     8.4   3    2.49
   3  -7  -1 1066.88    44.1   3    1.15
   5  -7  -1 1101.77   42.37   3     1.1
  -3  -7   1  850.71   33.39   3     1.2
  -3  -8   2 1341.58   54.15   3    1.06
   1  -7  -3 1184.06   45.34   3     1.1
   3  -7   1 1058.34   41.48   3     1.2
   2  -6   0  655.39   28.04   3    1.39
  -2  -8   3 1422.46   52.88   3    1.08
  -3  -8  -2 1326.39   54.57   3    0.99
   2  -8  -3 1499.04   65.88   3    0.97
  -2  -6   0  611.69   25.06   3    1.39
   3  -8   2 1252.66   55.75   3    1.06
   2  -8   3 1375.88   56.73   3    1.08
  -2  -5   1  339.69   14.99   3    1.69
   2  -5   1  392.55   17.81   3    1.69
   3  -5  -1  337.82   16.38   3    1.56
   3  -8  -2 1509.55    70.4   3    0.99
   3  -5   1  346.55   17.18   3    1.65
   2  -5  -1  372.48   17.37   3     1.6
   5  -9   2 1683.99   90.86   3    0.92
   1  -9   2 1838.85   88.62   3    0.96
  -1  -7  -1  633.91   34.66   3    1.18
   1  -9  -2 1665.95   95.06   3    0.91
   2  -9   4 1157.13   69.95   3    0.96
  -1  -7   1  589.61   31.72   3    1.23
   3  -4  -1  218.13   10.92   3    1.87
  -3  -9   2 1265.88   69.81   3    0.95
  -1  -9   2 1478.63   78.24   3    0.96
   1  -7  -1  641.44   36.74   3    1.18
   0  -7  -1   669.5      40   3    1.18
   3  -6  -1  361.45   21.57   3    1.33
   0 -12   0 3884.67  227.16   3    0.71
   2  -4   1  187.46   10.65   3    2.09
   3  -9   2 1282.42    80.9   3    0.95
  -1  -9  -2 1520.83   86.32   3     0.9
  -3  -9  -2 1166.25    70.7   3    0.89
   1  -5  -2  253.86   15.32   3    1.55
  -1  -6   2  284.96   18.54   3    1.44
   4  -8  -3  909.01   60.76   3    0.95
   3  -6   1  429.76   24.07   3    1.39
   0  -7  -3  504.45    32.3   3    1.11
   5  -9  -2 1539.51   89.91   3    0.87
   4  -8   3  851.47   51.65   3    1.05
   1  -5   2  206.23   13.55   3    1.73
   2  -9  -4 1518.41   86.34   3    0.85
   1  -7   1  552.97   36.87   3    1.22
  -1  -5   2  219.82   12.41   3    1.73
  -2  -6   1  294.69   18.74   3    1.41
  -2  -6  -1  286.57   20.22   3    1.35
  -1  -6  -2  304.13   20.47   3    1.32
   2  -4  -1  163.94   10.28   3    1.95
  -1  -5  -2  198.05   12.98   3    1.55
   1  -6  -2  325.18   20.99   3    1.32
   4  -8   4  652.88   44.72   3    1.05
   2  -6  -1  299.37   24.11   3    1.35
   2  -6   1  331.88   22.81   3    1.42
   4  -6  -1  354.71   23.67   3    1.29
  -2  -9  -4 1073.41   75.24   3    0.85
   0  -7   1  579.19   32.12   3    1.23
   0  -7   3   466.1   28.59   3    1.24
   0 -10   4 1225.67  100.91   3    0.87
   1  -6   2  296.65   18.32   3    1.44
   3  -9  -2 1131.77   86.18   3    0.89
   3  -9   1  965.36   82.12   3    0.94
  -2  -8   0  507.45   45.31   3    1.05
   2  -7  -1  370.88   35.14   3    1.17
   2  -8   0  565.15   52.36   3    1.05
  -3  -9  -1  763.61   60.12   3    0.91
  -2  -7  -2  313.52   29.74   3    1.14
  -4 -10   0    1109   86.82   3    0.83
   4 -10   0 1181.61   98.64   3    0.83
   0 -10  -4 1267.42  111.68   3    0.78
   0  -3  -1   79.79    5.75   3    2.64
   2  -7  -2  365.52   38.88   3    1.13
   1  -9  -3  693.91    75.3   3    0.88
   4  -7   0  362.79   32.95   3    1.15
   3  -8   3  426.31   43.31   3    1.07
   3  -8  -3   569.5   56.47   3    0.96
   3  -9  -1  834.99    73.4   3    0.91
  -3  -8   3  349.96    33.8   3    1.07
   1  -9   3  591.35   68.92   3    0.96
   4  -8  -1  407.78   54.43   3       1
  -1  -9   3  529.25   62.42   3    0.96
   3 -12   6 1352.05  139.21   3    0.72
   0  -7  -2   281.2   28.74   3    1.13
   3  -6   3  152.28    14.4   3     1.4
   6  -9   0  644.65   78.85   3    0.89
   5  -8   1  468.27    67.6   3    1.02
  -1  -9  -3  643.94   72.03   3    0.88
   2  -7  -3  303.18   29.68   3    1.09
   0  -9  -1  593.62   82.95   3    0.93
   4  -8   1  366.88   41.99   3    1.04
   2  -7   2  286.23    26.4   3    1.22
   0  -3   1   67.66    5.91   3    2.89
   2 -11  -4 1161.87  137.75   3    0.71
   4  -9   4  451.82   53.36   3    0.95
  -1  -3  -1   47.44    4.97   3    2.61
  -4 -10   3  682.84   82.13   3    0.85
  -2 -11  -4  1020.4  123.71   3    0.71
   2 -11   4 1286.58  143.65   3    0.79
   3 -10   2  611.64   74.62   3    0.85
   6 -11   0  646.93   118.5   3    0.74
  -3 -10   2   626.7   80.49   3    0.86
  -1  -3   1   58.05     5.3   3    2.86
   1  -3   1   59.82    5.79   3    2.85
  -2  -7   2  260.97   25.78   3    1.23
   1  -3  -1   52.05    5.55   3     2.6
   2  -5   2  116.58   11.69   3     1.7
   4 -10   3  465.19   73.27   3    0.85
   2  -7   1  245.92   29.09   3    1.21
   4  -7  -2  167.55   25.47   3     1.1
  -2  -7  -1   175.1   26.97   3    1.17
   1  -6   1   68.85   13.93   3    1.43
  -2  -7  -3  211.67   26.22   3    1.09
  -2  -9   1  237.69   54.66   3    0.94
   5 -10   3  319.83   78.06   3    0.84
   3 -10  -2  560.81   95.52   3    0.81
   6 -11   4  884.38  119.62   3    0.76
  -3 -10  -2  587.26   93.44   3    0.81
  -2  -9  -2   381.7   72.35   3     0.9
  -1  -8   2  163.36   34.14   3    1.08
   5  -8  -1  274.58   43.74   3    0.99
   7 -10  -2  935.25  114.29   3    0.77
   5  -9  -1  415.78   64.57   3    0.88
  -1  -6   1   74.26   13.07   3    1.43
   4 -10  -3  538.64  103.16   3    0.78
   1  -2   1   25.98     3.6   3    4.19
   1  -9   1  391.62   77.05   3    0.96
   0 -12   4  803.73  126.98   3    0.72
   1  -6  -1  108.83   18.28   3    1.37
   2  -8  -1  267.85   53.08   3    1.03
   1 -11   1  536.58  105.63   3    0.78
   1  -9  -1  360.91   58.47   3    0.92
   4  -7   2  152.48   24.52   3    1.18
   2  -9   2  291.97   51.11   3    0.95
   4  -9   3  272.45   52.76   3    0.94
  -3 -11   2  359.16   83.91   3    0.77
  -2  -8   1  120.04   28.84   3    1.07
  -4 -10  -1  557.89  103.59   3    0.81
  -3 -12   2  734.45  137.15   3    0.71
   1  -4   1   36.45    7.49   3    2.14
  -4 -12   3  437.54   91.31   3    0.71
   7 -11  -1  477.53   99.19   3    0.72
   3 -11   2  350.54    90.4   3    0.77
  -7  -2   6 3596.99   31.77   3    1.45
  -6  -2   7 1668.15   22.39   3    1.49
  -8  -3   5 2072.99   28.08   3    1.44
  -8  -2   8 2246.02   31.22   3    1.14
  -6  -3   8 1928.96   27.67   3    1.43
  -7  -2   5 1200.34   17.46   3    1.55
  -7  -2   9 1719.29   27.63   3    1.15
  -6  -2   5  939.52   15.14   3    1.76
  -8  -2   6 1154.78   20.27   3    1.29
  -6  -2   6  857.99   15.75   3    1.62
  -7  -3   5 1015.19    18.6   3    1.58
  -6  -2   4  557.57    11.4   3    1.88
 -11  -4   7 2197.26   46.59   3    1.04
 -13  -3  11 4311.19   95.22   3    0.74
 -11  -4   9  2619.8   58.84   3    0.97
  -8  -3   9 1354.13   30.98   3    1.16
  -5  -2   6  527.18   12.01   3     1.8
  -7  -3  10 1464.12   32.26   3    1.16
  -7  -3   7  823.06   19.68   3    1.42
  -9  -4   8 1430.26   34.74   3    1.15
  -8  -3   8 1310.03   28.31   3    1.23
 -14  -5  10 4768.97  116.11   3     0.8
  -4  -1   3  243.71    5.82   3    2.58
  -7  -2   7  556.22   15.07   3    1.35
  -3  -1   2  309.57    7.89   3    3.75
  -9  -4  12  2115.1   56.87   3    0.95
  -9  -4  13 2466.84   69.17   3     0.9
 -11  -3   7 1191.79   34.52   3       1
  -9  -3   8   879.7   26.27   3    1.14
  -8  -2   4  358.94   10.07   3    1.41
  -6  -3   7  551.65   15.41   3    1.53
 -10  -3   7   812.9   25.01   3     1.1
 -10  -4  12 2127.11   62.91   3     0.9
 -13  -4   8 2036.87   60.87   3    0.88
 -13  -5  11 3013.12   95.38   3    0.82
 -10  -4  13 2139.34   66.18   3    0.86
  -9  -3   5  491.55   16.46   3     1.3
  -8  -3   7  572.78   17.95   3    1.31
  -8  -4   9  774.47   25.68   3    1.17
  -2  -1   3  250.16     7.7   3    3.96
  -6  -2   8  357.06   12.42   3    1.36
  -9  -3  11  1118.8   37.71   3    0.96
 -11  -3  10 1071.46   43.65   3    0.89
 -12  -5   9 1487.97    56.9   3    0.91
 -14  -4  13 2819.65  106.65   3     0.7
 -10  -4   8  744.59   28.91   3    1.08
  -9  -3   7   410.4   17.96   3     1.2
  -9  -5  14 1827.76   67.81   3    0.86
 -14  -4  11 2024.38   81.13   3    0.75
  -9  -4   6  464.72   19.37   3    1.24
  -9  -4   7  522.99   21.42   3     1.2
 -10  -3  11   898.2   40.21   3     0.9
 -10  -3   6  457.45   19.43   3    1.14
 -13  -4  12 2042.05   82.76   3    0.77
  -8  -2   9  385.94   18.88   3    1.06
  -4  -1   2   88.04    3.47   3    2.82
 -10  -3  10  827.67   36.12   3    0.95
 -10  -5  11  954.69   47.59   3    0.95
 -11  -5   8   846.8   36.61   3       1
 -13  -4   7  882.88   40.35   3     0.9
 -14  -4  15 2389.13  116.42   3    0.65
 -11  -5  12 1226.47   55.64   3    0.87
 -13  -5  10 1075.41   57.94   3    0.84
 -13  -4  13 1480.59   80.55   3    0.74
 -11  -3  11  911.42    45.4   3    0.85
 -16  -5   9  1878.2   90.67   3    0.72
 -11  -3  12  819.89   47.21   3     0.8
 -13  -6  12 1226.22   77.25   3    0.79
  -8  -3   6   185.5   11.55   3    1.38
  -7  -3   9  319.78   16.87   3    1.24
  -8  -2   7   187.7   11.74   3    1.21
  -7  -2   8  196.26   12.05   3    1.24
 -14  -6  13 1583.36  100.64   3    0.73
  -7  -3   6  140.26    9.46   3     1.5
 -12  -4  13  994.43   67.46   3    0.78
 -13  -4   9  706.87    49.1   3    0.85
  -3  -1   4   59.32    3.37   3    2.71
 -14  -5  14 1375.95   97.55   3     0.7
 -16  -5  12  1405.8   94.77   3    0.68
 -15  -4  13 1166.57   85.86   3    0.66
  -5  -2   7  116.63     7.7   3    1.63
 -12  -3   9  497.36   34.76   3    0.86
  -8  -3  10  327.92   21.34   3    1.09
 -17  -5  11 1377.23   91.03   3    0.66
 -13  -6  13 1183.57   84.98   3    0.76
 -15  -6  13 1430.93   110.8   3     0.7
 -10  -5  12  700.06   46.32   3    0.91
 -11  -4  15  952.06   74.24   3    0.74
 -12  -4  12  623.78   61.99   3    0.81
 -13  -6   9  573.69   48.77   3    0.85
  -7  -4  11  333.19    25.4   3     1.1
 -14  -6  15 1495.55   114.9   3    0.69
 -18  -5  10 1168.38   94.39   3    0.63
 -10  -3  13  406.59   36.78   3    0.81
 -14  -5  16 1150.52  102.55   3    0.65
 -16  -4  11  892.61   82.43   3    0.66
 -11  -5  11  335.43   36.82   3     0.9
 -14  -6  10  842.44   67.35   3    0.79
 -12  -4  10  470.32   42.87   3    0.88
 -18  -6  10 1235.41   111.6   3    0.65
 -11  -5  14  613.53   57.85   3     0.8
 -14  -6  11 1169.72   82.65   3    0.77
 -12  -3   6  251.54   24.55   3    0.94
 -15  -4   8   375.5   40.75   3    0.76
 -14  -5   9  416.39   46.18   3    0.82
 -12  -4   9  322.17   33.24   3    0.91
 -13  -3   8  518.71   39.33   3    0.82
 -15  -4  12  780.83   79.76   3    0.68
 -10  -5  14  513.59   47.84   3    0.83
 -13  -5  14  936.43   82.05   3    0.73
 -11  -5  16  895.49   75.45   3    0.73
 -16  -4  14  738.74   93.76   3    0.61
 -24  -8  15 1287.33  223.47   3    0.48
 -13  -5  12  534.41   56.63   3    0.79
 -17  -5  14  843.49  113.38   3    0.61
 -13  -4  14  529.22   73.39   3    0.71
 -13  -6  14  833.75   82.58   3    0.74
 -14  -4  10  477.19   48.67   3    0.77
  -4  -2   5   33.79    3.85   3    2.22
 -15  -4  11  472.07   52.28   3    0.71
 -15  -5  15  863.97   97.35   3    0.65
 -16  -5  14  867.45   98.51   3    0.64
 -10  -4  14  382.47    45.4   3    0.81
 -17  -7  11   730.2   92.56   3    0.67
 -10  -3  12  277.16   36.62   3    0.85
 -13  -3   7  197.18   27.93   3    0.84
 -17  -4   9  570.42   72.38   3    0.65
 -12  -5  15  598.81   71.61   3    0.74
  -9  -4   9  171.46   20.16   3     1.1
 -13  -4  15  549.51   79.32   3    0.68
 -17  -5  16  1396.2  138.97   3    0.58
 -14  -4   9  491.34   45.41   3    0.79
 -17  -4  13   862.1  101.86   3    0.59
  -9  -3   9  124.55    17.4   3    1.08
  -8  -4  12  194.65   24.64   3    0.99
 -10  -3   8  126.33   16.88   3    1.05
 -15  -6  11  453.65   63.84   3    0.74
 -12  -6  13  345.18   66.41   3    0.79
 -11  -3  13  399.03   46.43   3    0.77
 -17  -6  21 1011.48  171.37   3    0.51
 -13  -5  15  682.79   86.85   3    0.71
 -17  -7  16 1190.47  154.67   3     0.6
  -8  -3  12  132.58   24.65   3    0.96
 -10  -4   9  235.71   29.67   3    1.04
 -19  -6  11  839.36  104.65   3    0.61
 -17  -4  11  492.57   69.26   3    0.62
 -13  -3  10  208.03   42.22   3    0.77
 -16  -7  12  861.45   94.27   3    0.68
  -8  -2   5   43.58     5.9   3    1.35
 -10  -3   9  175.77   20.82   3       1
  -5  -2   4   31.81    3.73   3    2.16
 -14  -7  20 1099.59  164.54   3    0.58
 -10  -5  13  141.19   36.03   3    0.87
 -21  -5  16     640  116.38   3    0.48
 -13  -3  12  337.35   53.32   3    0.71
 -15  -7  15   404.7    99.2   3    0.66
 -16  -4  15  929.08  114.62   3    0.59
 -17  -7  14  531.28   88.22   3    0.63
  -7  -3   8   30.19    7.85   3    1.32
 -10  -4   7   60.26   14.17   3    1.12
 -16  -6  14  538.05    98.3   3    0.65
 -19  -5  15  589.69  109.02   3    0.54
 -16  -8  18  612.95  131.71   3    0.58
 -13  -4  10     177   30.98   3    0.82
 -13  -4  16  387.18   59.51   3    0.65
 -16  -6  15  562.33   96.48   3    0.64
 -11  -3   8   48.58   11.28   3    0.97
 -11  -5  15  213.09   41.03   3    0.76
 -16  -5  20  947.74  193.77   3    0.52
 -13  -4  11  212.25   45.56   3    0.79
 -19  -6  12  594.79  103.64   3     0.6
 -16  -6  20  1025.2  169.44   3    0.54
 -17  -7  15  451.64  105.25   3    0.61
 -12  -4  14  298.84   60.02   3    0.74
 -16  -4  13  435.82   78.11   3    0.63
 -14  -6   9  171.23   41.92   3    0.81
 -20  -8  12  462.24  123.24   3    0.58
 -17  -6  11  482.93   91.97   3    0.67
 -14  -6  17  466.47  104.58   3    0.64
 -18  -6  13  677.57   111.8   3    0.61
 -17  -6  13  432.07   98.82   3    0.64
  -5  -1  -2 2429.07   17.12   3    1.23
  -5  -1  -1 1574.65   13.29   3    1.62
  -7  -2  -2 2831.65   25.67   3     1.3
  -5  -1   1 1152.64   12.84   3    2.12
  -6  -1   0  934.02   10.67   3    1.45
 -10  -2   0 4224.53    49.9   3    0.97
  -6  -1   2  897.91    11.2   3    1.66
  -6  -1  -2 1197.49    16.7   3    0.95
 -10  -2   1  2539.6   35.96   3    1.03
  -8  -1   1 1579.63   22.85   3    0.99
  -7  -1   1   870.3    13.4   3    1.24
 -10  -2  -1 2882.48   44.72   3     0.9
  -8  -2  -1 1511.19   22.84   3    1.23
  -7  -1  -1  944.04   17.28   3    0.95
  -9  -2  -2 1700.62   31.76   3    0.94
 -11  -3  -3 3206.77   60.62   3    0.82
  -9  -1   2 1412.72   28.69   3    0.86
 -10  -1   2 1947.75   42.93   3    0.71
 -12  -2   4 2402.87   51.11   3    0.83
 -10  -1   1 1964.98   45.36   3    0.66
  -8  -2  -3   969.1   21.67   3    0.96
 -13  -3  -3  4508.8   103.7   3    0.66
  -9  -1   1 1268.38   28.97   3     0.8
 -11  -1   3  2462.3   57.13   3    0.64
 -12  -2   0 2133.88   53.43   3    0.72
 -12  -2   2  2009.6   49.97   3     0.8
  -6  -1  -1  262.86       7   3    1.22
  -6  -1   1  231.52     6.2   3     1.6
  -9  -1  -1 1238.86   35.16   3    0.61
 -13  -1   3 2735.82   85.37   3    0.48
 -10  -2  -4 2004.88   59.14   3    0.62
 -11  -2   1 1074.61    31.8   3    0.88
 -11  -1   4 1666.51   51.52   3    0.66
 -12  -2  -2 2042.66    66.7   3    0.61
 -17  -3   3 4250.14  135.45   3    0.58
 -11  -2  -1 1221.76   38.94   3    0.77
 -12  -2   1 1116.12   41.46   3    0.77
  -8  -1   0  383.93   14.08   3    0.88
 -10  -3  -3  792.45   28.85   3    0.92
 -11  -3  -4 1447.86   48.12   3    0.75
  -9  -2   1  321.33   12.99   3     1.2
  -8  -1   2  240.61   10.17   3    1.05
 -14  -2   1 1688.14   72.52   3    0.59
  -9  -2  -1  349.68   16.42   3    1.05
 -12  -2  -4 1947.42   84.09   3    0.48
  -9  -1   3  442.55   17.99   3    0.89
 -16  -3   5 1868.96   82.21   3    0.65
 -12  -2  -1 1015.62   46.88   3    0.67
 -14  -3   1 1267.62   59.07   3    0.75
 -17  -2   5 2439.48  120.24   3    0.48
 -11  -1   1  813.22   40.29   3    0.55
  -7  -1   2  118.77    6.28   3     1.3
 -14  -2  -1 1454.25    74.3   3    0.52
 -12  -1   2  827.38   51.66   3    0.51
 -10  -1   3  407.13   25.41   3    0.75
 -13  -3  -2  887.87   50.78   3    0.71
 -13  -2   1   781.2   45.56   3    0.67
 -17  -3   1 1889.37  104.43   3    0.55
 -15  -2   3 1629.19   85.42   3    0.57
  -9  -2  -3  346.26   22.79   3    0.82
 -14  -3  -1 1178.87   62.21   3    0.68
 -11  -2   2  487.11   24.34   3    0.92
 -17  -3  -1 1901.01  122.54   3     0.5
 -13  -3  -1  795.26   46.07   3    0.76
 -11  -2  -3  669.66      43   3    0.62
 -17  -4  -5 2300.68  146.96   3    0.48
 -13  -1   4  757.39   58.48   3     0.5
 -18  -4   1  2088.8  118.57   3    0.58
 -13  -2  -1  755.58   52.48   3    0.59
  -8  -2  -2  179.51   10.75   3     1.1
 -21  -4   6 2204.14  175.58   3     0.5
 -17  -5  -4 1779.09  127.28   3    0.57
 -18  -4  -4 2396.31  152.22   3    0.47
 -18  -4  -1 1588.11  123.92   3    0.55
 -18  -4   0 1465.29  112.19   3    0.57
 -16  -2   6  962.13   83.35   3    0.54
  -7  -1  -2  123.33   11.04   3    0.75
 -11  -2  -2  407.13   33.04   3     0.7
 -17  -3   4  887.61   78.39   3    0.59
 -16  -2   2  821.08  102.33   3    0.49
 -12  -2   3  298.26   28.26   3    0.82
 -14  -1   6 1282.38   77.89   3    0.46
 -15  -4  -3  876.58   81.88   3    0.64
 -14  -2   0  803.93   63.92   3    0.56
 -21  -4   2 1158.53  133.26   3    0.48
 -14  -2   5  385.07   42.18   3    0.66
 -20  -4   4 1361.26  124.33   3    0.53
 -15  -2   1  788.73   73.73   3    0.53
 -12  -3  -5   585.5   56.83   3    0.61
 -16  -4  -6 1169.69  111.64   3    0.48
 -17  -4  -2  800.16   83.79   3    0.57
 -12  -3  -4  343.74   39.02   3    0.67
 -14  -4  -3     711    62.9   3    0.69
 -10  -1   0  224.69   29.48   3    0.59
 -13  -2   2  528.38   40.64   3     0.7
 -20  -5  -3 1360.12  168.21   3    0.48
 -10  -2   2   87.97   12.29   3    1.06
 -21  -4   5  1193.9   140.9   3     0.5
 -16  -2   5  377.05    61.8   3    0.53
 -12  -1   4  284.62   37.84   3    0.57
 -11  -1   2  213.14   31.05   3     0.6
 -16  -4  -2  613.47   78.43   3    0.62
 -12  -2  -3  305.73   48.49   3    0.55
 -14  -4  -4  177.37   32.99   3    0.65
 -20  -5  -1 1365.96  182.48   3    0.52
 -16  -4  -5  427.51  100.04   3    0.52
 -16  -3   4  492.85   64.04   3    0.65
  -9  -2  -4  109.04   19.45   3     0.7
 -14  -3  -4  339.02   74.72   3    0.55
 -16  -2   1  532.08   67.96   3    0.47
 -10  -2  -2  350.49   19.13   3    0.81
 -12  -3  -2  135.37   30.73   3     0.8
  -4  -1  -1    9.18    1.49   3     2.2
 -15  -3   4  302.24   43.56   3    0.71
 -10  -2   3   33.33    8.88   3    1.07
 -19  -4   3  872.54   120.4   3    0.56
 -15  -3  -4  161.67   35.97   3     0.5
  -5  -1   0    8.77       2   3    1.94
 -23  -5   3  657.29     144   3    0.47
  -5  -3  -2 3726.44   33.32   3    1.77
  -2  -2  -3 1584.13   16.11   3    2.24
  -3  -4  -6 3780.41   43.07   3    1.17
  -3  -3  -2 2016.85   23.27   3    2.13
  -3  -2  -2  970.53   14.13   3    2.49
  -7  -4  -2 2080.95   32.13   3    1.36
  -5  -3  -3 1037.75   18.31   3    1.59
  -2  -4  -3  978.21   17.42   3    1.69
  -6  -5  -4 2508.52   45.84   3    1.16
  -5  -4  -3 1394.04   27.03   3    1.46
  -7  -6  -6 4735.24   89.77   3    0.91
  -8  -5  -3 2267.76   46.47   3    1.11
  -4  -4  -4   957.6   19.33   3    1.41
  -7  -4  -3 1197.68   26.05   3    1.26
  -4  -4  -3  787.22   18.04   3    1.55
  -7  -5  -7 2410.97   62.04   3    0.87
 -10  -5  -5 2926.18   71.73   3    0.86
  -2  -3  -2  495.34   12.13   3    2.27
  -4  -5  -8  1910.3   52.06   3    0.88
  -6  -5  -2  841.65   24.19   3    1.31
  -5  -4  -6  901.81   27.11   3    1.07
  -4  -3  -1  390.47   11.04   3    2.14
  -6  -5  -5 1151.54   36.72   3    1.08
  -3  -4  -3  372.52   12.75   3    1.63
  -4  -3  -2  316.28   10.31   3    1.96
  -6  -3  -2  300.09   10.75   3    1.59
  -2  -3  -3  269.24    8.53   3    1.99
  -7  -6  -5 1432.06   52.62   3    0.97
  -3  -3  -3  234.56    8.08   3    1.88
  -5  -6  -6 1294.14   47.52   3    0.97
  -9  -6  -2 1131.17   42.75   3    1.02
  -8  -4  -3  611.74   22.11   3    1.17
 -11  -6  -7 2928.97  110.05   3    0.71
  -2  -1  -1  172.06    5.93   3    4.29
  -6  -7  -8 2266.37   92.47   3    0.78
  -5  -5  -8 1133.23   44.93   3    0.85
  -6  -4  -4  460.58   18.79   3    1.25
  -3  -2  -1   198.3     6.9   3    2.93
  -1  -1  -1  213.55     7.8   3    5.62
 -10  -6  -4 1438.43   61.49   3    0.89
  -4  -6  -6  818.79   37.54   3       1
  -7  -8  -6 2221.39    99.2   3     0.8
  -8  -7  -5 1636.82   72.85   3    0.87
  -6  -4  -3  319.21    14.9   3    1.36
  -7  -6  -7  1492.8    65.4   3    0.85
 -11  -7  -3    1768   77.78   3    0.84
 -10  -7  -5  2312.4   97.31   3     0.8
 -11  -5  -4 1058.72   49.92   3    0.86
 -10  -6  -3 1014.88   48.09   3    0.93
  -5  -5  -4  406.37   21.76   3    1.22
  -6  -4  -5   382.8      20   3    1.13
  -6  -5  -7  812.26   42.87   3    0.91
  -4  -6  -4   430.7   25.33   3    1.14
  -7  -5  -4  495.95   25.71   3     1.1
  -8  -7  -9 1879.64  102.84   3    0.69
  -8  -6  -2  538.09   30.33   3    1.07
  -7  -6  -3  622.68   35.36   3    1.07
  -8  -6  -3  686.01   36.43   3    1.03
 -12  -6  -4 1024.57   63.83   3     0.8
 -11  -7  -4 1378.79   76.07   3     0.8
  -9  -6  -3  683.67   39.39   3    0.98
  -8  -5  -6  631.59   41.07   3     0.9
  -7  -7  -4  716.51   45.61   3    0.94
  -9  -5  -5  713.53   42.38   3    0.92
  -5  -4  -2  155.09    9.96   3    1.58
  -6  -6  -6   406.3   34.43   3    0.94
  -9  -6  -4  569.02   39.25   3    0.94
  -7  -5  -2  277.71   18.22   3    1.24
  -6  -9  -8 1751.19  117.23   3     0.7
  -6  -6  -4  417.51   29.29   3    1.06
  -4  -6  -7  525.11   36.79   3    0.93
  -5  -5  -6  342.06   25.62   3    1.04
  -9  -6  -6  818.15   57.53   3    0.83
 -12  -6  -6  982.01    73.2   3    0.72
  -5  -6  -4  375.72   28.49   3     1.1
  -6  -7  -5  614.27   44.46   3    0.92
  -9  -6  -8 1168.04   76.11   3    0.73
  -5  -4  -4  157.12   11.51   3    1.33
 -10  -8  -4 1160.48   89.41   3    0.79
 -13  -9  -3 1779.73  124.94   3    0.69
 -10  -7  -2  648.62   50.04   3     0.9
  -8  -5  -7  537.85   39.68   3    0.82
  -7  -6  -9  812.01   66.07   3    0.72
 -10  -9  -5 1509.55  109.79   3    0.71
  -9  -5  -6  358.12   39.53   3    0.85
 -12  -8  -4 1160.35   95.46   3    0.73
  -6  -8  -7  903.54   71.16   3    0.78
  -6  -8  -5  468.61    52.3   3    0.85
 -15  -8  -7 1559.72   154.8   3    0.58
  -4  -3  -3   76.92    7.12   3    1.74
  -5  -4  -5  153.97   15.75   3     1.2
  -8  -4  -4  191.24   18.31   3    1.08
 -11  -8  -7  1294.9  107.19   3    0.68
  -8  -5  -2  237.55    19.8   3    1.17
  -4  -2  -2   53.53    3.71   3    2.15
 -11  -5  -5  364.42   41.86   3    0.81
  -6  -6  -7  420.06    42.5   3    0.88
  -7  -8  -5   720.9   65.66   3    0.83
  -8  -8  -8 1046.03   89.23   3     0.7
 -10  -7  -7  864.08   81.69   3    0.73
  -8  -7  -8  953.16   84.57   3    0.74
  -9  -6  -7  424.24    51.3   3    0.78
  -7  -7  -5  434.24   48.78   3     0.9
  -6  -8  -6  563.12   61.16   3    0.81
  -7  -8  -9  978.59  115.27   3    0.68
  -5  -5  -5   85.04   15.94   3    1.13
 -11  -8  -9 1277.96  125.83   3    0.61
  -3  -4  -5   64.89    8.82   3    1.32
  -6  -5  -6  213.85   27.45   3    0.99
  -8  -6  -9  554.67   67.67   3     0.7
  -7  -8 -10  904.06  117.69   3    0.65
 -10  -9  -7  862.82  115.79   3    0.66
  -9  -7  -3  315.45   41.47   3    0.91
 -14  -7  -6  645.45   79.35   3    0.64
  -5  -5  -3   83.69   10.64   3    1.31
 -11  -9  -4  789.38  103.83   3    0.72
  -6  -6  -8   309.3   48.01   3    0.81
  -9  -5  -4  204.14   23.68   3    0.98
  -6 -11  -8 1351.99  162.03   3    0.61
  -5  -7  -8  339.72   50.31   3     0.8
  -3  -3  -4   38.11     6.7   3    1.62
 -11 -10  -9  790.11  144.34   3    0.58
 -13  -7  -5  664.53   77.29   3    0.71
 -11  -8  -3  379.98   59.11   3    0.79
 -14  -9 -10  2200.2  235.92   3    0.52
 -17 -10  -5  1037.8  173.64   3    0.55
 -11 -10  -7 1117.68  146.39   3    0.62
  -8  -9  -9 1036.95  115.85   3    0.64
  -4  -4  -6  141.89    15.7   3    1.12
  -7  -8  -7  482.79    67.6   3    0.76
  -6  -7  -7  447.02   59.05   3    0.83
 -12  -7  -5  418.75   64.13   3    0.74
 -10  -6  -8  490.04    64.7   3    0.69
  -9  -8  -8  798.12  100.95   3    0.69
  -7  -7  -9  410.52   79.73   3    0.71
  -8 -11  -9  1006.7  174.34   3    0.58
  -9  -9 -14  461.19  151.47   3    0.49
  -4  -5  -5   62.33   10.97   3    1.18
  -7  -7  -8  297.39   56.32   3    0.76
  -9  -5  -3   73.12   13.82   3    1.04
 -15 -10  -7 1256.91   215.5   3    0.55
  -2  -2  -2   13.42     2.4   3    2.83
 -13  -9  -5  728.95  126.08   3    0.65
  -9  -7  -7  276.46   56.41   3    0.76
  -8  -9  -8  487.99   81.66   3    0.67
 -13 -11  -5   761.1   130.5   3    0.59
  -3  -5  -4   58.31   12.74   3    1.31
  -5  -6  -8  242.78   31.29   3    0.84
  -5  -7  -7  172.34   39.86   3    0.85
  -9  -8  -7  334.98   80.23   3    0.72
 -12 -10  -4  684.24   107.8   3    0.65
 -10  -7  -9  688.22  100.27   3    0.65
 -11  -7  -7  211.37    47.1   3     0.7
 -14  -9  -6  428.81     118   3    0.61
 -13  -8  -6  401.35   96.18   3    0.65
  -9  -8 -12  561.65  141.65   3    0.55
 -16  -9  -5  499.71  131.01   3    0.59
 -10  -8  -8  461.94   90.33   3    0.67
 -11 -12  -7   780.3   202.5   3    0.56
  -5  -7 -10  528.67   89.83   3    0.69
  -5  -3  -4   16.45    4.78   3    1.39
  -9 -10  -6  563.61  119.45   3    0.67
  -5  -3   2 3202.95   36.01   3    2.13
  -3  -3   2 1998.71   29.37   3    2.55
  -7  -6   6 4376.58   73.67   3    1.19
  -3  -3   1 1361.55   23.38   3    2.56
  -6  -5   4 2372.31   44.39   3    1.45
  -5  -4   3 1390.73   27.69   3    1.79
  -5  -3   3  929.77    18.8   3    2.08
  -8  -5   3 2022.88   45.36   3    1.31
  -3  -2   2  764.34    16.9   3    3.28
  -7  -4   3 1028.28   23.74   3    1.55
  -4  -4   4  961.12   22.95   3    1.85
  -5  -5   2 1281.36   31.99   3    1.54
  -7  -6   2 1901.43   47.53   3    1.23
  -5  -6   3 1518.29   39.82   3    1.33
  -4  -4   3  823.99   21.11   3     1.9
  -3  -4   2  831.98   21.41   3    2.03
  -6  -4   1  739.62   19.15   3    1.67
  -6  -7   4 2079.36   58.07   3    1.13
  -6  -7   8 2051.55   58.75   3    1.07
  -8  -5   5  1258.1    36.9   3    1.28
  -7  -6   7 1278.57   40.53   3    1.17
  -2  -3   2  516.63   14.92   3    2.72
  -6  -5   5  989.72    30.3   3    1.42
  -5  -6   6 1191.97   38.28   3    1.28
  -4  -6   3 1013.12   32.27   3    1.37
  -6  -4   4  412.27   16.27   3    1.64
  -7  -6   5 1270.84   43.74   3    1.21
  -6  -5   2  804.84   27.63   3    1.46
 -10  -7   5 2223.78   77.47   3    0.98
  -7  -8   6 2481.29   90.13   3    0.98
  -9  -7   2 1562.57   61.72   3    1.02
  -4  -3   1  374.93   13.18   3    2.34
 -10  -6   4 1260.73   48.07   3    1.06
  -8  -7   5 1630.94   63.32   3    1.06
  -4  -5   3  527.14   20.99   3     1.6
  -5  -4   1  459.31   16.28   3    1.79
 -10  -7   1    1481   60.24   3    0.97
  -9  -6   2 1238.92   48.56   3    1.12
  -7  -8   2 1720.03    69.6   3    0.98
  -4  -4   1  299.28   12.12   3    1.91
  -3  -3   3  260.14   11.07   3    2.47
  -3  -4   3  384.36   16.15   3       2
  -2  -3   1  234.68    9.99   3    2.73
  -8  -6   3  756.91   36.96   3    1.18
  -4  -3   2  297.59   12.13   3    2.35
 -11  -7   3 1680.37   74.53   3    0.94
  -7  -5   1  453.27      22   3    1.37
  -7  -5   4  467.04   23.75   3    1.37
  -4  -6   4  414.33   22.64   3    1.36
  -5  -5   4  390.33   21.09   3    1.52
  -7  -6   3  600.15   31.33   3    1.23
  -8  -7   3  843.32   47.32   3    1.06
  -9  -5   5  459.46   24.94   3     1.2
  -9  -6   6  803.32   38.16   3    1.09
 -11  -7   4 1298.49   69.28   3    0.94
  -3  -5   2  241.99   13.24   3    1.66
  -2  -2   1  230.39   11.09   3    3.84
  -6  -6   6  562.11   30.01   3    1.24
  -6  -8   3  962.93   55.26   3    1.01
  -8  -6   1  480.55   26.79   3    1.16
  -6  -7   5  655.33   39.09   3    1.12
  -7  -7   4  735.77   42.52   3     1.1
  -6  -4   3   254.2   14.35   3    1.67
  -8  -6   2  565.86   33.16   3    1.17
  -3  -2   1  164.42    8.06   3    3.36
 -11  -8   7 1455.26   87.84   3    0.86
  -7  -8   5  987.99   62.36   3    0.99
  -7  -8   3  906.43   57.18   3    0.99
  -8  -8   8  977.72   70.23   3    0.93
  -7 -10   6 1843.36  116.94   3    0.81
  -6  -8   7 1073.18   61.85   3    0.99
  -7  -7   7  737.03   44.55   3    1.06
  -7  -5   2  273.86   18.09   3    1.38
  -9  -6   4  572.41   36.24   3    1.12
  -5  -6   4  351.61   23.68   3    1.32
  -5  -7   3  470.87   31.92   3    1.17
  -6  -6   7  332.84   24.33   3    1.21
 -10  -7   7  780.75   54.93   3    0.96
  -9  -8   2 1010.57   67.55   3    0.93
 -11  -8   9 1447.38   87.76   3    0.84
 -10  -8   4 1210.54   81.59   3     0.9
  -6  -6   4   397.3   27.82   3    1.27
 -10  -9   5  1409.7   97.29   3    0.83
  -8  -7   8  714.62   47.12   3    1.01
 -12  -8   4  1343.6   86.15   3    0.84
 -13  -9   3 1808.04  123.42   3    0.76
  -7  -8   9  705.83   56.02   3    0.93
  -6  -9   4  899.36   70.11   3    0.91
 -10  -7   3   463.3   40.78   3    0.98
  -9  -9   2 1064.93   78.89   3    0.85
  -5  -4   4  142.12   10.92   3    1.75
  -7  -6   1  240.91   21.33   3    1.22
 -14  -9  10 1803.09  128.12   3    0.71
 -10  -8   5  770.41   68.86   3     0.9
 -11  -9   3 1175.22  100.64   3    0.81
  -7  -7   5  398.45    34.1   3    1.09
  -9  -7   1  470.59   44.67   3    1.01
  -6  -7   7  364.83    32.7   3    1.09
  -7  -8   7  568.55   52.98   3    0.97
  -8  -5   2   268.5   19.81   3     1.3
  -9  -8   8  691.34   62.06   3     0.9
  -8  -9   9 1241.83   96.14   3    0.84
 -11 -10   7 1358.18  139.03   3    0.75
  -5  -6   2  242.74   22.73   3    1.33
  -6  -7   2  300.02   27.34   3    1.13
  -7  -7   8  298.03   43.95   3    1.04
  -9  -7   3  372.28   38.46   3    1.02
  -5  -8   3  471.73   41.13   3    1.03
  -8 -11   9 1086.41   156.6   3    0.73
  -4  -3   3   72.99    6.26   3    2.28
  -6  -8   6   443.3   51.96   3       1
  -9  -7   7  377.83   43.48   3    0.99
 -10  -8   8  703.54   84.48   3    0.88
  -8  -9   3  966.78   91.52   3    0.88
  -7 -10   7  519.58   76.38   3    0.81
 -10  -7   8  282.77   38.69   3    0.94
  -5  -4   2  104.71   10.88   3    1.81
  -7 -10   5  910.45  100.38   3    0.82
  -7  -9   7  502.67   74.78   3    0.88
  -4  -4   2   70.27    9.24   3    1.92
  -5  -5   5   97.64   13.61   3    1.49
 -10 -11   5  983.53  142.15   3    0.71
 -12 -10   4  824.45  127.05   3    0.73
  -8  -9   5  886.18   85.59   3    0.88
  -6  -5   1   83.24   10.85   3    1.45
 -11 -10   9  843.11  115.05   3    0.73
  -8  -9   7  394.26   65.66   3    0.86
  -5  -7   5  191.52   27.11   3    1.15
  -8  -8   3  436.89   49.57   3    0.96
 -13  -8   8  792.35   83.44   3    0.79
  -6  -4   2   72.83       9   3    1.68
  -5  -6   5   114.8    25.8   3    1.31
 -11  -7   7  277.18   44.37   3    0.92
  -8  -9   8  493.31   68.17   3    0.85
 -10  -9   8  445.04   81.93   3    0.82
 -10 -10   4  798.16  108.92   3    0.77
 -13  -8   7  650.42   90.49   3     0.8
 -10  -9   2  347.28   67.63   3    0.83
  -9  -8   3  318.28   48.81   3    0.94
  -6  -9   5  314.83   49.94   3    0.91
  -7  -9   5  342.58   65.08   3    0.89
  -9  -8   7  304.81    50.7   3    0.92
  -8  -8   6  212.43   42.89   3    0.96
 -10  -6   5  157.79   25.24   3    1.06
 -10  -9   9  356.87   71.58   3     0.8
  -9  -7   8  142.62   33.36   3    0.98
  -5  -5   3    97.2   11.94   3    1.54
  -3  -4   1  473.27   16.02   3    2.02
  -6  -6   3   89.02   16.92   3    1.28
 -10  -7   6  155.48   39.73   3    0.97
 -12 -10   6  299.59   87.22   3    0.73
  -9 -10   8  545.96  109.22   3    0.77
 -12 -10   2  721.89  110.68   3    0.73
 -11  -9   4  415.33   79.29   3    0.81
 -14  -9   6  391.72   87.88   3    0.73
  -4  -5   5   55.75   10.89   3    1.54
 -13  -9   5  459.98   121.5   3    0.76
  -4  -2   0 2161.02   21.96   3    2.75
  -8  -3   1 2303.17   29.55   3    1.49
  -7  -3   1 2255.81   29.11   3    1.68
  -6  -3   0 1568.86   20.92   3    1.83
  -9  -3   2 2554.28   34.12   3    1.35
  -7  -3  -1 2139.51   28.99   3    1.54
 -10  -4   0 3549.09   51.29   3    1.15
 -10  -3   1 2594.31   38.74   3    1.17
  -8  -3  -1 2320.94   36.37   3    1.36
  -6  -2   1  768.38   13.14   3       2
  -8  -3   3  1334.3   23.46   3    1.51
  -7  -2   1   652.4   12.33   3    1.68
 -10  -4   1 2007.83   42.01   3    1.18
 -10  -4  -1 1996.85   41.53   3     1.1
  -7  -3   2  692.05   15.12   3     1.7
 -10  -4   4 1202.87   28.51   3     1.2
  -9  -3   3  865.73   21.17   3    1.35
  -8  -4   1  741.25   18.84   3    1.41
  -9  -4   2   965.3   25.12   3    1.31
  -5  -2   2  354.05    8.97   3    2.39
 -10  -5   2 1344.59    35.2   3    1.14
  -6  -3   1  506.05   12.99   3    1.89
  -6  -2   0  399.94   10.84   3    1.91
 -10  -5   1 1488.88   40.83   3    1.13
 -10  -3   0   766.4   22.04   3    1.13
 -13  -5   3  2230.1   66.25   3    0.93
 -11  -5   3 1906.52   54.08   3    1.07
 -12  -4   4 1416.92   42.49   3    1.01
 -12  -4   2 1218.02   37.68   3       1
  -8  -3   0  395.01   12.44   3    1.44
 -12  -6   2 1675.45   57.46   3    0.95
  -5  -2   1  285.17    9.08   3     2.4
 -11  -5   1 1058.42   37.76   3    1.05
  -4  -2   1  321.55   12.21   3    2.86
 -11  -5  -1  964.29   38.39   3    0.99
 -11  -5   4 1015.49   35.69   3    1.07
  -7  -3   3  287.47   10.34   3    1.69
  -9  -4   3  502.95   19.95   3    1.31
 -13  -5   1 1531.45   56.16   3    0.91
 -11  -4   1  781.18    30.5   3    1.08
 -14  -4   1 1350.82   55.57   3    0.82
 -13  -5   5 2002.92   66.27   3    0.93
  -3  -1   1  207.14    7.67   3    4.04
  -9  -4  -1  411.74   19.03   3    1.21
 -11  -4   2  582.89   25.59   3     1.1
 -13  -5  -1 1456.17   58.74   3    0.86
 -11  -4  -2   672.7   29.45   3    0.96
 -11  -4  -1  683.39   29.59   3    1.01
 -14  -6  -1 1785.95   81.64   3    0.79
 -14  -6   3 1557.96   72.59   3    0.85
  -9  -4   4  328.82   15.59   3     1.3
 -14  -6   1  1601.3   75.86   3    0.83
 -15  -5   1 1521.51   68.38   3    0.78
  -2  -1   0  175.86    7.71   3    5.49
  -9  -4   1  341.69   17.31   3    1.29
 -11  -3   3   295.4   17.21   3    1.08
 -13  -7   1 1278.32   68.69   3    0.84
 -15  -5  -1 1437.97   74.98   3    0.74
 -12  -5   2   642.6   38.95   3    0.99
 -17  -5   1 1972.81  100.22   3    0.68
 -13  -5   4  751.85   42.74   3    0.93
 -17  -7   3 2129.56  118.11   3     0.7
 -12  -4   0  637.31   35.13   3    0.96
 -17  -6   5 1760.96   92.63   3    0.72
 -12  -4   1  418.59   29.55   3    0.98
  -9  -3  -1  208.94      13   3    1.21
  -8  -4   2  207.51   14.91   3    1.43
 -11  -5   5  402.21   26.78   3    1.06
 -16  -6   6 1469.61   84.01   3    0.75
 -11  -4   3  314.96   23.44   3     1.1
 -12  -5  -1  529.11   39.88   3    0.92
  -9  -3   1   187.5   13.27   3    1.32
 -17  -7  -1 1563.08  113.75   3    0.66
 -12  -5   1  520.47   38.42   3    0.98
 -13  -4   2  338.02   27.12   3    0.92
 -11  -5   2  406.97    26.6   3    1.06
 -17  -7   1 1738.41  123.25   3    0.68
 -12  -4  -1  483.63   32.21   3    0.92
 -18  -6  -1 1537.86  116.21   3    0.62
 -16  -7   5 1038.43   88.16   3    0.74
 -10  -3   2  198.03   13.03   3     1.2
 -17  -5   3  783.18   66.99   3     0.7
 -11  -3   2  144.37    13.9   3    1.07
 -20  -7   5 1676.83  141.98   3    0.61
 -18  -6   4 1299.26  103.43   3    0.67
  -7  -2   2   58.36    5.06   3    1.71
 -10  -4   3  193.92   18.74   3    1.21
 -12  -5   4  245.82   30.62   3       1
 -18  -6   1  1241.3   105.2   3    0.65
 -13  -4   1  403.02   36.02   3     0.9
 -11  -4   4  232.18   25.43   3     1.1
 -17  -7   7  866.29   86.56   3     0.7
 -14  -6   0  674.11   60.89   3    0.81
 -16  -6   2  835.74   78.42   3    0.75
 -13  -6   4   310.8    40.1   3     0.9
 -15  -7  -1  631.51   77.17   3    0.73
 -16  -6  -2  681.19   84.13   3    0.68
 -16  -7   6  851.41   86.07   3    0.74
 -20  -7   3 1071.06   125.5   3     0.6
 -16  -6   3  482.96   72.49   3    0.75
 -10  -3   3  132.26    10.8   3     1.2
 -17  -6   3  500.35   79.63   3    0.71
 -15  -6   3  569.36   68.13   3     0.8
 -12  -6   1  332.61   34.43   3    0.94
 -17  -9   3 1205.79  118.54   3    0.66
 -15  -7   1  553.05   70.21   3    0.76
 -18  -8   0 1116.53  139.59   3    0.63
 -17  -5   2  441.76   65.28   3    0.69
 -18  -8   4 1173.38  124.37   3    0.66
 -18  -6   3  586.32   75.68   3    0.67
 -15  -7   4  315.06   52.64   3    0.78
 -17  -7   4  541.04    96.5   3    0.71
 -21  -8   5  781.52  137.97   3    0.58
 -13  -6   1   298.2   53.77   3    0.88
 -12  -6   3  265.39   41.02   3    0.95
 -16  -6   5  499.67   76.53   3    0.76
 -17  -6  -2  388.26   85.22   3    0.64
 -16  -5   6  409.47    49.9   3    0.75
 -13  -6   6  223.81   35.01   3    0.89
 -20  -9   5 1074.32  169.05   3    0.59
 -11  -6   1  288.08   30.52   3    0.99
 -14  -5  -2  246.33   39.74   3    0.77
 -21  -8   2  797.49  129.89   3    0.56
 -14  -7  -1   319.3   55.51   3    0.77
 -17  -9  -1  715.61  102.58   3    0.63
 -20  -7  -1  754.62  147.23   3    0.56
 -14  -4   3   143.6   28.69   3    0.85
 -15  -5   2  278.83   39.57   3     0.8
 -20  -7   1  820.17  121.79   3    0.59
 -14  -7   1  423.25   65.37   3     0.8
 -16  -7   7   410.7   65.68   3    0.74
 -12  -6  -1  221.91   34.01   3    0.89
 -15  -5  -2  227.57   49.28   3    0.71
 -17  -8   3  336.78   69.31   3    0.68
 -18  -6   0  698.95  100.36   3    0.64
 -21  -8   6 1251.37  165.05   3    0.58
 -24  -7   4  760.44  156.33   3    0.49
 -18 -10   0  822.98  139.36   3    0.59
 -19  -8   3   612.8  127.13   3    0.62
 -14  -5  -1   140.4   30.87   3     0.8
 -20  -9   3  663.94  112.25   3    0.58
 -12  -4   3  129.56   22.38   3    1.01
 -20  -9   1  704.39  136.14   3    0.57
 -15  -5   4  137.02   35.72   3    0.81
 -17  -7   6  433.82   95.16   3    0.71
 -17  -6   2  314.44   53.87   3     0.7
  -5  -2   0   16.87    2.76   3    2.29
 -20 -10   4  704.05  162.52   3    0.57
   7  -6   3 3356.37   55.79   4    1.23
   5  -3   2  978.38   18.61   4    2.39
   4  -2   0  666.82   14.79   4    3.37
   3  -3   1   414.6   11.19   4    2.46
   7  -3   1  504.47   14.65   4    2.18
   7  -4   2  572.37   18.25   4    1.79
   6  -3   0  401.99   11.93   4    2.25
   3  -3   2  291.34    9.17   4    2.46
  10  -4   1  450.36   17.83   4    1.59
   5  -5   1  440.61   16.85   4    1.47
   8  -5   3   588.8   23.58   4    1.45
  10  -6   0  892.59   35.56   4    1.17
  11  -5   3  456.74   22.82   4    1.34
   5  -4   3  301.14   13.41   4    1.83
   7  -6   2  558.15    28.1   4    1.24
   5  -3   3  258.37   10.57   4    2.33
   5  -5   2  366.96   17.22   4    1.48
   9  -4   2  263.43   14.81   4    1.67
   7  -4   3  293.82   14.39   4    1.77
   6  -4  -1  199.35   10.65   4    1.71
  10  -6   1  521.07   31.43   4    1.19
   6  -5   4  324.82   18.27   4    1.46
   6  -5   2  278.75   17.17   4    1.49
   5  -3   1  142.12    8.39   4    2.39
   6  -4   1  235.61   12.79   4    1.82
  10  -5   1  345.03   21.53   4    1.37
   5  -6   3  378.79   21.68   4    1.23
  14  -6   3  526.19    36.5   4     1.1
   8  -4   1  194.05   11.45   4    1.72
   6  -3   1  144.73    8.47   4     2.3
  12  -6   2     532   33.69   4    1.15
   7  -4   1  214.72   12.52   4    1.77
   5  -4   1  150.16    9.51   4    1.84
  10  -6  -1  424.47   28.87   4    1.14
  10  -5   2  278.84   21.37   4    1.38
   3  -4   2  147.44    8.12   4    1.83
  12  -5   2  249.21   22.52   4     1.3
  11  -5   1  230.06   20.81   4    1.33
   8  -4   3  148.34    11.3   4    1.72
   9  -7   2  459.97   38.62   4    1.05
   8  -5   5  200.97    16.6   4    1.41
  13  -7   3  689.38   46.63   4    1.01
  10  -7   1  576.13   48.99   4    1.04
   7  -7   1  420.18   36.93   4    1.05
   4  -3   0   92.49    5.87   4    2.39
   8  -5   1  181.65   17.19   4    1.44
   9  -6   2  361.47    27.1   4    1.22
   6  -6   1  219.38   20.28   4    1.22
   9  -5  -1  175.22    18.3   4    1.34
   3  -2   2  107.58    6.46   4    3.53
  17  -7   3  655.86   61.56   4    0.92
   4  -3   1   91.81    6.39   4    2.45
   4  -2   1  111.56    6.84   4    3.45
  11  -7   3  374.73   35.48   4    1.04
   7  -5  -1  125.32   12.87   4    1.39
   9  -6  -2  314.26   24.49   4    1.12
   4  -3   2   96.88    6.88   4    2.45
   2  -2   1   67.64    4.87   4     3.7
   6  -7   4  346.77   29.03   4    1.05
  11  -7   4   391.7   41.83   4    1.04
   6  -4   3   97.32    8.59   4    1.81
   7  -8   2  396.87   43.07   4    0.92
  14  -6   1  413.25   35.75   4    1.08
   9  -5   1   145.2   14.51   4     1.4
   6  -3   2   83.42       7   4    2.29
   8  -6   1  157.75   21.21   4    1.22
   7  -5   4  122.29   14.09   4    1.45
   9  -4   1  101.75   12.15   4    1.65
  10  -7  -1   406.2   37.36   4       1
   7  -5   1  145.09   13.17   4    1.46
   4  -4   1   81.97     7.4   4    1.84
   8  -5  -1  160.56   14.58   4    1.37
  12  -6   4  284.24   31.34   4    1.15
   8  -7   5  301.52   31.41   4    1.05
   6  -4   4   72.42    8.04   4    1.77
   8  -7   1  237.01   30.24   4    1.05
  10  -7   5  532.63   43.99   4    1.04
   8  -6   3  181.14   22.06   4    1.23
   9  -6   4  161.45    22.6   4    1.21
  10  -8  -1  486.56   59.63   4    0.89
   8  -7   3  303.54   40.09   4    1.06
  13  -9   3  533.39   83.64   4    0.82
   9  -6   3  208.59   25.39   4    1.22
   3  -2   1   47.82    4.47   4    3.65
  14  -7   6  322.88   42.88   4    0.97
   9  -5   5  164.33   18.98   4    1.38
   8  -6   2  158.54   22.07   4    1.23
  17  -7   1  454.33   55.01   4    0.92
  10  -5   3  178.24   24.34   4    1.38
   8  -6   0  187.27   22.88   4     1.2
  10  -9   5  459.05    74.4   4    0.82
  12  -5   1  146.35   18.23   4    1.29
  11  -5   2  128.37   17.19   4    1.34
   2  -1   0   48.54    4.96   4    6.72
   6  -5   0   92.44   13.25   4    1.44
  12  -8   4  340.19   57.75   4    0.91
  13  -9  -3  539.84   79.32   4    0.75
  11  -8   7  268.89   44.69   4     0.9
  12  -8  -2  258.38   47.81   4    0.86
   5  -6   2    92.6   14.15   4    1.23
  14  -8   1   374.5   59.12   4    0.88
   9  -7  -1  112.14   24.23   4    1.01
   6  -4   0    75.5    8.91   4    1.78
  10  -7   0  218.94    34.8   4    1.02
   8  -4   2   47.08    9.69   4    1.72
   9  -6   6   135.4   23.62   4    1.18
  13  -7   5  151.58   45.93   4       1
  15  -8   7     611   82.76   4    0.86
   9  -7   3   107.5   30.25   4    1.06
  14  -8  -1  250.39   52.35   4    0.86
  13  -7  -1  252.87    34.3   4    0.96
  10  -8   4  328.54   59.17   4    0.93
   9  -9   2  241.86   58.12   4    0.82
  12  -8  -1  100.76   44.57   4    0.87
   6  -7   2   85.61   18.84   4    1.05
   7  -6   5   57.92   15.15   4    1.21
  20  -9   5  414.13   86.64   4    0.75
  17  -8   5  607.92   87.62   4    0.86
   9  -5   4  107.13   20.61   4    1.41
  12  -7   4  224.91   52.77   4    1.03
   0  -4   0 1587.69   24.43   4    1.48
   0  -2   0  846.93   13.23   4    2.96
   1  -3  -2   534.7   11.73   4    1.82
   1  -3  -3  388.77    9.69   4    1.57
   3  -3  -2  579.06   13.52   4    2.05
   3  -3  -1  372.87   11.07   4    2.25
   0  -6   0  1345.1   44.92   4    0.99
   0  -8   0  3422.4  125.44   4    0.74
   2  -5  -4  856.31   28.92   4    1.05
   2  -4  -3  333.86   12.87   4    1.38
   0  -5  -1  503.88   22.36   4    1.13
   3  -6  -6  1402.2   57.27   4    0.83
   5  -7  -2 2482.07   76.42   4    0.95
   2  -3  -2  160.45    7.61   4    1.97
   3  -4  -2  268.84   12.61   4    1.58
   1  -4  -2  205.53   12.39   4    1.41
   4  -8   0  1255.3    67.3   4    0.85
   2  -4   0  184.32      10   4     1.7
   4  -4  -3  203.79   11.45   4     1.5
   1  -5   1  270.38   16.64   4     1.3
   5  -5  -2  286.44   16.57   4    1.33
   2  -5   0  268.88   16.01   4    1.34
   1  -2  -2   76.99     3.9   4    2.48
   5  -6  -3  451.81   32.69   4    1.06
   4  -6   0  312.99   23.14   4    1.17
   3  -6   2  294.23   21.59   4    1.18
   3  -5  -6  329.83   24.75   4    0.93
   2  -3  -3   73.82    5.51   4    1.72
   2  -7  -4  682.24   56.45   4     0.8
   2  -3  -1   84.65    6.65   4    2.18
   3  -4  -3  103.28    9.42   4    1.45
   3  -7   2  290.86   33.04   4    0.99
   2  -2  -1   60.29    4.42   4    3.23
   1  -7  -2  516.52   50.25   4    0.83
   3  -7  -2  454.17    38.7   4    0.91
  -1  -7  -2  436.02   51.84   4    0.74
   4  -4  -1      91    8.98   4    1.72
   4  -6  -3   281.7   28.54   4    1.04
   4  -5   0  114.85   12.14   4    1.42
   0  -5   1 1054.04   26.68   4    1.22
   1  -5  -3  135.55   17.74   4    1.07
   4  -5  -3  146.95   14.94   4    1.23
   3  -5  -1  108.42    12.7   4    1.34
   3  -4  -1   69.52    9.28   4    1.69
   7  -8  -2  375.51   51.23   4    0.85
   3  -5   1   94.63   11.04   4    1.42
   3  -6   1  162.29   19.06   4    1.16
   7  -8  -6  689.63   88.59   4    0.74
   5  -7  -1  340.26    42.5   4    0.98
   3  -7  -1  247.35   29.46   4    0.93
   2  -6   0  157.05   22.94   4    1.09
   2  -8  -3  508.88   78.75   4    0.74
   1  -7  -3  312.65   40.31   4     0.8
   3  -8   2  406.06   55.41   4    0.86
   2  -4   1   37.84    6.03   4    1.75
   3  -7   1  217.95    30.9   4    0.98
   2  -5   1   98.99   12.68   4    1.37
   2  -5  -1  108.49   16.61   4    1.28
   1  -3  -1   24.68    5.04   4    2.03
   4  -6  -6  162.01   29.85   4    0.86
   3  -5  -5   95.91   15.81   4    1.02
   4  -6   1   79.72   16.06   4    1.19
  -2  -6   0  214.35    30.7   4    0.85
   3  -5  -2   89.35   14.56   4    1.27
   0 -10   0 1104.69  163.03   4    0.59
   1  -7  -5  184.12   43.77   4    0.72
   6  -8  -3  361.11   56.98   4    0.82
   2  -4  -4   88.78   11.04   4    1.24
   0  -8  -4  369.81   79.34   4    0.64
   5  -9   2  416.13    64.3   4    0.78
   3  -9   1  557.77    76.7   4    0.74
   4  -6  -4  188.11   29.05   4    0.98
   7  -9  -1  277.93   55.76   4    0.77
   0  -4  -2   56.28    8.64   4    1.29
   7 -10  -6  498.99  101.73   4    0.61
   5  -9  -2  572.95   98.43   4    0.73
   5  -6  -2  188.29   32.55   4    1.11
   4  -8   3  101.78   37.86   4    0.89
   1  -9  -2  428.67   98.71   4    0.65
   4  -9  -8  460.44  110.04   4    0.57
   2  -4  -1   73.25   11.68   4    1.62
   4  -6  -1   79.21    19.2   4    1.13
   3 -10  -6  843.99  174.96   4    0.55
   7  -8  -5  290.87   54.62   4    0.77
   0  -5  -3   25.39   10.13   4       1
   6  -9  -8  451.08   89.33   4     0.6
   6  -8  -5  166.63   44.79   4    0.76
  -1  -1  -1  223.38       3   4    1.97
  -2  -2  -3  1409.7    24.7   4    0.67
   0  -2  -4  555.74   10.44   4    1.12
  -1  -3  -2  735.11   13.31   4    1.36
   0  -1  -3  154.49    3.64   4    1.05
   1  -3  -5  819.51   17.38   4     1.1
  -1  -3  -3   576.8   12.91   4    1.15
  -3  -3  -1  876.19   19.32   4    0.95
  -2  -2   0  214.03    5.36   4    1.62
  -2  -1   1    88.1    2.15   4    1.49
  -1  -3  -5  4050.8      56   4    0.75
  -4  -4   0  1323.6   38.23   4    0.81
  -1  -2  -2  114.45    4.55   4    1.54
   1  -3  -7  866.63   32.72   4    0.71
  -2  -3  -2   261.4   10.92   4    1.08
   0  -3  -3  231.13    8.46   4    1.38
  -2  -2  -1  127.61    4.97   4    1.33
   0  -1  -1      84    3.44   4    4.13
  -2  -4  -3  413.44   24.12   4    0.88
   1  -2  -5  118.57    7.38   4    1.04
  -5  -3   2  437.66   25.63   4    0.67
   2  -5  -8  941.92   51.28   4     0.7
  -3  -6  -6 1721.83  115.81   4    0.51
   0  -4  -8  893.59    61.6   4    0.56
   2  -2  -8  458.73   35.46   4     0.5
  -4  -2   1  192.19   16.64   4    0.62
   1  -2  -3   42.45    3.25   4    1.92
  -3  -2  -1   88.23    9.89   4    0.74
  -5  -5  -1  651.62   62.03   4     0.6
   0  -6  -6  653.64   54.74   4    0.69
  -2  -3  -1   83.15    6.38   4    1.25
  -3  -4  -2  342.85   25.17   4    0.82
   1  -2  -6  104.72   12.86   4    0.74
  -5  -3   1  208.74   27.53   4    0.61
   0  -4  -6  337.01    30.2   4    0.78
  -4  -3  -1  182.52   23.61   4    0.68
  -1  -6  -9   884.7  162.06   4    0.47
  -3  -6  -2   318.4   53.52   4     0.7
   1  -4  -6  187.67   20.05   4    0.88
   0  -6  -8 1050.86   91.94   4    0.57
   0  -2  -2   33.65    2.68   4    2.07
   1  -5  -7  288.36   34.86   4    0.73
  -1  -3  -4   47.32      10   4    0.94
  -1  -4  -6  220.38   34.69   4    0.67
   2  -3  -8  275.65   24.59   4    0.67
   1  -3  -4    41.2    5.16   4    1.33
  -4  -4  -4   450.6   63.14   4    0.49
  -1  -5  -7  321.33   53.76   4    0.59
  -2  -4  -1   48.94    9.78   4    1.08
   1  -5  -6   119.6      23   4    0.81
   1  -2  -4   22.98    3.41   4    1.43
   3  -2  -9  306.13   36.13   4    0.47
   1  -5 -10   492.3   77.41   4     0.5
  -3  -4  -1  100.34   17.84   4    0.91
  -4  -6  -3  393.08   67.16   4    0.59
  -3  -8  -6  717.05  148.99   4    0.48
   3  -6 -11  386.95   75.86   4    0.53
  -3  -5  -2  120.11   24.27   4    0.77
   0  -7  -7  362.04   64.33   4    0.59
  -5  -7  -2  621.89   93.77   4    0.53
  -5  -7  -1  214.53   59.17   4    0.55
  -1  -7  -7  315.18   78.48   4    0.55
  -4  -6  -4  427.85  105.35   4    0.54
   1  -5  -8  284.85   47.74   4    0.65
  -1  -2  -1    9.47    1.99   4    1.96
   2   1   4 1706.71   24.03   4    0.73
   5   1   2  658.66   10.18   4    1.49
   5   1   1  508.65    8.65   4    1.41
   6   1   4  754.69   14.07   4    1.41
   3   1   2  250.45    6.04   4    1.06
   6   1   0  270.29     6.6   4    1.28
   7   1   7  711.94   19.06   4    1.12
   6   1   2  261.36    7.59   4    1.49
   6   1   8  863.51   24.74   4    1.01
   6   1   5  368.69   11.68   4    1.31
   3   1   6   493.8    17.7   4    0.93
   7   2   2  1343.1   51.07   4    0.54
   3   1   5  355.06   12.49   4    1.01
   7   2   6 1511.02   59.47   4    0.64
   7   1   1  194.18    7.15   4    1.39
   5   1  -1  565.99   19.21   4    0.92
   6   1  -2  341.16      14   4    0.81
   4   1   0   65.78    5.17   4    0.97
  10   2   0 1301.05   53.48   4     0.6
   2   1   8  882.34   37.32   4    0.62
   4   1   3  104.18    5.38   4    1.38
   7   2   3  814.38   46.18   4     0.6
   5   1   3   104.4    5.25   4    1.47
   6   1   7  303.84   16.18   4     1.1
   7   1   4  117.82    8.42   4    1.39
   8   2   1  480.14    37.1   4    0.56
   4   1   2   41.76    3.85   4    1.38
  12   2   0  561.61   47.54   4    0.64
   9   2   2   473.7   34.16   4    0.68
  12   2   4  645.22   44.45   4    0.75
   6   1   1   68.71    4.69   4    1.43
   6   1   6  146.03   10.16   4    1.21
   8   2   8  707.11    60.3   4    0.65
  10   2   5  553.59   44.33   4    0.75
   5   1   4   96.19     6.6   4    1.39
   6   1  -1   66.63    5.34   4    1.06
  10   2   4  626.41    44.7   4    0.74
   5   1   6   140.1   10.42   4    1.17
  14   2   1  570.92   52.75   4    0.67
  11   2   9  877.09   67.17   4    0.68
  11   2   7  474.46   42.72   4    0.73
  13   2   8  725.39    61.7   4     0.7
   6   2   5  392.15   45.97   4    0.55
  12   2   2  437.62    37.6   4    0.71
  12   2  -2  489.51   56.82   4    0.53
  15   2   3  564.79   55.07   4     0.7
  18   2   4  624.38   61.65   4    0.65
   9   2   8  459.95   47.22   4    0.68
  12   2   1  309.16   43.53   4    0.68
   8   1   2   61.78    6.37   4    1.37
  11   2  -1  333.51   49.92   4    0.57
   8   2   6  414.21   42.28   4    0.69
   7   1   8  185.57   17.03   4    1.03
   3   1   4   31.68    7.67   4    1.09
   8   2   0  308.58   43.25   4    0.48
   3   1   7   96.72   15.34   4    0.84
   7   1   2   29.18    4.87   4    1.44
  12   2  -1  201.08   40.58   4    0.59
  11   2   3  229.42   33.67   4    0.74
  10   2   8  193.06   42.55   4    0.69
   7   2   1  352.49   46.79   4    0.46
  11   2   1  269.06   41.23   4    0.68
   7   0   6 1008.13    19.8   4    1.78
  10   1   5  666.08   19.91   4    1.18
  11   0   7  962.18   29.25   4    1.33
  10   0   3  528.47   16.21   4    1.71
  15   0   7 1532.42    48.8   4    1.07
   7   0   2  361.22   10.82   4    2.44
  14  -1  10 1332.29   47.69   4     1.1
   5   0   3  380.01   11.69   4    2.98
  10   0   4  373.85   14.68   4    1.65
  14   1  10 1950.88   80.05   4    0.83
  11   1   4  423.76   19.01   4    1.16
  12   0   6  604.48   25.55   4    1.32
   9   0   6  385.25    17.7   4    1.59
   5   0   4  216.56    8.28   4     2.6
   6   0   3   212.3    9.25   4    2.63
  11   0   9  531.85   29.28   4    1.17
  13   0   8  584.87   33.68   4    1.14
  17   0   5  799.95   43.49   4    1.01
  13   0   4  312.25   19.59   4    1.31
   9   0   3  215.51   10.79   4    1.88
   8   0   3  152.81    8.82   4    2.09
  13  -1  11  596.17   32.28   4    1.08
  12  -1   9  343.23   21.58   4    1.27
  16  -1   9  663.81   40.47   4    1.06
  12   0   4  272.44   16.51   4    1.41
   4   0   3  133.04    7.17   4    3.37
  14   1   6  482.35   38.18   4    0.96
  13   1   5  361.31   25.68   4    1.03
  10   1   7  287.59   19.77   4    1.07
   7   0   3  139.75     8.1   4    2.34
  12   0  10  430.15   33.19   4    1.06
  15   1   5  578.26      48   4    0.93
   6   0   4  107.65    7.38   4    2.38
  16   0   7  449.55   38.46   4    1.02
  16   1   5  412.87   40.65   4    0.89
  18   0  10  754.48    79.2   4    0.85
  11   1   8  298.91   28.55   4    0.99
  21   0   6  855.66    69.8   4    0.82
  13   0   9  336.52   31.99   4    1.08
  20  -1   7  552.45   47.92   4    0.92
  12   1   9  412.78   34.74   4    0.92
  13   0  12 4994.09  112.45   4    0.91
  13   1   4  233.05   20.36   4    1.04
  14   0  13  569.19   54.51   4    0.85
  16  -1  12  511.16   59.57   4    0.93
  20  -1   9  574.91    64.3   4    0.89
   3   0   2   77.41    6.08   4    4.75
  17  -1  11  422.41   50.37   4    0.94
  16   1   6  393.41   45.13   4    0.88
  13   0   7  241.78   24.78   4    1.19
  10   0   8  132.16   15.19   4     1.3
  18  -1  10  408.16   56.45   4    0.93
  13  -1  10  224.66    23.9   4    1.14
  16   1   7  339.99   48.11   4    0.86
   3   0   1   62.55    5.79   4    5.63
   6   0   2   37.41    4.21   4    2.82
  16   1  12  445.02   72.52   4    0.73
  14   0  11  359.79   46.38   4    0.94
  23  -1  12  357.34   71.35   4    0.73
  21   0  17  253.22   85.68   4    0.61
  11   1   5   128.8   18.98   4    1.13
  24   0  11   761.5  141.19   4    0.67
  13   1  13  347.88   59.38   4    0.73
  17   1  11  518.47   70.53   4    0.74
  20  -1   8  256.77    49.8   4     0.9
  20   1   9  881.56  104.84   4    0.72
   5   0   2   39.82    4.07   4    3.31
  17   1   5  216.53   42.99   4    0.85
  11   1   6   59.36   11.87   4    1.09
  24   0  15 1424.95  212.71   4    0.61
  12   0   5   52.16   12.33   4    1.37
  14   0   6   150.2   24.06   4    1.17
  17   0   9  163.72   33.95   4    0.92
  14  -1  12  239.12   31.95   4    0.99
  18   0  13   386.7   78.81   4    0.77
  14   1  12  333.17   63.97   4    0.76
  14   1   5  150.49   31.09   4    0.98
  16   0  14  267.08   62.61   4    0.77
  13   1  14   169.4   57.38   4    0.69
  21  -1   6     154   31.28   4    0.89
  24  -1  12  832.14  163.85   4    0.71
  15   1   4 4072.29   77.55   4    0.94
  18   1  10   463.8   81.98   4    0.74
  13   1  12  203.18   44.75   4    0.77
  16  -1   7   54.29   15.86   4    1.12
  27  -1  14  634.98  140.44   4    0.62
  19   0  11  473.78   77.47   4     0.8
  20   1   8  284.14   87.73   4    0.72
  13  -3   3  936.71   23.81   4     1.5
  10  -1   5  558.53   16.17   4    1.81
   6  -1   4  439.88   12.21   4     2.8
   8  -1   3  432.89   12.93   4    2.43
  14  -3  10 1271.15   43.14   4    1.16
   8  -1   5  336.52   11.03   4    2.13
  12  -2   4  544.44    19.2   4    1.65
  11  -1   4  319.57   12.15   4    1.74
  15  -2   7  811.56   32.26   4    1.25
   9  -2   2  308.37    11.1   4    2.18
  10  -2   4  392.32   14.55   4    1.91
   5  -1   2  343.36    11.7   4    3.82
  15  -4   7  918.43   36.33   4    1.19
  11  -2   7  439.32   18.34   4    1.56
  13  -2   8  561.84   24.75   4    1.33
  17  -2   5  747.48   33.13   4    1.17
  10  -2   5   341.6   15.28   4    1.84
  14  -3   6  497.19   25.25   4    1.34
  16  -3   5  490.92   28.64   4    1.24
  20  -3   5  828.45   48.21   4    1.01
  13  -4   8  504.85   28.52   4    1.25
  17  -4   5   675.3   36.14   4    1.13
   6  -1   2  198.27    8.93   4    3.29
  13  -2   7  363.77   21.61   4    1.39
   7  -2   5  190.03    9.64   4    2.24
   8  -2   3  203.65    9.82   4    2.33
  18  -4   4  634.23   37.43   4    1.09
   8  -1   6  144.74    7.77   4    1.96
  14  -2  11  476.63   29.24   4     1.1
  20  -3   7  665.98   50.59   4    0.99
  11  -3   7   364.4   19.66   4     1.5
  17  -3  11  522.67   52.61   4       1
   9  -1   3   118.4    8.03   4    2.18
  17  -3   7  545.74   37.33   4    1.13
  13  -2   6  240.26   18.41   4    1.45
   7  -1   4  103.01    6.97   4    2.53
  21  -2   6  804.69   56.62   4    0.94
  12  -3   4  142.07   13.56   4    1.57
  16  -3   7  436.56   35.64   4    1.19
  11  -2   3  159.65   10.78   4    1.81
  16  -3   9  345.66   33.26   4    1.11
  12  -2   6  167.54    16.8   4    1.54
   8  -2   4  108.72    8.32   4    2.23
   9  -1   5   97.42    7.82   4    1.96
  17  -3   6  389.38   39.02   4    1.15
  16  -4   7  341.13   34.33   4    1.15
  16  -4   6  366.01   32.31   4    1.17
  16  -2   6  309.68   26.41   4    1.22
  10  -3   7  156.78   12.72   4    1.57
  18  -2   5  238.12   27.92   4    1.11
  10  -2   7  123.06    12.1   4    1.64
  17  -2   9   211.7   28.34   4    1.06
  16  -2   7  231.89   23.57   4    1.18
   9  -2   3   70.04    7.38   4    2.14
   5  -1   3    74.9    5.81   4    3.48
   8  -2   6   78.04    7.37   4    1.96
  21  -4   5  437.51   47.45   4    0.95
  10  -1   3   69.49    6.61   4    1.97
  14  -2  10  176.38   22.18   4    1.16
  20  -5   7  396.36   59.78   4    0.94
  20  -5   9  626.12   64.42   4    0.92
  18  -2   9  258.34   39.51   4    1.02
  13  -3   8  190.32   22.43   4    1.32
  18  -3  10  386.21   44.26   4       1
  14  -2   5  142.23   18.89   4     1.4
  15  -3   5   212.1   21.51   4     1.3
  24  -4  15  939.99  165.29   4    0.72
  10  -3   6    91.7    9.85   4    1.65
   9  -1   4   25.63    5.12   4    2.08
  20  -3   9   465.1   51.45   4    0.95
  18  -2   8  174.44   26.97   4    1.04
  12  -1   4   64.38    6.97   4    1.61
  11  -1   5   79.26     8.6   4    1.68
  18  -4  10  245.48   41.64   4    0.98
  24  -6  15  790.39  128.19   4     0.7
  19  -4   5  251.08   34.93   4    1.04
  16  -3  12  292.37   44.84   4    0.99
  12  -3   5   121.9   13.69   4    1.54
  13  -4   9   97.87   15.91   4     1.2
  11  -2   4   90.12   10.25   4    1.77
   9  -1   6   67.41    7.29   4    1.83
  17  -2  11  263.51    34.4   4    0.99
  20  -2  10  288.53   48.35   4    0.91
  20  -3   6  295.95   48.37   4       1
  14  -2   4   80.87   15.77   4    1.43
  16  -4   5  139.44   23.56   4    1.19
  12  -3   7   50.11   11.53   4    1.43
   9  -2   6   46.31    7.85   4    1.85
   8  -1   4   33.84    5.42   4     2.3
  17  -4   9  235.05   44.28   4    1.05
  15  -4   8  154.51   29.72   4    1.16
   9  -2   5   34.78       7   4    1.96
  21  -2   7  221.15   40.17   4    0.93
  14  -3   4  114.86      16   4     1.4
  23  -2  10  242.27   56.68   4     0.8
  16  -3   4   164.8   21.35   4    1.25
  20  -2   8  249.21    39.7   4    0.95
  15  -3   4   85.29   17.53   4    1.32
  15  -3   7  557.47   37.02   4    1.24
   4  -1   2   37.25    4.31   4    4.47
  16  -2  11  195.87   30.41   4    1.02
  20  -3   8  334.11   58.35   4    0.97
  14  -3   8   81.95   21.04   4    1.26
  24  -3  12  616.89  112.42   4    0.77
  27  -6   9  603.45  136.64   4    0.71
  19  -4  12   225.1   64.79   4     0.9
  18  -4  13  267.47   65.09   4     0.9
  27  -4   9  391.26   82.15   4    0.73
  23  -3  13   439.8   98.91   4    0.77
  18  -4   9  112.96   27.65   4    1.01
   7  -1   2   21.65    4.26   4    2.86
  25  -4   6  270.16   53.67   4    0.81
  14  -2   9  177.43   21.87   4    1.21
   7  -4  -6  757.59      24   4    1.15
   4  -2  -4  196.28    6.09   4    1.87
   6  -5  -4  570.29   20.65   4    1.19
   3  -2  -2  190.66    6.39   4    2.78
   8  -3  -5  357.94   13.19   4    1.39
   6  -3  -4  290.73   10.33   4    1.63
   3  -2  -3  153.02    5.11   4    2.28
   5  -4  -3   304.4   11.45   4    1.52
   7  -4  -5  408.72   16.79   4    1.27
   5  -3  -3  195.84    7.95   4    1.85
  10  -5  -5   638.5   26.49   4    1.09
   7  -6  -6 1008.94   43.13   4    0.92
   5  -2  -3  137.13    5.74   4    2.23
   7  -5  -7  429.33   26.23   4    0.95
  11  -4  -7   338.3   24.38   4    1.01
   7  -3  -5  176.78   10.34   4    1.42
   6  -3  -5  164.86   10.93   4    1.43
   5  -4  -6  182.99   14.08   4    1.12
   6  -5  -5  237.61    17.1   4    1.11
   8  -5  -5  282.55   22.52   4    1.11
   8  -5  -9   574.9   36.84   4     0.8
  11  -6  -7  634.21   47.37   4    0.87
   7  -6  -5  326.12   25.72   4    0.98
   3  -3  -3    56.1    4.17   4    1.82
  11  -4  -9   386.5   30.33   4    0.84
  14  -5 -10  727.44   59.83   4    0.74
   4  -3  -2   76.43     5.2   4    2.07
   9  -4  -8  240.06    22.1   4    0.94
   6  -4  -7  172.71   15.26   4    1.02
   7  -4  -7   162.3   17.57   4    1.04
  10  -7  -5 1833.67   67.81   4    0.88
   8  -3  -7    93.9   12.41   4    1.09
  10  -5  -9  199.77   35.89   4    0.81
  10  -5  -8  331.85   41.99   4    0.88
   6  -4  -6  100.69   14.26   4    1.14
   6  -5  -7  190.36   24.51   4    0.93
   8  -4  -8  147.28   23.52   4    0.93
   6  -4  -3   70.28     7.5   4    1.51
   2  -1  -1   39.95    3.58   4    5.44
  11  -6  -9  376.63    55.2   4    0.77
   6  -4  -4   90.61    9.58   4     1.4
   9  -4  -6   92.15   13.24   4    1.14
   7  -5  -4   89.33   12.77   4     1.2
   6  -4  -5   53.78   11.74   4    1.27
   7  -3  -6   29.85    6.98   4    1.25
   2  -1  -2   13.96    1.56   4    3.73
  13  -5 -11  545.08   70.68   4    0.69
   8  -3  -4   27.51    6.06   4    1.54
   9  -6  -8  211.86   33.99   4    0.82
   7  -3  -4    41.8    6.45   4    1.59
  10  -4  -8  159.35   19.25   4    0.93
   8  -5  -6  116.62    17.8   4    1.03
   9  -5  -7  133.22   25.67   4    0.95
   7  -6  -7   360.4   41.54   4    0.86
  13  -5 -10  260.98   44.47   4    0.74
   9  -5  -6   94.14   18.48   4    1.03
  14  -9 -10  581.79   106.8   4    0.59
   6  -6  -6   98.96   18.82   4     0.9
  11  -8  -9  441.09   89.82   4    0.66
   9  -4  -7   90.54   15.52   4    1.03
  13  -6 -12  235.01   55.61   4    0.62
  10  -7  -7  249.44   65.34   4     0.8
  14  -5  -6  180.73   29.28   4    0.95
  12  -5  -9  321.31    48.4   4    0.81
   4  -3  -3   24.72    4.26   4    1.85
   9  -6  -5   81.12   17.94   4    0.98
   6  -3  -3   13.71    3.98   4    1.89
  16  -9 -14  208.93    83.6   4     0.5
   4  -2  -2   16.26     2.8   4    2.73
   7   0  -6 1701.02   35.01   4    0.72
   4   0  -3  153.43    3.77   4    1.55
   3  -1  -5  179.12    6.02   4    1.13
   9   0  -4  304.99   11.39   4    1.16
   6   0  -3  140.03    4.87   4    1.59
   3   0  -2   68.83    2.18   4     2.4
   7  -1  -7  511.98   19.84   4    0.89
   6  -1  -5  172.82    7.24   4    1.39
   6   0  -4   114.4    5.27   4     1.2
  11   0  -7  743.91   39.58   4    0.69
   9   0  -6  354.64   19.22   4     0.8
   7   0  -3   83.73    4.67   4    1.52
  15   0  -7 1179.46   61.85   4    0.67
   8  -1  -9  659.39   42.08   4    0.61
   8  -2  -8  280.92   18.26   4    0.91
  14  -1 -10 1180.15   78.32   4     0.6
   8  -1  -8  300.09   23.81   4    0.74
   6  -1  -6   94.19    8.81   4    1.08
   7  -2  -9  427.22   31.57   4    0.74
   8  -1  -6     153    12.4   4    1.11
  10  -1  -8  231.02   22.36   4    0.78
  11  -2  -9  467.08   37.99   4    0.79
   9  -2  -8  193.64   20.04   4    0.91
   6  -1  -7  165.49   13.31   4    0.84
  11   0  -9  448.02   51.17   4     0.5
  13  -1 -11   725.8      84   4    0.52
  14  -2 -11  637.48   67.41   4    0.62
   8  -1  -7   72.46   10.24   4    0.91
   9  -1  -7  139.77   16.18   4    0.92
  12  -1  -9  284.97   36.39   4    0.68
   2   0  -1   17.21    1.56   4    4.77
  16  -1  -9  537.02   64.65   4    0.65
  13   0  -9  276.89   40.78   4    0.53
  11  -1  -8  179.45   25.09   4    0.78
  14   0 -10  204.54   60.86   4    0.47
  10  -1  -7  148.38   21.03   4    0.91
   8  -2  -9  105.46   17.13   4    0.77
  10   0  -5   15.48    5.58   4    0.96
  10   0   0  659.46   14.24   4    1.65
  10   0   1  475.56   11.98   4    1.71
  10   0  -1  403.06   11.73   4    1.55
   8   0   0  277.52    8.29   4    2.06
  12   0   2  498.97   16.28   4    1.44
  12   0  -2  383.28   14.22   4    1.22
   6   0  -1  143.56    4.89   4    2.44
   6   0   1   208.1    7.15   4    2.87
  17   1   3  783.41   38.38   4    0.85
  17  -1   1  590.79   30.41   4    1.11
  13  -1  -1   283.1   14.06   4    1.41
  18   0   1   608.1   38.49   4    0.94
   9   0   1  137.03    7.26   4     1.9
  17  -1  -1  558.32    31.1   4    1.06
  14   0   1  340.04   18.46   4    1.21
   8   0  -1  106.08    5.25   4     1.9
  11   0   2  179.79    9.18   4    1.57
   8   0   1  122.28    6.04   4    2.15
  11   0  -2  144.65    8.72   4    1.31
  20  -1   3  567.87   41.14   4    0.95
  14   0  -1  325.77   19.41   4    1.13
   6   0   0   83.13     4.5   4    2.74
   9   0  -1   96.05    5.61   4     1.7
  14   0   0  238.26   16.38   4    1.18
  20   0   4  557.26   46.77   4    0.86
  11  -1  -1   121.5    8.08   4    1.67
   5   0  -1   46.27    2.74   4    2.83
  15  -1  -1  188.82   16.45   4    1.21
   5   0   1   64.29    3.95   4    3.45
  18   0  -1  652.72   42.45   4    0.89
  18   0   3  443.19   33.26   4    0.96
  15   0   3  130.91   15.99   4    1.15
   7   0   1   71.46    5.21   4    2.46
   7   0  -1   53.49    3.71   4    2.13
  15  -1   1  252.07   19.46   4    1.28
  16   0   2  284.15   25.63   4    1.07
  12  -1  -1  109.13    9.13   4    1.53
  12   0   0   59.04   10.29   4    1.38
  16   0  -2  270.51   27.21   4    0.95
  17   0   2   206.6   23.62   4    1.01
  19  -1   1  292.13   37.65   4    0.99
  20  -1   4  293.21   31.08   4    0.95
  20   1   3     601   53.84   4    0.74
  21   0  -2  420.16   52.05   4    0.74
  20   0  -4  416.37   54.49   4    0.71
  18   0  -3  321.34   34.33   4    0.81
  17   0   3  136.52   19.24   4    1.02
  13   0  -1  103.98   13.68   4    1.21
  13   0  -2  107.61   13.43   4    1.14
  18   0   0  225.29   26.62   4    0.91
  21  -1   4  264.56   38.48   4     0.9
  24   1   4  516.41   80.34   4    0.64
  13   0   2   90.45    9.66   4    1.33
  20  -1   1   343.5   38.16   4    0.93
  24  -1   4  389.08    51.3   4    0.78
  13   0   1   76.61   11.27   4     1.3
  19   1   1  267.64   43.03   4    0.75
   4   0   0   19.45     2.3   4    4.11
  23   0   5  372.45   57.07   4    0.75
  15   0  -3   88.29   18.03   4    0.95
  15  -1  -2   87.42   13.87   4    1.16
  14  -1  -1   84.37   12.08   4     1.3
  16   0   0    84.4    17.9   4    1.03
  23   1   2  396.97   87.37   4    0.65
  22  -2  -1  169.97   38.83   4    0.86
  22   0  -1  301.86   58.42   4    0.73
  11   0   1   37.17    7.17   4    1.55
  22   0   1  366.81   54.59   4    0.76
  27  -1   3  670.52  109.66   4    0.69
  12   0  -1   69.75   12.03   4     1.3
  22   0   2  243.01   52.44   4    0.78
  19   0  -3  184.21   34.16   4    0.78
  28  -2   0   627.1   89.35   4    0.67
  23  -1  -1  402.86    65.8   4    0.77
  17  -1   2    66.6   13.97   4    1.13
  19   0   3  139.97   24.65   4    0.91
  23  -1  -2  259.08   48.93   4    0.75
  17   1   2 1112.16   44.75   4    0.84
  27  -1  -3  294.76   66.41   4    0.62
  26  -2  -1  154.23   52.69   4    0.72
  10  -2   0  681.31   18.99   4    1.95
  10  -3   1  576.81   19.29   4    1.81
  10  -2   1  474.08   15.91   4    1.99
  10  -3  -1  543.92   18.29   4    1.72
  10  -2  -1  397.97   15.13   4    1.87
   8  -2   1  309.14    12.9   4     2.4
   8  -2  -1  262.14   11.33   4    2.23
   6  -2  -1  202.18    8.34   4    2.67
   8  -2   0  220.01   10.83   4    2.34
   7  -2  -1   190.4    9.74   4    2.44
  12  -4  -2  309.75   18.66   4    1.34
  11  -2  -1  192.37   11.34   4    1.72
  17  -3  -1  385.41      33   4    1.13
  12  -2  -1  175.94   11.83   4    1.58
  13  -3   2  211.78   15.33   4    1.51
   6  -2   0  110.32    7.12   4    2.84
  14  -3   1  275.76   20.33   4     1.4
  10  -3   0  152.05   12.43   4    1.78
  14  -4  -1  337.73   24.82   4    1.26
  20  -5   3  587.74   55.51   4    0.96
  14  -4   1  306.34   23.08   4    1.31
  12  -4   0  165.89   16.08   4    1.42
  17  -5  -3  507.99      43   4    0.98
  13  -3  -1  187.23   16.54   4    1.43
  18  -4   1  552.84   46.03   4    1.08
  14  -3  -1  306.71    21.2   4    1.34
  18  -4   0  568.11   52.59   4    1.07
  15  -5   1   332.5   29.78   4    1.16
  13  -3   1  176.41   14.61   4    1.49
  13  -2  -1  128.77   12.36   4    1.47
  17  -5   1  538.43   46.35   4    1.07
  15  -5  -1  327.98   29.91   4    1.11
   8  -3   0   99.12    7.64   4    2.02
  18  -4  -1  337.27   40.18   4    1.05
   9  -2   1   62.28    6.99   4    2.18
  16  -4   2  181.23   24.19   4     1.2
  13  -4  -1   94.66   16.94   4    1.32
  13  -3  -2  165.43   16.02   4    1.37
  17  -4  -2   154.5   33.71   4    1.07
  20  -5  -3  357.73   59.54   4    0.88
  15  -4  -1  105.96   20.35   4     1.2
   4  -1   0   49.48    5.21   4    4.68
   9  -2  -1   70.52     8.7   4    2.04
  13  -4  -2   135.3   17.99   4    1.28
  18  -6   1  299.83   42.62   4    0.96
  17  -5  -4  386.84   45.65   4    0.95
  15  -4   1  103.64    21.8   4    1.25
  21  -4  -2  191.44   47.39   4     0.9
  21  -6   2  495.12   71.67   4    0.88
  20  -5   1  266.12   42.84   4    0.95
  16  -4  -2  252.96   34.42   4    1.11
  20  -7   1  264.66   48.93   4    0.84
  17  -4   2  146.54    25.4   4    1.14
  12  -4  -1   50.76      12   4    1.39
  13  -4   1  126.81   19.67   4    1.38
  20  -5  -1  218.28   54.39   4    0.92
  21  -6  -2  304.18   59.46   4    0.83
  18  -6   0  167.28   39.52   4    0.95
   9  -3  -1   39.01    7.76   4    1.83
   8  -1  -3  246.52     9.5   4    1.84
  11  -1  -3  332.36   13.21   4    1.44
   5  -1  -2  152.01    6.22   4    2.95
   9  -1  -2  163.62    7.44   4    1.89
  12  -2  -4  302.56   16.58   4    1.31
  10  -2  -4  196.99   11.22   4    1.48
   6  -1  -2  104.57    5.55   4    2.62
  11  -1  -4  195.81   11.66   4     1.3
   8  -2  -3  107.95    6.72   4    1.87
  15  -2  -3  259.93   18.16   4    1.17
  11  -3  -4  186.78   12.08   4    1.36
  17  -2  -5  481.79   39.91   4    0.94
  18  -2  -4  456.26   33.45   4    0.94
  15  -2  -7  458.88   37.56   4    0.89
  13  -1  -5  212.73   17.98   4    1.05
  10  -2  -5  2538.3   34.12   4    1.33
  20  -3  -5  545.27   52.04   4    0.85
  14  -3  -6  281.79   29.21   4    1.02
  11  -2  -3  113.09    9.84   4    1.51
   7  -1  -4    44.2    4.23   4    1.67
  16  -3  -5  260.33   26.16   4       1
  10  -1  -3   57.74    7.59   4    1.55
  16  -3  -6   350.8   42.41   4    0.95
  13  -1  -4     113    14.3   4    1.15
  16  -4  -6  253.75   39.34   4    0.93
   9  -1  -3   52.87    6.82   4    1.69
  13  -2  -7  190.88   21.01   4    0.95
   8  -2  -4   53.18    7.29   4    1.66
  13  -2  -6  140.99    18.7   4    1.05
   8  -1  -2   30.93    3.48   4    2.09
  16  -1  -6  176.66   30.97   4    0.85
  21  -4  -6  671.77   74.54   4    0.78
  17  -3  -7  362.86   50.98   4    0.86
  11  -2  -4   39.62    7.61   4    1.39
  16  -2  -3   54.33   14.24   4     1.1
  17  -4  -7  125.53   32.38   4    0.85
   9  -2  -3   50.19    6.54   4    1.74
  20  -3  -7  397.51   64.42   4    0.77
   4  -1  -2   13.04    2.21   4     3.3
  17  -3  -6  103.79   32.89   4    0.91
   6  -1  -3    5.69    1.76   4    2.16
   7  -1  -2   18.72    3.59   4    2.33
  12  -2  -6   41.35   15.19   4    1.09
  20  -3  -8   148.4    37.2   4    0.73
  -2   1   8    2159   26.53   5    2.55
  -2   3  10 2625.09   35.62   5    1.55
  -4   2  11    2564   36.33   5    1.69
  -1   2   9 1766.72   26.06   5       2
  -4   3  10 2294.81   34.65   5    1.51
  -2   2  11 1785.81   30.03   5    1.74
  -2   1   4  1257.9   20.89   5    3.99
  -2   2   8 1198.61   20.38   5    2.13
  -3   1   6  985.61   17.53   5    2.99
  -3   2   9 1278.41   22.92   5    1.95
  -6   2  15 2433.92   47.32   5    1.29
  -6   2  12  1784.7   33.04   5     1.5
  -4   2  15 2380.17   43.43   5    1.35
  -5   3  12 2063.15   37.98   5    1.37
  -1   3  14 2280.89    43.8   5     1.3
  -3   2  10 1262.61    24.1   5    1.83
  -6   4  15 3669.35   71.99   5    1.07
  -1   1   7 1057.44   19.43   5    2.89
  -2   2   7  939.44   17.63   5    2.26
  -3   3  17 3278.91   66.29   5    1.14
  -7   3  17 3401.84    71.9   5    1.08
  -4   3  16 2527.53   57.32   5    1.18
  -1   2  11  983.75   23.78   5    1.75
  -4   4  15    2324   57.49   5     1.1
  -4   2   7  602.54   13.89   5    2.09
  -4   2  14 1288.74    33.7   5    1.42
  -3   4  17  2616.6   69.16   5    1.03
  -1   4  13 1156.65   32.95   5    1.17
  -5   3  15 1690.11   45.07   5    1.22
  -6   3  16 1774.96   51.85   5    1.15
  -3   3  14 1108.97   34.49   5     1.3
  -5   2  12  812.31   23.14   5    1.55
  -1   3  15 1253.62   38.93   5    1.24
  -3   5  17 2796.17   88.65   5    0.93
  -7   5  17  3074.1   92.96   5     0.9
  -7   3  14 1519.77   42.88   5    1.21
  -3   1   7  446.78   12.33   5    2.71
  -4   5  16 2280.93   73.19   5    0.94
  -3   3  10  590.54    18.5   5    1.54
  -3   2  11  578.03   19.64   5    1.72
  -1   1   8  377.29   11.01   5    2.58
  -5   3  16 1352.88   46.47   5    1.17
  -4   2  16  953.78   32.83   5    1.28
  -8   4  18 2382.72   85.14   5    0.95
  -3   2   8  353.89   11.67   5    2.08
  -6   3  11  620.87      23   5    1.38
  -3   1   8  301.92   10.38   5    2.46
  -6   6  19 3296.68  127.34   5    0.78
  -1   1   5  345.99   11.37   5    3.72
  -6   2  13  517.21    22.5   5    1.43
  -2   4  15  932.77    39.5   5    1.11
  -4   2  12  475.47   19.51   5    1.59
   0   4  14  727.76   30.41   5    1.13
  -4   3  19 1343.43   59.79   5    1.04
  -3   4  13  678.06    28.7   5    1.17
  -4   3  20  1610.8   71.32   5       1
  -7   3  18 1270.81   56.84   5    1.04
  -6   3  20 1519.38   67.19   5    0.98
  -2   3  12  434.41   20.76   5    1.43
  -1   2  13  509.99   19.27   5    1.54
  -1   4  17 1153.14   52.51   5    1.03
  -4   4  14  776.21   36.75   5    1.13
  -1   3  10  281.75   13.71   5    1.55
  -2   1   6  224.74    9.12   5    3.17
  -1   1   6  207.73    8.69   5    3.27
  -5   3  14  527.22   28.17   5    1.27
  -1   3  18  685.11   39.72   5    1.09
  -1   2   8  185.57     9.3   5    2.14
  -2   4  17  941.93   47.81   5    1.04
  -3   3  16  588.71   34.36   5    1.19
  -4   3  24 1961.31   98.89   5    0.86
  -6   3  12   423.3   22.35   5    1.33
  -2   3  18  735.54   39.37   5    1.09
  -3   3  18  667.91   40.74   5    1.09
  -3   2  15  408.14   23.45   5    1.36
  -3   2  12  283.65   15.94   5    1.62
  -7   3  20 1411.67   69.07   5    0.97
  -1   2  12  280.78   14.24   5    1.64
  -7   4  18   903.7   60.23   5    0.96
  -5   3  10  260.18   16.18   5    1.47
  -3   3  21 1239.42   66.59   5    0.97
  -4   3  15  489.28   29.33   5    1.23
  -7   5  16 1154.76   64.39   5    0.91
  -7   5  18 1225.61   78.83   5    0.88
  -2   2  13  252.44    16.8   5    1.54
  -2   5  16  900.67   49.16   5    0.95
 -10   3  23 1665.91  105.65   5    0.83
  -7   2  15  337.22   23.71   5    1.26
  -5   3  21 1084.06    70.4   5    0.96
  -2   1   5  138.27    7.17   5    3.57
  -4   6  19 1412.85  103.37   5    0.79
  -4   4  16  602.96   40.79   5    1.06
  -2   4  19  918.69   65.21   5    0.97
  -1   3  17  514.14   35.54   5    1.14
  -2   3  20  922.65   55.34   5       1
  -1   4  21 1047.55   71.98   5     0.9
 -10   4  19 1259.84   83.68   5    0.88
  -6   2  16   296.6   23.44   5    1.23
  -1   4  20  731.38   60.21   5    0.93
  -1   3  21  748.03   55.29   5    0.96
  -4   3  11  150.09   13.11   5    1.48
  -4   3  23 1022.52   72.79   5    0.89
  -3   4  15  467.69   33.87   5     1.1
  -1   4  25 1851.17  120.76   5    0.79
  -7   4  19  606.35   68.69   5    0.93
  -4   3  12  180.64   17.59   5     1.4
  -4   3  18  608.93   46.01   5    1.08
  -5   3  20   602.2   51.41   5    0.99
  -7   3  22  1058.2   77.48   5     0.9
  -3   3  12  236.07   18.41   5    1.42
  -9   4  21 1245.92   89.31   5    0.85
  -3   2  13  180.11   15.52   5    1.53
  -4   5  24 1741.79  131.83   5    0.77
  -6   4  13  359.06      28   5    1.13
  -5   3  13  281.88   20.59   5    1.32
  -5   4  17  478.52   47.52   5    1.02
  -6   5  20 1168.14   92.03   5    0.84
  -2   3  11  201.29   14.92   5    1.49
  -4   2  13  202.41   15.98   5     1.5
  -6   4  14  384.88   36.22   5     1.1
 -11   4  24 1259.74  124.51   5    0.76
 -10   6  19 1079.98  111.48   5    0.74
  -5   2  11  116.36   11.23   5    1.63
  -5   4  23  864.23  112.12   5    0.84
  -2   2  15   229.3   19.76   5    1.37
  -1   3  19  519.16   42.45   5    1.04
  -6   3  13  154.47   17.64   5    1.28
  -3   4  25 1437.31   109.4   5    0.79
  -2   2  12  128.29   11.58   5    1.64
  -4   5  20 1005.79   86.47   5    0.86
 -11   5  20 1223.37  106.29   5    0.78
  -7   3  21   471.2   54.69   5    0.94
  -1   2   7   68.15    5.73   5    2.28
  -9   3  21  517.61    58.4   5    0.91
 -10   5  23 1276.34  132.77   5    0.75
  -2   4  13   186.1   21.59   5    1.18
  -3   4  21  572.78   60.85   5    0.91
  -2   4  14  182.44   22.75   5    1.14
 -10   5  22 1741.03  132.16   5    0.77
  -1   6  20 1067.48   93.04   5    0.77
  -3   4  22  795.83   76.11   5    0.87
  -3   2  16  191.12    21.7   5    1.29
  -1   6  21  903.48  127.85   5    0.76
  -7   5  25  946.54  126.07   5    0.74
  -4   2   9  101.12    9.23   5    1.89
  -7   3  19  351.99   44.29   5       1
  -2   1   7   79.82    6.36   5    2.84
  -5   3  18  295.47   37.38   5    1.07
  -2   3  24  555.14   63.13   5    0.86
  -4   5  18  492.28   62.04   5     0.9
  -5   5  18  625.96   68.75   5     0.9
  -6   3  17  287.95   33.12   5    1.11
  -6   2  14   198.5   20.47   5    1.36
  -4   4  13  189.73   25.64   5    1.16
  -1   2  10    76.3     8.2   5    1.87
  -6   3  23  579.14   76.38   5    0.88
  -2   2  14  159.66   15.88   5    1.45
  -1   3  11  130.07   16.53   5    1.49
  -7   2  16  365.19   27.78   5    1.21
  -2   5  20  560.47   65.02   5    0.85
  -5   4  13  143.22   19.19   5    1.15
  -6   3  21  488.74   64.85   5    0.95
  -5   3  11   79.07   12.08   5    1.42
 -11   3  23   701.2   83.16   5    0.82
  -7   4  15  400.25   53.21   5    1.05
  -3   5  18  350.58   48.67   5     0.9
  -3   3  15  154.41   23.56   5    1.24
  -6   4  23  773.74   94.28   5    0.84
  -1   3  16  181.65    22.2   5    1.19
  -7   5  20  596.12   82.45   5    0.84
  -6   4  16   278.6   40.26   5    1.04
  -7   5  22   945.3  113.87   5     0.8
  -6   4  20  448.17   65.41   5    0.92
  -1   5  17  303.94   43.04   5    0.92
 -10   4  22  732.11   90.08   5    0.82
  -7   5  19  501.76   73.55   5    0.86
  -1   3  23  435.64    48.9   5    0.89
  -2   3  15  123.45    33.4   5    1.24
  -4   4  20  491.96   59.55   5    0.93
  -2   3  21  305.04   44.73   5    0.96
  -5   3  17  250.72   32.14   5    1.12
  -3   2  14   91.55   14.26   5    1.44
  -2   6  19  495.42   77.46   5    0.79
  -3   3  13    95.4   16.01   5    1.36
  -6   5  23  679.04  132.84   5    0.78
  -7   3  15  157.47   27.63   5    1.17
  -5   5  20  404.55   72.77   5    0.85
  -4   5  23   770.9  116.66   5    0.79
  -9   3  19  220.35   41.67   5    0.97
  -9   4  22  583.98  101.97   5    0.83
   0   5  17  205.44    39.1   5    0.91
  -5   4  20  568.18   79.82   5    0.93
  -1   5  18  362.55    52.8   5     0.9
 -11   4  23  479.83   96.47   5    0.78
  -1   2  14   72.83   12.99   5    1.45
  -3   5  21  394.78   77.39   5    0.83
  -7   4  13  235.93   30.35   5     1.1
  -8   3  19  252.69   46.97   5    0.99
  -1   5  23  248.61   67.35   5    0.79
  -7   4  16  205.96   37.99   5    1.02
  -6   5  22   566.3  110.24   5    0.81
   0   6  22  245.78   89.99   5    0.74
  -5   5  21  622.36   91.96   5    0.83
  -1   5  21  495.91   87.19   5    0.83
  -5   6  20  457.06   74.71   5    0.77
  -3   6  22  544.85   99.87   5    0.75
  -6   6  20  263.64   60.26   5    0.77
  -7   5  21  434.64   80.49   5    0.82
  -1   5  19  202.15   48.87   5    0.88
 -12   4  24  653.48  123.25   5    0.75
  -8   6  22  268.41   75.91   5    0.73
  -6   3  14   92.79   15.72   5    1.24
  -9   3  24  489.09   78.28   5    0.82
  -1   4  24  543.26   75.85   5    0.81
  -6   4  27  776.82  150.87   5    0.74
 -11   5  22  581.76   99.87   5    0.75
  -6   4  28  697.25  129.21   5    0.72
  -7   5  23  297.64   79.49   5    0.78
  -9   4  25   792.2   117.6   5    0.76
 -10   4  26   495.3  116.72   5    0.73
  -6   4  25  323.16    67.8   5    0.78
  -1   1   4   10.49    2.22   5    4.24
  -3   3   5    3362   32.96   5    1.63
  -2   2   3 2013.49    19.5   5    2.39
   1   3   5 2504.65   26.73   5    1.57
  -3   4   6  4630.7   50.38   5    1.22
  -1   3   5 2640.65   28.65   5    1.67
  -2   3   4    1873   22.52   5    1.58
  -1   3   7 2382.43   29.79   5    1.69
   0   4   8 2835.08   40.91   5    1.25
   0   2   4  1104.1   15.55   5    2.51
  -3   2   3   839.3   12.46   5    2.25
  -6   5   8  5906.9   90.39   5    0.95
  -2   5   8 4280.98   73.27   5    0.99
  -2   2   5 1055.59   17.32   5    2.48
   0   3   7 1224.75   22.16   5    1.67
   2   5   8 4148.77   74.79   5    0.92
   0   5  11 4517.81   83.99   5    1.01
  -1   4   9 2049.33   38.11   5    1.27
  -3   4  10 1952.25   38.75   5    1.26
   0   4   6 1324.26   27.65   5     1.2
  -2   5  10 2751.59   63.45   5    1.02
  -3   5  10 2745.15   61.44   5    1.02
   0   6   8 4810.37  107.01   5    0.77
  -1   5  10 2255.24   55.15   5    1.02
  -4   5  10  2631.1   63.14   5    1.01
  -3   4   9 1346.08   33.16   5    1.27
  -7   5   7  2591.3   63.51   5     0.9
  -2   4   8  1201.9   30.53   5    1.28
  -5   4   6  1068.6   28.06   5    1.17
  -2   3   6  623.69   16.11   5     1.7
  -4   5   8  2236.9   58.34   5    0.99
  -4   5  11 2312.65   62.76   5    1.02
   1   5  10 2278.65   62.19   5    0.98
  -6   4   7  994.83   27.81   5    1.16
   1   4   6  773.33   23.21   5    1.16
  -1   4   6  730.63   23.06   5    1.22
  -2   2   4   359.1    9.85   5     2.5
  -1   6   9 3026.32   92.26   5    0.81
  -1   5   7    1360   44.55   5    0.96
   1   5   7 1442.34   48.86   5    0.91
  -4   4   7  745.79   24.88   5    1.24
  -5   5   8 1551.52   51.07   5    0.97
  -1   2   5  330.46   10.36   5    2.52
   0   6  12 2711.56   92.85   5    0.84
  -6   6  15 3267.87  113.78   5    0.83
  -2   4   5  528.83   20.55   5    1.16
  -5   3   7  449.41   15.22   5    1.55
  -2   4   6  545.28   20.19   5    1.23
  -3   5  13 1419.33   54.95   5       1
  -3   6   9 2186.18   82.97   5    0.82
  -1   2   3  188.76    6.29   5    2.45
  -3   3   6  326.34   12.91   5    1.67
   0   5   7  945.59    40.8   5    0.94
  -4   5   9 1075.49   44.86   5    1.01
  -6   4   6  483.94   21.33   5    1.13
  -5   5  12 1378.41   54.85   5       1
  -3   6  10 1680.47   75.23   5    0.84
  -4   4   8  507.81   22.99   5    1.25
  -1   5  13 1160.12   53.59   5       1
  -6   7   8 2679.14  115.81   5    0.64
  -6   4   5  410.97   19.41   5    1.07
  -6   5   7   902.3   42.36   5    0.92
  -5   4   8  523.38   24.02   5    1.22
  -7   5   8  796.92   45.19   5    0.93
  -4   6  11 1766.82   81.09   5    0.84
  -1   3   4   196.9    8.97   5    1.58
  -7   6   7 1747.59   78.81   5    0.73
  -7   6  10  1894.7   89.63   5     0.8
  -6   6  12 1665.89    88.4   5    0.83
  -6   6  11  1555.9   78.32   5    0.83
   0   6  16 1938.03    89.1   5    0.82
  -3   4   8  438.54   23.53   5    1.27
  -1   6  11 1441.77   73.88   5    0.84
  -3   5   7  667.94   39.12   5    0.96
  -9   6  13  2149.2  100.35   5    0.79
  -4   6  15 1840.68   95.43   5    0.84
   1   6  11 1386.81   69.34   5    0.82
  -8   7   9 2360.72  133.37   5    0.65
  -1   1   2  165.11    7.56   5    4.99
  -7   5   9  738.01   43.39   5    0.95
  -6   4   8  384.16   22.79   5    1.18
  -6   4  10  457.01   26.65   5    1.19
  -7   7  17 2340.66  150.36   5    0.71
  -8   5  11  796.63    49.4   5    0.94
   1   5   8  579.66   38.21   5    0.95
  -2   3   5  170.47      10   5    1.67
  -2   6   8 1016.03   63.68   5    0.79
  -3   6  11  1333.4   75.87   5    0.85
  -3   2   4  143.15    6.55   5    2.37
   0   3   5  104.08     7.6   5    1.63
  -4   7  10 1837.07  118.44   5    0.69
   0   5  13  843.65   49.05   5    0.99
   0   7  11 2045.53  122.99   5    0.69
  -2   4   7     217   18.36   5    1.26
   0   5   9  532.14   36.66   5    0.99
  -4   6  12 1133.95   74.57   5    0.85
  -4   7  16 1573.38   120.7   5    0.73
  -1   2   4   94.01    5.66   5    2.55
  -1   6  13 1264.16   76.03   5    0.85
  -1   4   8  242.48   18.64   5    1.27
  -8   5  10  751.46   48.81   5    0.93
  -2   6   9  721.09   61.48   5    0.82
  -6   8  19 3289.31  213.95   5    0.63
  -4   6   8   929.9    64.7   5    0.79
  -1   5   8  525.74   36.54   5    0.99
  -9   6   8 1082.91   72.26   5    0.73
   0   4  10  268.07   21.28   5    1.24
   1   7  14 1773.49  126.98   5    0.71
   1   4   8  262.46   18.35   5    1.22
  -6   5  11  562.94   44.79   5    0.99
   2   7  10 1469.68   107.7   5    0.65
  -2   6  15  999.27   86.52   5    0.84
  -3   5   9  345.47    32.8   5    1.01
  -7   5  12  825.14   52.38   5    0.96
   1   6  13 1019.32   71.48   5    0.83
  -3   7  17 2218.24  144.01   5    0.72
  -2   7  10 1289.22  105.86   5    0.69
  -4   6   7  801.79   60.93   5    0.76
  -1   4  10  239.43   19.49   5    1.26
  -4   4   9  251.46   18.29   5    1.25
  -5   3   6  111.26     8.4   5    1.53
   3   7  10 1183.46  113.93   5    0.63
  -4   3   6   82.12    9.95   5    1.62
  -1   7  14  1604.6  116.52   5    0.72
   0   8  16  1980.1   168.3   5    0.63
  -5   3   8  146.32    10.7   5    1.54
  -5   5  13  393.58   37.24   5    0.99
  -4   5  13  396.09    38.5   5       1
  -4   8  11 1316.89  134.43   5     0.6
  -5   5   6  370.67   34.49   5     0.9
 -11   7  16  1385.1  122.09   5    0.67
  -3   6  13  805.51   68.82   5    0.85
  -5   4   5  113.97   14.64   5    1.11
  -4   3   5   71.43    7.43   5    1.57
  -5   7  12 1034.59  100.51   5    0.72
  -5   5  10   375.7   35.72   5       1
  -5   6  12  564.87   64.66   5    0.84
  -6   6   7  450.45   52.39   5    0.74
  -3   5  11  372.76   31.22   5    1.02
  -7   5  11  323.55   37.76   5    0.97
   0   6  10  582.07   60.67   5    0.82
  -8   8  18 1740.94  173.18   5    0.63
  -4   6  10  404.12   63.74   5    0.83
  -9   6   9  559.97   61.71   5    0.75
  -2   5   9  313.64   31.14   5    1.01
  -1   5   9  261.43   32.02   5    1.01
  -9   7  14 1293.69   123.6   5    0.69
   0   7  19 1217.84  113.87   5     0.7
  -3   4   5   83.28    11.2   5    1.16
  -4   4   6  126.22   13.89   5     1.2
  -3   8  10 1155.32  143.19   5    0.58
  -3   2   5   52.81    5.08   5    2.37
  -7   9  17  1337.1  176.62   5    0.56
  -1   3   8   31.29    5.57   5    1.66
  -6   8  12 1012.96  143.79   5    0.61
  -5   4   7  115.04   12.82   5    1.21
  -5   7  15  912.98  121.53   5    0.73
 -10   6  16  658.19    80.2   5    0.77
  -4   8  15 1075.94  136.86   5    0.64
 -10   8  13 1132.51  168.13   5    0.59
   1   5   9  270.25   30.19   5    0.97
 -10   7  11  635.07   95.86   5    0.66
   0   8  12 1226.61  141.23   5     0.6
  -6   7  16  922.92  105.84   5    0.72
  -6   5   6  195.65   26.99   5    0.88
  -4   7  11  590.05   82.16   5    0.71
  -7   9  16 1576.59  194.27   5    0.56
  -4   3   7   52.02    9.07   5    1.62
  -7   8  10 1080.81  136.82   5    0.57
   3  10  17 1223.07  261.22   5    0.47
  -3   3   4    41.7    6.79   5    1.55
  -8   6   9  569.97   59.49   5    0.77
  -1   7  15  643.44   98.78   5    0.72
   0   9  23 1123.93  181.72   5    0.55
   2   8  11 1035.05  140.85   5    0.56
   0   6  14  400.78   70.53   5    0.83
  -3   7  14 1056.25  125.73   5    0.73
  -6   8  15 1431.34  160.93   5    0.63
  -5   6   8  367.28   51.77   5    0.78
 -10   8  12  867.66  141.74   5    0.58
  -7   7   9  360.28   64.45   5    0.66
 -14   9  14  665.53  162.76   5     0.5
  -9   8  13 1013.16  170.53   5     0.6
   1   7  15  504.86    72.9   5     0.7
  -4   5  12  296.17   34.71   5    1.01
  -1   7  10  752.13   100.6   5    0.68
  -4   8  19 1270.69  184.08   5    0.64
  -4   7  18  339.87   89.49   5    0.72
  -5   9  12  973.06  207.11   5    0.53
   0   7  13  402.26   90.78   5    0.71
  -7   7  14  582.39   83.71   5    0.72
  -8   6  12  500.34   70.24   5    0.81
  -7   7  18  519.64  102.54   5    0.71
  -3   8  18  696.58  130.92   5    0.64
  -9   6  14  444.59    70.2   5     0.8
  -7   8  18 1354.02  202.88   5    0.63
  -1   9  14  910.74  162.43   5    0.54
  -5   7  14  498.71  120.54   5    0.73
  -2   7  18  687.44  111.58   5    0.72
   0   9  19 1330.81  253.54   5    0.56
  -5   5   9  135.83   31.78   5    0.99
  -6   4   9  113.43   14.76   5    1.19
 -10   7  12  289.56   84.71   5    0.67
   1   8  21  932.48  157.13   5    0.61
  -4   8  14  743.53  141.34   5    0.63
  -7   6   8  122.77   29.32   5    0.77
   0   2   3   20.74    3.44   5    2.39
  -2   8  11  732.53  119.51   5     0.6
  -5   4  10   80.65   19.11   5    1.22
  -8   5  13  228.74   33.26   5    0.93
  -4   7   9  700.74  111.42   5    0.67
  -6  10  15 1644.12  294.79   5    0.49
   1   7  18  333.26   88.22   5     0.7
 -10   8  16  679.71  151.23   5    0.61
 -10   8  19 1123.58   178.3   5    0.61
   2   6   9  170.23   43.61   5    0.76
 -10   7   9  294.45   82.92   5    0.62
  -3   7  18  445.09  114.49   5    0.72
  -4   2   0 9044.29   42.06   5    0.85
  -5   3   2 6628.82   45.12   5    1.09
  -2   1   0  442.01    3.63   5    1.69
  -1   3   2 3353.86   28.24   5    1.18
   1   3   2 3913.41   33.92   5    1.04
   3   3   2 5343.47   52.21   5    0.82
   1   3   3 2103.53   22.68   5    1.29
   5   3   210452.99  111.75   5    0.58
  -3   3   1  2947.9   33.43   5     0.9
  -2   2   0 1056.93   14.44   5    0.86
  -7   3   1 3378.97   48.87   5    0.76
  -4   2   1  513.05    8.11   5    1.38
   0   3   3  943.41   15.42   5    1.37
   0   4   4 2024.56    34.6   5    1.03
   3   3   1 3552.14   66.91   5    0.52
  -2   2   1  331.96    6.32   5    1.57
   1   2   2   375.1    6.94   5    1.86
  -2   3   2  801.95   15.56   5     1.2
   2   2   1  409.28    9.04   5    1.01
  -2   5   4 4018.94    77.8   5    0.77
  -6   3   0 2520.25   53.75   5    0.56
   2   3   2 1053.64   23.43   5    0.94
  -2   4   3 1531.25   33.12   5    0.94
  -7   4   2 2881.81   60.39   5    0.72
  -5   4   3 1660.77   36.79   5    0.91
   2   5   4 4645.46   97.24   5    0.68
   0   1   1   351.6    7.08   5    4.11
  -6   5   4 3239.47   74.96   5    0.75
   3   6   6 6466.68   149.4   5    0.62
  -3   2   1  241.54    5.62   5     1.5
   2   4   3 1708.21   42.33   5     0.8
   2   3   3  415.82   12.45   5    1.19
  -7   4   3  1384.9   38.23   5    0.84
  -5   3   1  755.71   23.47   5    0.85
  -4   4   3  938.15    28.4   5    0.93
  -3   4   2 1200.45   37.73   5    0.79
  -6   2   0  478.22   17.39   5    0.74
   5   4   3 2265.27   74.48   5    0.59
  -1   4   2  1090.4    36.9   5    0.76
  -6   3   1  697.69   25.12   5    0.81
  -4   3   1  572.83   19.51   5    0.89
  -4   3   2  414.93   12.86   5    1.14
   0   6   6 3086.96   99.04   5    0.69
   3   2   1  332.26   14.17   5    0.76
  -8   5   3  2596.6    86.6   5    0.63
   1   4   2 1176.09   47.58   5    0.69
   0   2   2  144.71    4.94   5    2.06
   3   5   6 1685.66    57.9   5    0.79
  -2   3   1  368.18   17.02   5     0.9
 -10   4   1 1913.95    82.2   5    0.51
   6   5   4 3434.94  138.38   5    0.51
  -3   4   3   533.5    25.9   5    0.95
   4   4   3 1233.85   55.75   5    0.66
  -6   4   1  988.24   51.15   5     0.6
   2   4   4  467.28   22.66   5    0.93
   0   5   5  845.77   40.85   5    0.83
   3   4   3  618.34   39.57   5    0.73
   4   3   2  482.41   28.57   5     0.7
  -7   6   5  1588.6   84.39   5    0.64
  -5   5   2 1592.88   85.17   5    0.58
  -4   3   0  460.14   29.17   5    0.58
  -8   4   1  942.57   61.36   5    0.56
   2   3   1  398.39   31.73   5    0.62
   1   6   6 1489.91   82.91   5    0.67
   4   7   8 2170.79  144.96   5    0.56
  -6   4   3  336.36    23.8   5    0.88
  -1   2   1   53.81    3.58   5    1.57
  -5   4   1  539.08   47.78   5    0.61
  -4   5   3  678.67   55.12   5    0.68
  -8   3   0  443.27   43.83   5    0.51
   0   1   0    8.44    0.76   5    1.29
 -10   5   2  1438.7  102.36   5    0.51
   5   6   6  1379.5  107.92   5    0.56
  -8   7   5 1619.24  134.02   5    0.51
  -4   6   3 1055.58   90.73   5    0.53
  -3   8   6 3182.78  234.68   5    0.47
  -5   5   4  397.89   37.48   5    0.77
  -3   1   0    12.5    1.12   5    1.47
  -3   7   5 1328.53  122.98   5    0.53
   4   6   6 1027.64    84.2   5    0.59
  -1   5   3  786.87   70.91   5    0.66
 -10   7   5 1609.88  136.22   5     0.5
   1   7   7  1565.6  125.38   5    0.58
   0   7   7 1451.96  111.06   5    0.59
   4   6   7  685.99   78.67   5    0.64
  -6   8   7  997.68   122.1   5     0.5
  -1   3   1   64.73   11.95   5    0.87
  -5   4   2  148.48   20.56   5    0.77
   0   3   1  162.08   22.29   5    0.81
   1   5   3  583.76   50.85   5    0.61
 -11   8   7 1105.45  173.41   5    0.48
  -3   4   1  155.27   37.11   5    0.61
   0   4   2  136.34   32.53   5    0.73
  -8   6   3  610.82   91.85   5    0.51
   6   3   2  464.38   72.33   5    0.47
   2   5   3  471.37   75.08   5    0.58
  -2   6   4  243.37   58.67   5    0.59
  -6   7   5  529.65  106.35   5    0.53
   3   5   5  297.81   43.98   5    0.73
  -8   5   2  243.64    47.1   5    0.55
   3   8   9   786.4  145.61   5    0.51
  -2   7   4  2577.9  172.11   5    0.47
  -9   5   2  576.04   86.52   5    0.53
   2   6   6  956.88   70.55   5    0.64
   6   6   6  604.35  113.53   5    0.53
  -9   6   4  650.75   94.21   5    0.56
  -4   6   4   493.6   83.14   5     0.6
 -10   3   0  716.73   59.94   5    0.47
   3   4   4  115.92   18.78   5    0.87
  -3   5   2  111.62   35.23   5    0.58
   6   4   3  294.59   51.35   5    0.52
  -8   5   4  114.82   40.92   5    0.71
   0   8   8  970.26  194.54   5    0.52
   2  -2   3 5235.97   32.82   5    1.09
   0  -1   1  930.88    5.89   5    1.89
  -2  -2   3 3026.48   21.48   5    1.53
  -1  -1   1  643.97    5.73   5     2.2
  -3  -3   5 4023.31   41.71   5    1.09
   0  -2   4 1610.91   16.05   5    1.72
   1  -3   5 4599.57   49.81   5    0.98
  -3  -2   2 1966.01   21.77   5    1.08
  -1  -3   5 3961.87   43.82   5    1.08
  -3  -2   3 1100.06   14.19   5    1.47
   3  -3   5 5700.24   74.43   5    0.81
  -2  -1   1  339.35    4.42   5    2.06
  -2  -3   4 3078.15    43.9   5    0.94
   3  -2   3 1766.35   25.75   5    0.88
  -5  -3   2 8138.51  115.84   5    0.49
  -5  -3   5 1887.91   31.85   5    1.02
  -3  -4   6 5916.89   96.17   5    0.77
   2  -3   4 3592.11   61.79   5    0.72
  -6  -3   4 2482.87   44.35   5    0.85
  -1  -3   3 3457.64   62.47   5    0.68
  -7  -4   6 4973.54    91.7   5    0.72
  -1  -2   2  567.94   11.87   5    1.06
   0  -4   8 3622.34    65.8   5    0.86
   4  -2   3 1774.44   35.41   5    0.69
   0  -3   5 1634.84   31.11   5    1.01
   3  -4   6 7140.23   140.6   5     0.6
   1  -3   3 3394.45   71.66   5    0.56
   2  -2   4  475.19   11.33   5    1.41
  -5  -2   2  628.22   14.68   5    0.96
  -6  -5   8 6525.86  171.05   5    0.63
  -1  -2   3  275.45    7.83   5    1.53
   1  -2   3  329.89    9.49   5    1.29
   1  -2   2  619.92   18.95   5    0.78
   1  -1   2   222.5    5.18   5     2.8
  -8  -3   3 2243.32   65.44   5    0.62
   2  -3   6  868.32   25.72   5    1.02
  -2  -5   8 4604.98  138.85   5    0.63
   2  -5   8 5678.49  182.02   5    0.56
  -5  -3   3 1511.96   47.07   5    0.71
   0  -3   3 1476.36   46.65   5    0.63
  -8  -5   9 3351.39  117.13   5    0.65
   0  -2   2  224.53    9.64   5    0.95
  -7  -4   5 2362.72   88.06   5    0.63
   3  -4   9 1698.97   65.72   5     0.8
   0  -4   6 1559.23   62.69   5    0.72
   2  -4   8 1564.23   64.24   5     0.8
   2  -5  10 3301.82   132.8   5    0.65
   3  -5  10 3103.46  135.95   5    0.62
   1  -5  10 2809.67  115.04   5    0.67
  -4  -5   8 2573.51  121.23   5    0.64
  -1  -4   6  917.76   56.69   5    0.75
  -4  -4   4 1309.71   85.94   5    0.55
   6  -3   5 1399.97    85.2   5    0.54
   3  -3   6  426.12      25   5    0.94
  -6  -4   7  794.85   45.77   5    0.81
   4  -5  10 3061.94  156.42   5    0.59
   1  -2   4   116.2    6.36   5    1.59
  -4  -4   7  912.91   44.97   5    0.84
  -7  -4   7  826.66   46.99   5    0.78
  -7  -5   7 2614.01  132.59   5    0.57
   0  -4   4 2327.47  101.28   5    0.47
  -3  -3   2 4932.69   103.3   5    0.47
  -1  -5   7 1351.28  107.56   5    0.56
   0  -6  12 2413.63  159.12   5    0.57
   1  -4   6  977.11   65.62   5    0.69
  -1  -6   9 3081.65  195.75   5    0.49
   4  -5  11 2564.33  143.25   5    0.62
  -2  -4   5  640.08   56.87   5    0.66
   4  -5   8 2427.73  181.38   5     0.5
  -3  -6   9 2147.23  184.45   5    0.51
  -3  -3   3  370.14   28.88   5    0.74
  -4  -6  11 1550.62  146.87   5    0.58
   2  -4   6   827.4   72.76   5    0.65
  -8  -5   8 1211.11  104.44   5    0.61
   1  -3   4  298.41   25.43   5     0.8
  -4  -5   9 1121.89  100.92   5    0.68
   6  -4   7  1321.3  120.66   5    0.53
  -7  -3   3  326.81   36.45   5    0.65
 -10  -4   4 1418.11  104.48   5    0.48
  -3  -6  10 1498.95  132.37   5    0.54
 -10  -5   7 1515.76  136.82   5    0.53
  -7  -3   2   637.7   78.24   5    0.47
   5  -4   6 1206.91  111.79   5    0.49
   3  -2   4  214.25   16.41   5     1.2
  -1  -3   4  225.45   19.84   5    0.91
  -2  -4   4  567.61    85.6   5    0.53
  -7  -6  10 1705.74  172.49   5    0.54
   3  -4   8  482.31   55.36   5    0.75
   1  -6  11 1139.15  139.88   5    0.54
   0  -5   7 1188.53   116.5   5    0.54
 -11  -6   9 1308.18  186.88   5    0.47
   3  -6  11 1261.17  182.98   5     0.5
  -7  -5   9  652.64   71.97   5    0.66
  -3  -5   7  813.32  100.66   5    0.58
  -6  -5   7  929.48  110.83   5    0.58
   4  -4   8  554.22   59.64   5     0.7
  -4  -2   2   77.78   10.42   5    1.03
  -1  -7  14 1244.97  176.88   5     0.5
   4  -4   7   751.9    87.3   5    0.63
   2  -4   7   279.8   40.08   5    0.73
  -6  -4   4     651   86.94   5    0.54
   0  -5   9   604.5   87.15   5    0.65
   1  -4   8  197.21   37.47   5    0.83
  -9  -5   7  280.88   68.39   5    0.54
   1  -7  14  1868.3   234.1   5    0.48
   1  -3   6    32.5    8.42   5    1.09
   3  -5   9  258.85   80.78   5    0.58
   3  -6  13  615.32  115.67   5    0.55
  -3  -2   6 2647.86   27.84   5    1.83
  -1  -3   7 3012.77   36.92   5    1.24
  -2  -2   5 1119.28   16.63   5    1.88
   2  -3  10 3217.33   52.11   5    1.15
  -2  -3  10 2800.71   47.13   5    1.25
  -1  -2   9 1690.11   29.22   5     1.7
  -2  -1   4 1210.88   20.96   5    3.36
  -4  -3   8 1865.48   35.45   5    1.24
  -4  -3  10 2235.72   44.12   5    1.23
  -2  -2   8 1008.27   21.64   5    1.78
   0  -2   6  769.95   16.86   5    1.86
  -3  -2   9 1167.16   25.14   5    1.67
  -2  -2   7 1008.07   22.01   5    1.85
  -3  -2  10 1156.59   26.75   5    1.59
   0  -2   8  941.67   22.04   5    1.76
  -5  -3  12 1958.96   50.63   5    1.15
   1  -3  14 2359.69   58.08   5    1.08
  -1  -3  14 2454.33   64.14   5    1.11
  -6  -4  15 3986.14  111.48   5    0.89
  -3  -4  10 1981.42   58.01   5    0.95
  -1  -2   5  323.84    9.49   5    1.89
  -4  -4  11 2420.99   69.86   5    0.95
  -1  -1   3  424.21   11.23   5    3.77
  -4  -2   7   546.5   15.35   5    1.73
   0  -3  11 1079.15   34.52   5     1.2
  -6  -4  12 1809.02   64.44   5    0.92
  -3  -4   9 1412.07    46.8   5    0.93
   0  -4  12 2840.11   80.97   5    0.93
  -6  -4  19 4807.32  158.07   5    0.82
  -1  -2   6  319.35   11.22   5     1.9
   1  -2   6  345.31   11.53   5    1.77
  -4  -4  15 2800.05   94.29   5    0.91
   2  -3   9  663.97   25.21   5    1.15
  -5  -3  15 1488.84   54.81   5    1.06
  -1  -4  11 1347.04   52.02   5    0.95
  -7  -3  14 1439.22   51.75   5    1.04
   1  -3   9  667.71    24.2   5     1.2
  -5  -3   7  446.77   18.53   5    1.17
   0  -4  16 2668.08  103.95   5    0.88
  -1  -3   9  582.96   24.24   5    1.26
  -1  -3  15 1182.37   48.12   5    1.07
   1  -4  11 1335.58   52.19   5    0.91
   1  -3  15 1291.07   52.76   5    1.05
  -3  -3  14 1120.81   43.36   5    1.12
  -2  -3   9  530.82   22.68   5    1.27
   0  -1   3  269.93    9.52   5    3.71
  -3  -3  10  611.71   25.79   5    1.24
  -1  -1   5  316.93   11.29   5    3.22
  -3  -5  17 3050.63  147.38   5    0.75
  -3  -4  17 2189.85   95.23   5    0.87
  -1  -4  13 1188.08    61.1   5    0.94
  -5  -4  12 1194.25   55.72   5    0.93
   0  -1   5  270.29   10.35   5    3.18
  -3  -2   8   316.7   13.59   5    1.74
  -3  -4  11  798.69   44.98   5    0.95
   1  -4  13 1367.56    67.9   5    0.91
   1  -5  14  2360.7  118.81   5    0.73
  -1  -5  14 1771.41  103.28   5    0.76
  -6  -6  15 3240.34  177.31   5    0.63
  -2  -4  11  705.13    47.7   5    0.95
  -8  -4  18  2182.2  112.23   5    0.81
  -6  -3  11  533.27   27.58   5    1.15
   3  -5  17 3225.95  166.84   5    0.69
  -4  -4  12  887.06   48.42   5    0.95
  -7  -5  17 2908.79  153.77   5    0.73
  -6  -4  11  743.18   46.57   5    0.92
  -3  -5  13 1568.86   97.77   5    0.76
  -2  -4  15 1096.96   65.93   5    0.91
   2  -4  11  715.09   52.13   5    0.88
  -5  -5  12  1554.2   88.92   5    0.75
  -4  -4  19 1489.85   98.95   5    0.83
  -1  -5  13  1146.5   87.15   5    0.75
   2  -4  15 1050.48   71.67   5    0.86
  -9  -5  14  1799.7   107.8   5    0.71
  -5  -3  14  567.47   35.53   5    1.09
   1  -3  10  285.39   22.25   5    1.19
  -1  -2   8  204.72   12.87   5    1.78
  -3  -4  13  850.62   57.64   5    0.94
   0  -6  16 2016.18  155.32   5    0.62
  -6  -6  19 3215.01  219.24   5    0.63
   0  -5  13   852.5   80.02   5    0.74
   0  -5  27 3912.28  286.12   5    0.61
  -1  -4  17 1251.07   87.54   5    0.87
  -7  -5  14  1601.3  113.48   5    0.74
   1  -2   8  200.63   12.54   5    1.69
  -6  -3  12  378.83   31.08   5    1.12
   1  -4  17 1182.44   93.32   5    0.85
  -6  -4  10  325.81   35.16   5    0.91
  -4  -3  15  376.14    30.4   5    1.07
   0  -3  13  322.14   33.34   5    1.14
   0  -3  15  622.25   42.88   5    1.06
  -1  -3  10  242.33   20.42   5    1.25
  -7  -5  16 1158.99  119.76   5    0.74
   1  -5  13 1110.83   99.05   5    0.73
   2  -5  16 1148.66  105.76   5    0.71
  -2  -1   5  108.08    6.66   5    3.11
  -2  -3  12  358.32   27.56   5    1.19
   1  -4  12  491.99   47.87   5    0.91
  -5  -3   8  170.67    15.9   5     1.2
  -4  -4  14  738.75    62.2   5    0.92
  -3  -5  14  953.85   92.24   5    0.76
  -2  -4  19  891.23   89.52   5    0.83
  -3  -4  18  877.33   81.42   5    0.85
   0  -4  14  753.68   58.53   5    0.91
   0  -5  23 2285.17  191.25   5    0.66
  -2  -5  16 1437.93  122.26   5    0.75
  -5  -5  15  932.45   111.6   5    0.76
  -1  -4  12  489.32   48.86   5    0.94
  -2  -3  14  393.53   33.02   5    1.12
   1  -2   7   85.73    8.46   5    1.75
   2  -4  17  893.64   87.58   5    0.83
  -1  -4  21 1216.08   120.7   5    0.78
  -7  -7  17 1745.77  203.57   5    0.54
   1  -5  15  955.57  105.82   5    0.73
  -9  -5  15  713.97   87.12   5    0.71
   0  -7  23 3309.21  313.18   5    0.53
  -2  -6  15  871.91  117.09   5    0.63
  -4  -4   9  215.07   35.06   5    0.92
  -3  -7  17 1972.99  258.14   5    0.54
  -8  -6  18 1752.47  187.26   5    0.62
  -4  -6  15    1556  148.12   5    0.63
  -4  -3  11  180.92   22.15   5    1.21
  -1  -2  10   87.01    14.5   5    1.61
  -3  -3  12  210.64   26.04   5    1.19
  -1  -4  10  342.55    35.6   5    0.94
  -4  -5  20 1102.21  133.53   5    0.71
   1  -4  21 1031.55  103.46   5    0.77
  -2  -3  11  197.66   20.67   5    1.22
   0  -4  10  295.96   41.65   5    0.92
  -7  -5  13  502.47   76.78   5    0.74
  -4  -3  12  152.08   22.39   5    1.17
   3  -5  14  1028.9   99.01   5    0.69
  -4  -7  16 1792.03  216.83   5    0.53
  -1  -2   7   58.71    6.75   5    1.86
  -7  -4  11  355.02   36.48   5    0.89
  -4  -2   9   70.96    9.51   5    1.62
  -7  -5  12  713.38      84   5    0.73
   1  -3  16  200.87   31.16   5    1.01
  -4  -4  16  329.82   72.19   5    0.89
  -2  -4  17  773.79   69.89   5    0.87
  -3  -6  25 2124.31  318.24   5    0.59
  -7  -4  18  827.74   86.39   5    0.82
  -6  -4  14  441.05   65.48   5     0.9
 -13  -6  24 1603.94  230.05   5    0.55
   0  -5  19 1083.07  130.71   5    0.71
  -3  -3  13  440.17   36.96   5    1.16
 -10  -5  23 1167.24  149.77   5    0.65
  -7  -5  25 1100.64  161.74   5    0.64
   1  -6  20 1177.32  181.41   5    0.61
  -8  -5  15   887.1   88.25   5    0.73
  -1  -4  20  725.76   92.01   5    0.81
   0  -4  18  513.89   82.49   5    0.84
   1  -4  20  792.35     108   5    0.79
   1  -3  11  164.34   22.35   5    1.17
   0  -3  17  237.24   40.78   5    0.99
  -4  -6  19 1415.33  191.14   5    0.63
   0  -7  19 1597.58  237.89   5    0.53
   0  -4  20  739.77   79.99   5    0.79
  -3  -3  11  158.94   26.95   5    1.22
  -2  -3  13  108.94   24.61   5    1.13
  -3  -6  17 1134.36  148.51   5    0.63
  -6  -3  13  121.99   23.09   5     1.1
  -6  -8  19 2497.28   333.7   5    0.47
   1  -4  10  212.07    31.1   5     0.9
  -4  -5  13     346   64.86   5    0.76
  -7  -4  19  574.07   86.13   5    0.81
  -6  -3  14  118.47   24.41   5    1.07
  -2  -4  13  185.98   41.08   5    0.94
   2  -6  17   893.5  192.98   5     0.6
 -11  -5  23  641.56     159   5    0.64
 -11  -7  16 1208.87  225.26   5    0.51
  -1  -5  15  791.67    99.2   5    0.75
   1  -3   8   89.63   13.15   5    1.19
  -4  -4  20  368.81   80.39   5    0.81
  -6  -5  22  676.46  143.61   5    0.68
  -5  -4  20  216.29   54.01   5     0.8
  -3  -4  21  542.13   97.99   5    0.79
   3  -6  17 1081.82  176.48   5    0.59
  -2  -6  17  523.58  138.86   5    0.63
   3  -6  25 1891.92  275.85   5    0.56
  -8  -5  13  231.73   57.86   5    0.72
  -4  -5  15  434.62   92.22   5    0.76
  -1  -3  16  192.99   33.73   5    1.04
  -3  -7  21  643.07   174.7   5    0.54
  -3  -5  18  359.58   87.82   5    0.74
   0  -5  15  856.13  132.04   5    0.74
  -2  -3  15  152.32   30.62   5    1.08
  -9  -5  25  564.03  138.48   5    0.63
  -7  -7  16 1617.31  210.12   5    0.53
 -10  -6  18  351.93   95.39   5     0.6
  -3  -4  20   648.2  108.68   5     0.8
  -3  -5  21  307.85  104.66   5     0.7
  -1  -4  22  394.44   82.26   5    0.76
   0  -1   4   10.09     2.5   5    3.51
  -6   0  15 4713.27   56.98   5    1.36
  -2  -1   8 2215.07   28.26   5    2.33
   0  -1  11 2389.15   30.83   5    1.79
  -2  -1  10 2247.91    30.6   5    1.96
  -4  -1  10    2162   30.55   5    1.86
  -4   0  11 2048.26   29.46   5    1.87
  -1   0   9 1762.84   25.24   5     2.4
  -1   0  11 1795.69   26.82   5    1.97
  -3   0   9  1700.2   25.61   5    2.32
  -3   0  10 1859.85   28.09   5    2.11
  -3  -1  10 1987.26   30.91   5    1.92
   0  -1   7  985.83   15.64   5    2.57
  -3   0  11 1650.49   27.05   5    1.93
   0  -2  16 3297.13   56.86   5    1.17
  -1  -1  14 2123.63   37.93   5    1.46
  -5  -1  12 1749.78   31.45   5    1.58
  -1   0  13 1590.55   28.86   5    1.66
  -6   0  19 4546.92   82.77   5     1.1
  -4   0  10 1147.73    20.8   5    2.03
  -4   0  12 1524.02   27.97   5    1.74
  -1  -1  10 1275.33   23.24   5    1.97
  -1  -1   7  926.98   16.87   5    2.61
  -4   0  15 2201.31    40.5   5    1.42
  -4  -1  11 1505.45    28.5   5    1.74
  -6  -2  19 5382.79  104.59   5       1
  -7  -1  17 3512.63   67.74   5    1.15
  -4  -1  16 2667.56    53.7   5    1.28
  -2   0  15 1878.81   36.09   5    1.44
  -3  -1  17 3133.85   62.28   5    1.22
  -4  -2  15 2292.77   47.46   5    1.22
  -6  -2  15  2426.7   51.01   5    1.18
  -2   0   8  923.83   18.94   5    2.66
  -1   0   6  891.55   18.51   5    3.59
  -8  -2  18 3820.43   88.49   5       1
  -5   0  12  977.34   21.93   5    1.68
  -3  -2  17  2585.8   63.94   5    1.12
   0  -1  13 1053.01   24.82   5    1.54
  -3   0  13 1013.38   25.11   5    1.65
  -4  -1   9  675.17   16.58   5       2
  -3  -1  13    1086   28.59   5    1.55
  -7  -1  16 1616.84   41.98   5     1.2
   0  -1   9  547.48   13.84   5    2.12
  -3  -1   7  466.43   12.06   5    2.46
  -3   0  17 1477.86   39.63   5    1.27
  -4   0  19  1830.7   52.69   5    1.13
  -1  -1  15  958.92    29.3   5    1.37
  -3  -1  14  954.63   29.01   5    1.45
  -4  -2  14 1109.84   31.91   5    1.28
  -8   0  18 1577.92   47.58   5    1.11
  -5   0  17 1326.17   41.36   5    1.24
  -5   0  14  853.06   25.73   5    1.48
  -5  -1  15  1098.9   34.82   5    1.32
  -5   0  13   653.5   20.82   5    1.57
  -1  -2  17 1326.11   43.03   5    1.12
  -2  -2  19 1512.53   62.01   5    1.03
  -1  -1  13   538.2   19.81   5    1.56
  -2   0   6  412.64   12.67   5    3.47
  -2   0  17 1070.07    35.9   5    1.27
  -4  -2  19 1834.61   69.32   5    1.02
  -1  -1   8  355.73   11.58   5    2.36
  -3   0   8  282.35    9.95   5    2.56
  -3  -1  11  416.21    16.2   5    1.78
  -2  -2  17  986.77   43.71   5    1.13
   0  -3  23 3404.39  121.62   5     0.8
  -3  -2  18 1416.16   56.22   5    1.07
  -3  -1   8  322.16   11.45   5    2.26
  -1   0  10  320.66   11.39   5    2.16
  -1  -1   9  290.86   11.43   5    2.15
  -7  -1  18  1145.4   49.41   5     1.1
  -1   0  20 1214.03   45.63   5    1.08
  -2  -1  16  737.39   31.82   5    1.29
  -4  -1  20 1482.43   61.33   5    1.04
  -2  -1   9  359.48   13.44   5    2.13
  -9  -2  21 2098.52   98.25   5    0.88
  -5  -1  14  605.21   25.79   5     1.4
  -4   0   9  269.32    10.4   5    2.21
 -10  -1  22 1978.34   91.09   5    0.88
  -4  -3  19 1253.84   65.19   5    0.93
  -3  -1   9   295.9   12.05   5    2.08
  -6  -1  20 1518.07   65.79   5    1.02
  -7  -2  18 1257.83   57.18   5    1.02
  -3   0  15  503.83   23.31   5    1.43
  -5  -1  16  655.69   34.17   5    1.25
  -4  -3  20 1525.04   75.27   5     0.9
  -4  -2  18 1071.22   52.72   5    1.07
  -3  -2  15  476.79   26.16   5    1.24
  -1   0  12  250.42   12.51   5     1.8
  -1   0  25 2310.58   99.52   5    0.86
   0  -3  27 3754.06  185.21   5    0.71
  -4  -1  13  416.64   20.26   5    1.52
  -2  -1  20 1069.98   55.05   5    1.05
  -4  -1  24 1827.67   98.86   5    0.88
  -3   0  25 2250.36  103.64   5    0.87
  -3   0  18  684.23   33.99   5     1.2
  -7  -2  19 1092.28   63.67   5    0.98
  -2   0   9  209.34   10.31   5    2.38
  -4   0  16  575.95   30.87   5    1.33
  -1   0  17  527.53   28.06   5    1.27
  -4   0  14  330.85   19.95   5    1.51
  -6  -3  20 1302.75   76.53   5    0.88
  -2   0  19  502.38    32.6   5    1.14
  -7   0  19  838.81   44.48   5    1.08
  -2  -1  11  218.42   12.94   5    1.81
  -4  -1  12  291.78   15.39   5    1.62
  -1   0  14  252.88   15.18   5    1.54
  -3  -1  18  622.53   39.88   5    1.15
  -5  -1  18  633.79    39.2   5    1.13
  -1  -1  18  627.89   37.07   5    1.15
  -3  -1  21  911.31    57.3   5       1
 -10  -1  23 1743.67   99.32   5    0.85
   0  -1  15  370.89   21.51   5    1.36
  -5  -1  21  875.22   61.23   5    0.99
  -1   0   8  160.74    8.24   5     2.7
  -4  -1  15  414.57   26.44   5    1.35
  -4  -3  24 1850.03  129.24   5    0.79
  -6  -2  13  295.92   19.04   5    1.28
  -7  -3  20 1320.53   80.75   5    0.87
  -5  -2  17  635.04   43.53   5     1.1
  -1  -3  21  630.01   66.96   5    0.87
  -1   0   7  153.57     7.6   5    3.09
  -3  -3  21 1248.42   78.15   5    0.87
  -2  -1  18  567.07   39.37   5    1.16
  -5   0  20  827.52   49.24   5    1.07
  -7  -1  20  907.48   59.46   5    1.01
  -7  -2  15  361.25   27.64   5    1.15
  -1  -1  17   409.4   29.11   5    1.22
  -1  -2  20  879.37   55.23   5    0.98
  -6  -1  16  399.71   26.41   5    1.23
  -1  -2  25 1862.22  115.39   5    0.81
  -7  -1  19  598.66   45.16   5    1.05
  -3  -2  21  944.32   70.85   5    0.94
  -9   0  21  951.11   58.84   5    0.96
  -3  -2  25 1861.25  133.17   5    0.81
  -4  -1  18  582.77   40.32   5    1.15
  -2  -2  13  299.76   18.43   5    1.37
  -7  -2  16  415.05   33.42   5    1.11
  -3   0   7  102.55    6.44   5    2.87
  -5  -3  21  1031.5   79.79   5    0.86
  -6  -2  23 1287.75  100.89   5    0.86
 -10  -3  23 1715.58  127.03   5    0.76
  -7   0  18  441.84   29.73   5    1.14
  -3   0  22   785.3   51.37   5    0.98
  -7   0  21  669.92   53.08   5    0.99
  -5   0  15  229.07   19.72   5    1.39
  -3  -2  13  191.36   19.13   5    1.37
  -1   0  21  616.19   42.61   5    1.03
  -6   0  16  286.68   20.79   5    1.29
  -4  -1  23 1056.54   78.47   5    0.91
  -1   0  24  954.88   71.33   5     0.9
  -7  -3  22 1226.13  109.58   5    0.82
  -2   0  14  192.73   14.12   5    1.55
 -10  -3  22 1195.03  104.74   5    0.79
  -5  -3  20  480.65   65.83   5     0.9
  -5  -1  20  543.09   53.24   5    1.03
  -5   0  16  161.91   18.69   5     1.3
  -3   0  14  170.64    14.8   5    1.53
  -2  -3  20  713.19   60.98   5     0.9
  -6  -1  22  670.96   66.81   5    0.94
  -5   0  18  300.44   28.29   5    1.18
  -6  -2  14  209.73    19.3   5    1.23
  -3  -2  22  636.09   66.67   5    0.91
  -6   0  20  404.67    43.8   5    1.05
  -6  -1  21  668.56    53.6   5    0.98
  -7  -1  25 1140.08  111.17   5    0.83
  -5  -2  20  625.28   58.67   5    0.97
  -3  -1  29  1534.5  139.75   5    0.73
  -4  -3  23     803   88.92   5    0.81
  -4   0  25  781.39   67.95   5    0.86
  -1  -1  21  533.02   57.36   5       1
  -2   0  20  272.96   32.78   5    1.08
 -11  -2  24 1066.18  102.28   5    0.77
   0  -2  26 1172.83  110.68   5    0.77
   0  -2  20  353.92   39.44   5    0.97
  -7   0  17  197.89   22.19   5    1.19
  -8  -1  29 2075.36  194.55   5    0.72
  -2  -2  21   609.3   63.32   5    0.94
  -3  -1  19  342.17   38.69   5     1.1
  -3   0  12  127.38   11.85   5    1.78
 -10  -2  22  986.71    82.8   5    0.84
  -4   0  22  478.23   58.56   5    0.98
  -2  -1   7   57.68     5.3   5    2.56
  -9  -2  22  770.68   77.44   5    0.86
  -1   0   4   85.72     6.6   5    5.32
  -2  -1  13  145.37   15.67   5    1.56
  -6  -2  21  560.11   65.67   5    0.92
  -4  -2  13  185.59   16.19   5    1.35
  -4   0  20  361.03   41.24   5    1.08
  -6  -2  16  364.86   31.65   5    1.13
  -2   0  12  118.58     9.9   5     1.8
  -1  -1  19  321.09   37.43   5     1.1
  -6  -2  20  498.97   52.47   5    0.96
  -3  -1  25  701.66   92.32   5    0.85
  -3  -1  15  134.63   19.29   5    1.37
 -10  -1  27 1271.15  133.81   5    0.75
  -1   0  28  779.71   88.76   5    0.77
  -6  -1  13  106.94   14.21   5    1.44
  -5  -1  17  284.53   32.45   5    1.19
 -10   0  26  761.84    95.9   5    0.79
  -1  -2  26  1016.2  110.92   5    0.78
  -3   0  21  319.24   45.23   5    1.03
  -3   0  28   692.6  103.22   5    0.77
  -5  -1  13  139.21   15.42   5    1.48
  -5   0  26   797.4   87.64   5    0.83
   0  -1  17  203.56   21.44   5    1.21
  -5  -1  22  490.02   66.97   5    0.95
  -2   0   7   41.81    5.16   5    3.02
  -1   0  26   788.1   90.17   5    0.83
  -7  -1  21  382.93   53.45   5    0.97
  -8   0  26    1000  113.35   5    0.81
  -7   0  28 1009.11  135.16   5    0.76
  -1   0  16  127.29   15.81   5    1.35
  -5   0  23  542.85   60.85   5    0.93
  -3  -1  12   58.01    9.93   5    1.66
  -6   0  17  187.22   25.71   5    1.22
  -9   0  25  785.87   92.04   5    0.83
  -3  -2  16   92.16   18.77   5    1.18
 -10   0  28  904.19  119.57   5    0.74
  -5  -2  23  627.29   81.03   5    0.87
  -2  -2  14  127.39    21.4   5    1.31
  -4  -2  27  566.29   109.6   5    0.75
  -4  -2  17  208.57   36.93   5    1.12
  -1   0  19  263.15   36.12   5    1.15
  -8  -1  23   549.6   75.22   5    0.88
  -2  -1  21  551.78   60.42   5       1
  -6  -3  21  345.07   62.91   5    0.86
  -6  -2  27  655.15  112.83   5    0.75
  -4  -2  20  275.36   46.45   5    0.98
  -7  -1  26  681.94  133.45   5     0.8
  -2  -1  15  131.23   18.49   5    1.38
  -5   0  24  554.39   84.51   5     0.9
  -2  -3  24  570.63    87.6   5    0.79
  -3  -2  14  130.57   17.07   5     1.3
  -4   0  27  548.52   83.27   5     0.8
  -2  -2  20   319.5   45.22   5    0.98
   0  -3  21  315.27   53.41   5    0.86
  -9  -2  25 1112.51  135.13   5    0.78
  -2   0  26  493.55    81.2   5    0.83
  -4  -1  17  253.08   32.17   5    1.21
  -9   0  29 1050.31   147.8   5    0.73
  -7  -3  21  532.42   63.57   5    0.84
  -7  -3  25  764.49  103.09   5    0.75
  -6   0  28  919.83  118.16   5    0.77
  -5  -2  21  342.04   55.54   5    0.93
  -1   0   3   67.52    6.41   5    6.93
  -7  -2  28  971.52  143.32   5    0.72
  -2  -1  24  538.09   74.34   5    0.88
  -4  -1  26   667.5   89.12   5    0.81
  -4   0  13  102.08   14.63   5    1.62
  -5  -2  26  959.62  139.24   5    0.78
  -1  -2  22  353.28   66.07   5    0.91
  -1  -2  18  219.53   28.97   5    1.07
  -4  -2  22  276.08   64.69   5     0.9
  -1  -2  24   551.5   84.01   5    0.84
  -9   0  24  244.25   59.42   5    0.86
  -7  -3  19  278.32   48.45   5     0.9
 -10  -1  28 1190.02  170.89   5    0.72
  -1  -1  27  688.49    94.3   5    0.78
  -4  -3  27  917.33  145.98   5    0.72
 -10   0  24   381.6   64.02   5    0.84
  -7  -2  21  261.85   76.11   5    0.91
  -2  -1  22  209.33   45.94   5    0.95
  -3   0  23  298.85   46.41   5    0.94
  -2  -2  26  508.93  115.47   5    0.78
  -6  -1  15  125.96   19.05   5    1.29
  -2   0  13      51   10.43   5    1.66
  -1  -2  14  141.92    19.5   5     1.3
  -3  -2  24  314.97   85.03   5    0.84
  -6  -2  28  916.27  145.68   5    0.72
  -6   0  27  933.45  116.47   5    0.79
  -7  -3  26   780.4  144.24   5    0.73
  -8   0  22  284.88   45.52   5    0.94
  -1  -1  11   27.85    7.16   5    1.81
  -5  -3  19  304.29    49.1   5    0.92
  -8  -2  26  395.33  102.93   5    0.76
  -9  -3  21  463.29   79.73   5    0.82
  -1  -3  26  582.04  107.75   5    0.74
  -1  -1  26  511.97  100.85   5    0.81
 -10  -2  24   522.9   99.71   5    0.79
  -1  -1  23  269.67   59.55   5    0.91
  -3  -3  25  354.12   81.23   5    0.76
  -8  -3  19  166.78   37.02   5    0.88
  -9   0  28  682.96  133.41   5    0.75
  -1   0   5    7.47     2.2   5    4.29
  -7   2   6 3363.02   31.23   5     1.7
  -6   3   4 2031.75   22.94   5    1.32
  -5   2   3 1013.48   12.24   5    1.85
  -8   3   5 2659.55   32.75   5    1.22
  -4   2   4 1331.45   16.35   5    2.19
  -4   2   3  903.04   11.31   5    2.06
  -7   2   5 1314.31   18.85   5    1.67
 -14   3  10 6444.64   96.19   5    0.93
 -10   3   5 2423.71   37.63   5    1.05
 -10   2   5 1481.19   23.77   5    1.23
  -6   2   5 1037.06   16.37   5    1.85
  -7   3   5 1257.13   21.17   5    1.32
 -13   3  11 4233.65   73.85   5    0.98
  -8   2   6 1147.93   19.81   5    1.55
  -6   3   5 1005.66   17.93   5    1.41
  -6   2   6  817.01   15.03   5    1.86
  -6   2   4   691.8   12.49   5    1.78
 -11   4   7 2791.55   59.26   5    0.91
  -8   3   8 1179.23   24.83   5    1.32
 -11   4   9 2947.47   61.25   5    0.96
  -7   3   7  889.87   19.95   5    1.39
  -3   1   2  411.52    8.55   5    3.56
  -9   2   7  852.24   19.03   5    1.43
  -9   4   8 1707.46   41.66   5    1.04
 -14   5  10 4960.71   123.5   5    0.75
  -8   2   4  447.93   11.61   5    1.43
  -5   1   3  315.02    7.47   5    2.56
 -11   3   7 1196.99   31.23   5    1.06
  -6   3   7  669.81   17.02   5    1.48
 -13   5  11 3503.27   99.39   5    0.79
  -9   3   8  866.03   24.13   5    1.24
 -10   3   7  939.95   26.65   5    1.14
 -10   2   8  723.02   20.19   5    1.32
 -14   4  13  2856.5   86.71   5    0.85
 -13   4   8 2154.77   64.16   5    0.84
  -9   3   5  582.54   18.46   5    1.13
 -10   3   6  337.92   18.08   5    1.11
  -8   3   7  617.32   19.38   5    1.31
 -11   3  10 1071.14   32.95   5     1.1
  -4   1   3  255.51    7.26   5     3.1
  -5   1   4  245.56    7.16   5    2.64
 -14   4  11 2354.54   75.92   5    0.85
 -13   4  12 1864.03   63.67   5    0.89
 -10   5   8  1657.5   55.92   5    0.84
 -10   2   7   430.8   16.78   5    1.31
  -8   4   9   769.7   28.94   5    1.11
  -4   1   2  119.17    4.09   5    2.85
  -8   4   8  671.94   26.43   5    1.09
 -10   4   8  791.72   33.38   5    0.99
  -8   4   6  514.04   21.93   5    1.03
 -16   3   7 1433.45   61.42   5    0.75
  -9   4   7  681.03   31.58   5    1.02
 -10   5   9 1243.41   55.08   5    0.86
  -9   4   6  524.36   25.94   5    0.98
 -11   5  12 1310.57   62.08   5    0.86
 -12   5   9 1332.18   66.14   5    0.79
 -16   3   9 1315.38   59.42   5     0.8
  -9   2   6   201.1   10.55   5    1.41
 -15   4  13 1476.57   72.75   5    0.82
 -13   4   7  928.74   48.54   5    0.81
  -8   2   7  196.38   11.06   5    1.56
 -14   5  14 1572.28   88.29   5    0.77
 -11   5   8   887.2   51.09   5     0.8
 -17   5  11 1903.51   121.8   5    0.67
 -10   5  11  996.39   51.28   5    0.88
 -16   5   9 1605.49   88.67   5    0.66
  -2   1   2  106.69    4.91   5    4.37
 -14   3  12  713.74   40.74   5    0.93
 -18   4  13 1441.94   99.62   5    0.71
 -12   4  12  531.55   41.68   5    0.93
  -9   2   5   124.1    9.23   5    1.36
 -13   3   8  527.42   31.67   5    0.95
 -13   5  10 1258.53    71.2   5    0.78
 -13   5  13  879.35   68.25   5     0.8
 -14   5  12 1322.78   81.46   5    0.77
  -8   3   6   208.9   12.92   5    1.28
  -7   3   6   185.9   12.01   5    1.37
 -14   6  13 1688.18  105.49   5    0.69
 -13   6  13 1342.31   93.43   5    0.71
 -15   4  12  885.51   60.19   5    0.81
 -18   5  10 1327.13  100.45   5    0.62
 -10   5  12   614.7   47.81   5    0.89
 -10   5  10  655.51   44.82   5    0.87
 -10   3   8  246.03   19.57   5    1.16
 -14   6  11 1372.89   98.82   5    0.67
  -9   2   4  124.68    8.35   5    1.28
 -15   3   7  468.25   38.51   5     0.8
 -15   5  15 1067.98   91.65   5    0.75
 -10   3   9  229.73   18.21   5    1.17
 -13   4   9  564.52   42.23   5    0.87
 -13   6  12  988.56   93.17   5    0.71
 -17   5  16 1515.53   110.1   5    0.69
 -14   6  15 1359.57  105.35   5     0.7
 -15   6  13 1307.31  101.65   5    0.67
 -18   4  10 1063.46   81.41   5    0.68
 -12   3   7  314.62   25.51   5    0.99
 -14   4  10  689.01   52.05   5    0.84
 -12   4   9  378.93   36.35   5    0.91
 -16   4  11  923.24   71.28   5    0.77
 -16   4  14 1140.46   78.93   5    0.78
 -17   4   9   685.3   66.12   5     0.7
  -9   4   9  231.24   21.07   5    1.06
 -13   3  10   259.2   25.76   5    0.98
 -20   4  14  1490.2  129.74   5    0.66
 -15   3   8  346.88   33.72   5    0.84
 -12   4  10  389.09   33.25   5    0.93
 -19   4  11  919.89   90.64   5    0.66
 -11   3   8  108.78   14.02   5    1.09
 -17   7  16 1511.67  148.55   5    0.59
 -14   4   9  532.73   49.81   5    0.82
  -5   2   4   35.35    4.22   5    1.98
 -17   4  11  771.11    76.7   5    0.73
 -15   4   8  379.98   51.62   5    0.75
 -16   5  14 1059.82  100.07   5    0.72
 -13   5  12  529.87   57.97   5     0.8
 -19   5  15 1002.44  117.81   5    0.64
 -19   4  12  748.59   87.52   5    0.67
  -9   3   9  163.73   16.75   5    1.24
 -17   4  13  737.51    72.9   5    0.75
 -18   4   9  728.34   88.09   5    0.66
 -18   4   8   365.9   51.32   5    0.64
 -12   6  12  569.29   74.08   5    0.73
  -6   3   6    52.3     6.9   5    1.46
 -11   5  11  254.52   36.02   5    0.85
 -13   6  14  563.86   65.89   5    0.72
  -4   2   5   43.48    4.68   5    2.21
 -13   3   7  154.13   19.89   5    0.92
  -8   2   5   56.63     7.2   5     1.5
  -5   2   5   26.95    4.13   5    2.03
 -24   5  12 1164.36   159.7   5    0.51
 -24   5  20 1389.68  189.99   5    0.55
 -15   4  11  513.11   57.59   5    0.81
 -14   5   9  377.03   50.37   5    0.73
 -15   6  11  501.13    69.5   5    0.65
 -14   7  16  632.47  105.63   5    0.63
  -9   3   6   87.86   13.19   5    1.19
 -17   5  15   427.2   78.13   5     0.7
 -17   6  13  482.56   99.91   5    0.62
 -14   4   7  288.38   55.14   5    0.77
 -17   7  14  623.57  139.93   5    0.58
 -10   2   6   84.28   11.28   5    1.28
 -17   5  14  880.02  103.47   5    0.69
 -19   6  11  517.71   86.18   5    0.56
 -13   7  15  759.29  138.88   5    0.65
 -17   6  10  379.53   89.12   5    0.59
 -20   6  14  860.99  157.73   5    0.57
 -23   5  16  732.53  148.46   5    0.56
 -14   4   8  225.52   46.25   5     0.8
 -16   6  15  636.31  107.94   5    0.66
 -21   4  17  453.75   76.94   5    0.64
 -16   4  13  476.37   80.25   5    0.78
 -16   6  11   425.4   85.74   5    0.63
  -8   4   7   74.97   16.69   5    1.07
 -20   4  12  516.46   88.57   5    0.64
 -21   5  18  593.22  116.98   5    0.61
 -17   4  12  413.46   64.48   5    0.74
 -18   6  13  703.97  111.08   5     0.6
 -13   4  11  205.68   37.88   5    0.89
 -16   8  18  700.37  146.01   5    0.55
  -7   0   2 1877.34    17.6   5    1.58
  -6   0   1 1256.69    12.2   5    1.47
 -10   0   3  2774.7   33.22   5    1.13
  -8   1   1 1459.39   21.34   5    1.02
  -9   1   2 1336.42   20.12   5    1.12
 -10   0   1 3505.57   52.81   5    0.73
 -11   1   3 2578.13   38.66   5       1
  -7   1   1  793.31   12.38   5     1.2
  -9   1   1 1194.82   25.19   5    0.88
  -5   0   1  395.69    6.31   5     1.9
  -6   1   1  464.34    7.89   5    1.47
 -10   1   2 1895.23   31.67   5    0.97
  -9   0   2 1278.34   20.96   5    1.11
  -9  -1   2 1505.16   26.55   5    0.92
 -11  -1   3 2648.06   47.11   5    0.87
 -10   2   1  2920.3   52.87   5    0.71
  -8  -1   1 1536.88   29.23   5    0.76
  -9   0   3  965.13    17.7   5    1.31
  -7  -1   1  870.36   16.51   5    0.87
 -13   1   3 3403.77   65.11   5     0.8
 -10   1   1 2016.19   39.12   5    0.77
 -10  -1   2 2051.83   39.51   5    0.81
  -8   0   1  846.86   15.99   5    0.99
 -11  -1   4 1550.57   31.72   5    0.99
  -7   0   1  441.56    9.48   5    1.19
 -12   0   2 2761.34   57.63   5    0.74
 -13  -1   3 3501.73   72.48   5     0.7
  -8   0   2  449.85   10.52   5    1.31
 -10  -1   1 1862.78   46.36   5     0.6
  -9  -1   1 1288.43   33.79   5    0.67
  -4   0   1  171.31    4.17   5    2.61
  -6  -1   1  253.05    7.31   5    1.02
  -3   0   1   270.1    6.85   5    3.93
 -11   0   2 1167.69   33.72   5    0.83
 -12   2   2  1989.5   53.72   5    0.72
 -12   0   4 1192.53   32.36   5    0.99
 -13  -1   5 1402.79   41.05   5    0.88
  -9  -1   3   453.2   14.29   5    1.12
 -14   0   3 2392.29   69.35   5     0.7
  -9   0   1  762.49   21.22   5    0.84
 -17   0   5 3293.65  101.72   5    0.66
 -17   1   3  3461.6  109.74   5    0.55
 -17   2   5 3007.62  100.46   5    0.66
  -6   0   2  181.87    5.69   5    1.97
 -12  -2   2 1675.24   66.48   5    0.51
  -8   1   2  236.24    8.31   5    1.31
 -13   1   4 1025.46    35.7   5     0.9
 -13   0   4 1057.49   36.01   5    0.88
 -16   1   5 2089.07   72.77   5    0.73
 -11   1   1   927.9   34.97   5    0.68
 -17  -1   3  3777.7  132.61   5    0.49
 -10   1   3  370.33   14.09   5    1.14
 -13  -1   4 1081.54   43.66   5     0.8
 -11   2   1 1113.15   44.76   5    0.65
 -16  -1   5 1994.32   78.79   5    0.67
 -13   1   1 1490.37   62.49   5    0.55
 -15   2   3 1732.97   69.11   5    0.64
 -12   1   2  875.08   36.39   5    0.76
 -17   1   4    2098   90.19   5    0.62
 -10  -1   3  442.56    17.7   5    0.98
  -8  -1   2  284.31   11.49   5    1.06
 -17  -2   5 2659.98   112.2   5    0.55
 -11  -1   1  887.43   42.91   5    0.54
 -18   0   4 2775.83  120.53   5    0.55
 -18   2   4 2135.21  104.73   5    0.56
 -21   0   6 3356.02  158.87   5    0.53
 -20   1   5 2995.71  142.18   5    0.54
  -7   1   2  115.77    5.24   5    1.55
 -20  -1   5 2878.67   151.4   5    0.49
 -15  -2   3 1357.83   81.85   5    0.49
 -17  -1   4 2060.12  101.24   5    0.56
 -12   2   1 1014.61   53.32   5    0.59
 -20   3   5  2426.6  139.09   5    0.51
 -21   2   6 2512.06  140.53   5    0.53
 -12  -1   2  822.46   42.99   5    0.64
 -14   2   1 1317.83   76.09   5     0.5
 -16  -1   6 1028.99   62.16   5    0.72
 -14   0   1 1265.13   70.44   5    0.47
 -18   0   3 1536.99  117.69   5    0.49
 -11   1   2  280.52   19.35   5    0.86
 -20   0   4 1962.69  140.51   5    0.47
 -12  -1   4  295.34   25.97   5    0.89
 -16   0   2 1172.07   83.78   5    0.49
 -21   0   5 2207.99  146.25   5    0.49
 -14  -1   5  436.88   33.19   5     0.8
 -15   0   3  764.18    54.6   5    0.64
 -21   2   5 1888.86  138.41   5     0.5
 -12  -1   1  434.95   42.46   5    0.49
 -16   0   5  654.32   50.56   5    0.72
 -19   0   5 1470.83   107.8   5    0.56
 -13   0   2  499.35   37.93   5    0.66
 -18  -2   5  1059.8   98.08   5    0.51
 -17   1   5   753.3   59.12   5    0.67
 -19   2   5 1171.21    92.5   5    0.57
 -14   0   4  345.04   29.96   5    0.79
 -17   0   4  844.58    71.5   5     0.6
 -19   2   3 1327.21  117.35   5    0.47
 -11  -2   2  367.18   35.62   5    0.55
 -16   2   5  483.03   46.66   5    0.71
 -15   1   4   410.4   46.55   5    0.73
 -20   1   4 1111.67  107.52   5    0.49
 -11  -1   2  318.43   31.94   5    0.71
 -13   2   1  824.89   61.63   5    0.54
 -20   2   4 1420.99  132.65   5    0.49
 -18   2   5  1059.6   84.02   5    0.61
 -14   3   1  871.81   76.36   5    0.46
 -20   3   4  571.68  106.29   5    0.47
 -13   2   2  438.96   39.53   5    0.66
 -14   2   4  308.31   30.17   5    0.77
 -17  -1   5  758.02   69.33   5    0.62
 -17   2   3  713.64   67.67   5    0.54
 -10   0   2   76.19    9.94   5    0.95
 -15  -1   4  423.14   50.06   5    0.66
 -11   0   1     200   26.45   5    0.65
 -20   0   6  659.35   93.51   5    0.57
 -14   1   1  269.31   42.11   5     0.5
 -16   1   4  312.23   46.73   5    0.67
 -17   0   3  409.42   73.77   5    0.53
 -18   1   5  377.11   68.15   5    0.62
 -19  -2   5  666.64  110.55   5    0.48
 -18   0   5   300.9   57.46   5    0.61
 -18  -1   5  498.61      79   5    0.57
 -15   1   2  340.63   52.78   5    0.56
 -12   0   1  189.93   30.17   5    0.58
 -16  -1   4  292.18   67.78   5     0.6
 -12   1   3   66.35   12.46   5    0.89
 -23   2   6  328.79   84.75   5    0.47
 -18  -1   6  434.52   68.53   5    0.62
 -13  -2   2   368.8   59.91   5    0.47
 -21   1   6  288.81   89.71   5    0.54
 -13   0   3  348.46   27.67   5    0.78
 -20   1   6  181.49   63.31   5    0.58
  -6  -1   4 2135.25   20.43   5    1.95
  -7  -2   6  3290.6   34.98   5    1.39
  -7  -1   7 2110.21   26.93   5    1.77
  -6  -2   7 1556.49   23.26   5    1.53
  -6  -1   5 1154.73   17.05   5    2.02
  -8  -2   8 2020.45   31.67   5    1.32
  -7  -2   9 1674.38   29.43   5     1.4
 -11  -2   9 2644.56    48.6   5    1.07
  -8  -1   8 1219.04   22.26   5    1.58
  -9  -2   8 1586.72   31.14   5    1.23
 -11  -2   7 1730.11   35.94   5    1.02
  -6  -2   6  730.05   15.23   5    1.51
  -8  -2   6 1089.38   21.94   5    1.27
  -3  -1   5  548.42   10.73   5    2.88
  -6  -1   7   710.3   14.73   5    1.95
  -7  -2  10 1142.33   25.42   5    1.37
  -8  -1   6  712.86   15.56   5     1.6
  -7  -3  10 1384.33   32.61   5    1.12
 -13  -3  11 4482.46  102.06   5    0.83
 -13  -2   8 2292.09   55.84   5    0.91
  -7  -1   4  356.95    8.66   5    1.68
 -10  -2  12 1847.05   46.26   5    1.12
  -9  -2   7  905.35   23.55   5    1.21
  -5  -2   6  544.92   13.14   5    1.63
  -8  -3   8 1123.76   30.19   5    1.04
 -14  -2  15 3714.12   95.92   5    0.88
  -8  -3   9 1234.85   33.35   5    1.06
 -14  -2  13 3416.49    89.3   5    0.89
  -6  -1   6  416.08   11.21   5    2.01
 -10  -1   9  864.08   23.92   5    1.32
  -4  -1   3  226.59    6.27   5    2.54
  -7  -2   7  527.38   15.56   5    1.42
 -11  -3  16 2940.06   86.44   5    0.88
  -6  -2  10  483.38   15.06   5    1.44
  -8  -1   7  501.63   14.77   5    1.61
  -9  -3  14 1813.61   54.79   5    0.98
  -9  -4  12 2027.02   65.36   5    0.85
  -5  -1   4  249.24    7.35   5    2.28
  -9  -3  15 1477.23   49.37   5    0.96
 -10  -2   8  692.58    23.8   5    1.14
 -10  -1  10  646.26   20.69   5     1.3
 -10  -3  10  756.63   39.37   5    0.97
  -9  -3   8  875.33   31.69   5    0.99
  -5  -2   8     359      12   5    1.61
 -10  -4  13 2210.25   76.61   5    0.82
 -13  -2  12 1689.45   59.61   5    0.95
  -5  -1   6  312.58   10.24   5    2.23
  -9  -3  11 1219.31   42.52   5    1.02
 -10  -3  14 1326.18   53.73   5    0.95
 -10  -3  11  922.76   42.55   5    0.97
  -8  -2   9  434.95    19.6   5    1.32
 -12  -2  13  1066.3   47.22   5    0.99
  -9  -3  13  985.18   43.54   5       1
 -14  -4  13 2790.01  118.23   5    0.71
 -10  -2   7  454.98   20.81   5    1.11
 -11  -3  10 1056.54   48.35   5    0.92
 -14  -3  14 2535.92   100.8   5     0.8
 -13  -2  13 1132.62   53.55   5    0.94
 -13  -4  12 1833.16   95.38   5    0.73
 -17  -3  16  2870.2  145.05   5     0.7
 -14  -4  15 2499.02  117.81   5    0.71
 -15  -2  12 1241.32   67.02   5    0.85
 -17  -3  11 2148.22  109.16   5    0.67
 -15  -2  13  1198.3   62.42   5    0.85
 -13  -3  14 1112.63   67.45   5    0.84
 -11  -3  11  871.15    45.2   5    0.92
 -13  -3  15 1307.82   75.38   5    0.83
  -9  -1   9  175.16   12.36   5    1.43
  -7  -3   9  246.67   18.27   5    1.12
 -11  -3  14  710.36   54.97   5    0.91
 -16  -2  14  1219.1   78.46   5     0.8
  -7  -2   8  196.32    14.1   5    1.42
 -11  -3  12  795.14   45.77   5    0.93
 -13  -4  13 1328.35   82.11   5    0.73
 -12  -4  18 1636.22  104.75   5    0.74
 -14  -2   9  592.63   42.18   5    0.87
 -12  -3   9  665.75   47.25   5    0.85
 -14  -2  10  534.88   43.25   5    0.88
 -15  -4  13 1491.03  106.22   5    0.68
 -24  -4  15 2747.48  250.22   5    0.48
  -5  -2   7  107.95    8.26   5    1.63
 -13  -2   9  462.23      34   5    0.93
 -16  -2  11  824.73   63.41   5    0.79
 -10  -3  13  470.97   39.31   5    0.96
 -12  -4  13  855.16   68.41   5    0.76
 -10  -4  16  901.52   64.71   5     0.8
  -6  -2   9  103.28    9.63   5    1.48
 -12  -2  14   548.5   40.16   5    0.98
  -8  -2   7  141.98   13.01   5    1.31
  -8  -3  10   296.2   24.45   5    1.07
 -14  -3  17  815.84   80.81   5    0.78
 -14  -5  14  1400.9  136.13   5    0.62
  -8  -2  10  197.58   15.63   5     1.3
 -16  -2  15  842.41   70.47   5     0.8
 -14  -3  12  848.05   69.37   5     0.8
 -10  -2  11  240.25   21.57   5    1.14
 -15  -2  15  692.77   59.65   5    0.84
 -17  -3  14 1112.77   97.59   5     0.7
 -11  -4  15   784.6   72.09   5    0.79
 -10  -2   9  178.25   18.31   5    1.15
 -17  -4  21 1428.95  155.85   5    0.63
 -14  -5  20 1617.54  155.66   5    0.62
  -8  -3  13  324.99   28.31   5    1.04
 -17  -3  15 1338.97  116.24   5     0.7
 -16  -3  12  965.47   76.38   5    0.72
 -17  -2  13  974.44   83.18   5    0.76
 -20  -2  18 1319.22  126.75   5    0.66
 -13  -5  14 1172.23   106.4   5    0.64
 -10  -3  12   454.4   38.94   5    0.97
 -13  -2  10  271.59   32.71   5    0.94
 -13  -2  14  328.91   41.22   5    0.93
  -3  -1   4   51.78    4.04   5    3.03
 -12  -4  12  440.52   58.82   5    0.76
 -20  -2  20 1297.41  139.43   5    0.65
 -17  -4  19 1341.72  156.65   5    0.63
 -16  -2  13  507.65   55.17   5     0.8
 -17  -5  16 1363.93  163.47   5    0.57
 -19  -3  16 1119.13  132.42   5    0.65
 -15  -3  15  824.19    79.3   5    0.76
 -20  -4  20 1628.45  219.82   5    0.58
 -17  -6  21 1107.43  180.13   5    0.52
 -14  -5  22 1508.88  176.96   5    0.61
 -12  -3  15  620.33   63.64   5    0.87
 -13  -2  11  244.44   36.21   5    0.95
 -16  -5  14  971.82  121.91   5    0.58
 -14  -5  16  971.25  113.45   5    0.63
 -21  -3  16 1122.95  149.35   5    0.59
 -13  -5  13  809.47  105.56   5    0.63
  -9  -3   9  165.99   23.57   5    1.01
 -23  -3  16 1299.21  154.66   5    0.55
 -14  -5  24 1104.56  160.21   5    0.59
 -12  -2  10   220.5   25.38   5    1.01
 -18  -4  13 1086.24  132.83   5    0.59
 -16  -4  14  789.68   122.5   5    0.66
 -15  -2  11  417.29   41.91   5    0.84
 -13  -4  17  720.09   87.96   5    0.73
 -14  -4  16  854.61  128.74   5    0.71
 -14  -4  17  663.68  107.15   5    0.71
 -13  -3  12  389.12    46.6   5    0.84
 -19  -5  15  823.72  138.42   5    0.53
 -19  -3  15 1302.42  118.99   5    0.64
 -10  -3   9  153.94   23.86   5    0.95
 -16  -4  18  736.39  107.75   5    0.66
 -11  -3  13  473.98   49.87   5    0.92
 -16  -3  14  634.77   86.43   5    0.73
 -12  -2  11  151.48    26.3   5    1.01
 -14  -3  16   567.6   66.48   5    0.79
 -20  -4  14 1056.11  175.14   5    0.55
 -10  -4  14  398.82   48.05   5    0.82
 -17  -3  18  592.27  102.05   5    0.69
 -13  -3  16   486.5   71.85   5    0.82
 -15  -4  12  810.89  101.48   5    0.66
 -14  -6  15 1093.21  142.74   5    0.54
 -16  -4  15  883.68  111.39   5    0.66
 -23  -5  16  610.66  150.44   5    0.47
 -22  -4  22  747.79  198.33   5    0.54
  -5  -2   5   33.45    5.37   5    1.58
 -13  -3  10  372.03   43.86   5    0.82
 -17  -5  14  568.18   98.01   5    0.56
 -12  -5  17  412.76    85.7   5    0.66
 -17  -2  15  413.77   70.59   5    0.76
 -18  -2  17  410.24   89.97   5    0.72
 -12  -5  15  571.06   85.42   5    0.66
  -3  -1   3    8.78    1.81   5    3.02
 -11  -4  17  374.72   69.48   5    0.77
 -14  -3  13  330.87   53.57   5     0.8
 -12  -4  20  289.26   73.49   5    0.72
 -17  -3  13   552.9   84.95   5    0.69
 -12  -4  15  399.42   66.12   5    0.78
 -21  -5  16  763.58  182.44   5     0.5
 -17  -2  17  448.91   85.76   5    0.75
 -24  -3  20 1191.76  189.78   5    0.54
 -12  -4  14  307.48   50.66   5    0.77
  -4  -1   5    21.6    3.52   5    2.59
 -20  -4  18  699.73  145.69   5    0.57
 -16  -4  13  635.51   94.97   5    0.65
 -17  -5  22  627.88  125.41   5    0.57
 -16  -4  23  226.65   77.67   5    0.63
  -6   1   8 3598.64   39.84   5    2.03
  -3   0   6  2269.9   29.85   5    3.23
  -7   1   7 2171.77   30.24   5    1.94
  -5   0   6 1775.74   25.13   5    2.61
  -8   1   9 2636.38   38.89   5    1.66
  -4   0   8 1903.95   27.78   5    2.43
  -6   0  11 2185.26   34.54   5    1.72
  -6   0  12 2032.45   34.98   5    1.62
  -7   0  10 2187.82   37.56   5    1.72
  -9   0  13    3799    67.3   5    1.33
 -10   0  12 2531.52   47.41   5    1.31
  -9   0  12 2345.12   44.61   5    1.39
  -8   1   8 1362.59   25.94   5    1.71
  -5   1   8 1124.63    22.5   5    2.19
  -4   0   6 1064.66   22.76   5    2.93
  -7   0   9 1019.33   23.12   5    1.81
  -9   1  14 2344.56   54.54   5    1.28
 -10   0  13 2031.21    47.7   5    1.26
  -6   1   7  778.53   18.38   5    2.14
  -7   0  11 1119.68   27.09   5    1.63
  -4   0   7  731.58   16.91   5    2.66
 -14   2  15 3999.78  100.05   5    0.95
 -11   1  12 1753.67   47.07   5    1.23
  -6   0   9  825.38   22.76   5    1.96
  -7   1   8  649.01    18.2   5    1.87
 -10   1  11  1110.3   33.26   5    1.35
 -13   2  13 1401.96   50.84   5    1.04
  -8   1  10  672.37   22.02   5     1.6
  -9   0  14 1325.25   41.05   5    1.28
  -6   1  11  696.19   21.79   5     1.7
  -8   1  15 1291.14   42.23   5    1.27
 -10   1  12  1060.7   34.35   5    1.31
  -7   1   9   668.7   20.18   5    1.79
 -10   1  10  676.69   24.97   5    1.39
 -13   1  13  1638.6   54.94   5    1.07
  -9   1  15 1351.58   46.41   5    1.23
 -11   1  16  1983.8   65.11   5    1.09
 -14   1  14 2222.91   72.46   5       1
  -8   1  11  775.56   26.99   5    1.53
  -6   0   8  465.35    15.2   5    2.08
  -9   1  10  654.78   23.07   5    1.49
 -14   0  15 2192.95   73.23   5    0.97
  -9   1  11  734.65   26.08   5    1.44
  -9   1   9  441.95   17.74   5    1.52
 -13   0  14 1401.41   51.35   5    1.05
  -5   1   9  364.77   14.23   5    2.05
  -8   0  13   700.4   26.85   5     1.4
  -7   1  12  548.37   22.93   5    1.54
 -12   2  13 1046.88   44.12   5    1.09
 -10   2  19 2005.59   78.15   5    0.99
 -13   1  14 1616.19   59.05   5    1.05
 -10   0  19 1273.05   58.31   5    1.01
 -11   2  15  1458.8   58.73   5    1.09
 -14   1  16 1781.11   78.52   5    0.96
 -11   1  14  957.24   43.21   5    1.16
  -7   1  11  463.91   20.64   5    1.62
 -10   1  14  865.63      39   5    1.22
 -14   1  20 2965.53   133.3   5    0.87
 -11   0  15 1117.71   47.61   5    1.12
 -10   0  11  515.27   22.14   5    1.35
 -10   2  16  963.55   44.69   5     1.1
  -7   1  10  383.11   16.73   5     1.7
  -5   0   8  307.49   12.57   5    2.26
 -11   1  18 1407.54   66.08   5    1.02
  -8   0  12  557.82   26.21   5    1.47
 -10   2  18 1338.26   58.33   5    1.02
 -13   0  24 2695.36  140.78   5    0.79
  -7   0  14  471.86   22.64   5    1.39
 -10   0  16  994.73   45.62   5    1.13
  -2   0   4  260.79   10.78   5    4.84
 -11   1  20 1569.38    80.2   5    0.95
 -11   1  11   644.3   30.34   5    1.26
 -10   0  14  624.99   32.03   5    1.22
 -12   0  13  759.02   35.79   5    1.13
 -13   2  22  2329.1   123.9   5    0.83
  -5   0   7  231.33   10.55   5    2.43
 -12   0  18 1456.25   77.56   5    0.98
  -7   0   8  194.83   11.23   5     1.9
 -15   1  15 1146.76   68.37   5    0.93
 -16   3  20 1822.56  106.82   5    0.77
 -14   1  22 2016.65  123.65   5    0.82
 -12   2  14  601.65   41.81   5    1.07
  -6   0  10  191.47    12.2   5    1.84
 -13   1  15  823.24   51.38   5    1.03
 -16   2  18 1647.16  103.94   5    0.83
 -17   0  19  1792.7  109.24   5    0.79
 -13   0  22 1582.26   95.78   5    0.84
 -17   0  21 2147.38  144.66   5    0.76
 -13   2  24 2345.89  150.16   5    0.79
 -10   1  13  390.14   28.81   5    1.26
 -12   1  17  621.94   43.55   5    1.01
  -3   0   5  135.23    7.79   5    3.66
  -5   0   9  149.49    9.43   5    2.09
 -14   3  24  2195.1  160.85   5    0.75
 -14   1  24 1946.22  140.18   5    0.78
 -11   1  17  668.52      48   5    1.05
 -15   2  15  715.72   54.24   5    0.91
 -16   1  20 1491.94  116.15   5    0.81
  -9   1  17  460.89   34.19   5    1.13
 -16   0  20  1351.2  102.74   5     0.8
 -13   2  15  708.52   47.96   5       1
 -16   0  18  848.54    78.5   5    0.84
 -10   0  15  433.03   38.96   5    1.17
 -13   2  17   730.8   58.56   5    0.95
 -10   2  14  271.46   23.87   5    1.17
 -12   0  16  393.34   40.61   5    1.04
 -10   1  17   547.7   40.18   5    1.09
 -10   1  19  519.45   49.88   5    1.01
 -17   2  19 1606.11  111.37   5    0.78
  -7   1  13     215    19.4   5    1.46
 -14   0  17  760.09   59.98   5    0.93
 -14   2  16  619.67   60.22   5    0.94
 -14   0  16  614.31   55.41   5    0.95
 -16   3  21 1234.19  107.68   5    0.76
 -16   2  20 1144.49    99.3   5     0.8
 -11   2  19  555.12   58.92   5    0.96
  -6   1   9   106.8    9.24   5    1.92
 -17   1  18  978.53   92.33   5    0.81
 -12   1  21  667.98   75.29   5    0.89
 -14   3  22 1137.86  102.27   5    0.79
 -11   2  18  372.05   44.12   5    0.99
 -11   2  17  366.77   39.34   5    1.03
  -8   0  16  240.08   24.14   5    1.21
 -10   0  17  257.62   30.65   5    1.08
 -17   1  22 1097.98  122.17   5    0.75
 -13   2  16  439.62   45.82   5    0.98
 -11   0  14  257.01   30.24   5    1.16
 -14   1  17  537.97   56.21   5    0.94
 -13   2  14  268.62   34.29   5    1.02
  -2   0   3   98.74    8.28   5    5.85
 -14   2  17  618.76   62.98   5    0.92
 -11   0  19  389.35   42.89   5    0.98
 -17   3  22 1189.04  139.15   5    0.72
 -12   1  23  431.85    66.9   5    0.84
 -17   2  24 1335.29  184.55   5    0.71
  -9   2  17   243.1   32.07   5    1.09
 -17   0  24 1883.67  172.99   5    0.71
  -5   1   7    48.8    6.08   5    2.34
 -17   0  20  809.77   99.34   5    0.78
 -15   3  20  359.42   75.99   5     0.8
  -5   0  10   65.44    8.01   5    1.94
 -12   1  15  409.45   41.81   5    1.08
 -12   1  14  278.99   30.44   5    1.11
 -11   0  21  298.26   54.96   5    0.91
 -10   2  17  371.18   41.78   5    1.06
 -13   0  16  269.87   41.96   5       1
  -9   0  18  186.73   25.55   5    1.08
 -18   1  23  971.01  147.43   5    0.71
 -17   2  20  788.09  107.63   5    0.77
 -17   2  22  643.94  120.01   5    0.74
 -12   1  12  179.82   22.12   5    1.16
 -13   2  20  506.45   61.39   5    0.88
 -19   1  22  898.79  150.31   5     0.7
 -12   1  16  328.51   45.96   5    1.05
 -15   2  17  637.61   68.23   5    0.88
 -11   1  15  171.22   32.12   5    1.13
 -15   2  21  591.23   80.93   5    0.81
 -12   0  14  209.46    30.9   5     1.1
 -13   3  23  423.12   88.99   5    0.78
 -13   1  16  225.61   44.33   5       1
 -13   0  20  521.92   85.53   5    0.89
 -16   0  21  444.16   92.19   5    0.79
 -16   3  22  435.05   84.21   5    0.74
 -11   0  20  244.27   39.98   5    0.94
  -8   1  14  118.91   18.38   5    1.33
 -14   0  23  770.69  112.93   5     0.8
 -19   1  21  190.43   62.87   5    0.72
  -9   1  12    53.1   12.86   5    1.38
 -14   0  19  355.53   53.82   5    0.89
  -8   0  14    63.9   14.89   5    1.33
 -14   1  26  632.48  121.19   5    0.74
 -12   0  22  454.75   72.87   5    0.86
 -11   0  18   54.89   23.41   5    1.02
  -6   0   7   28.84    5.73   5     2.2
 -18   3  19  296.74   85.17   5    0.73
 -13   1  21  300.88   55.67   5    0.87
  -9   1  13   93.07   22.61   5    1.33
 -14   2  18  297.88   64.87   5    0.89
 -15   1  21  246.95   61.94   5    0.82
  -3   0   4   14.34     2.7   5    4.16
 -11   0   7 3543.45   42.72   5     1.3
  -7   0   5 1892.56   22.95   5    2.05
  -9   0   4 1656.83   21.25   5    1.46
  -5   0   3 1222.67   15.38   5    2.82
 -14   1  10 6316.78   90.76   5    1.03
 -15   0   7 5931.38   87.66   5    0.89
  -8   1   5 1430.49   21.37   5    1.74
  -9   0   6  1442.9   23.65   5    1.59
 -11   0   9 2007.38   34.17   5     1.3
  -6   0   3  834.89   14.51   5    2.26
 -12   0   6 2530.01   45.47   5    1.13
  -5   0   4  741.22   13.47   5    2.87
 -13   0   8  1982.2   41.77   5    1.09
  -9   1   7   852.1   18.49   5    1.58
 -10   1   8 1160.85   23.62   5    1.43
  -8   1   6   726.9   15.94   5    1.77
 -12   1   9 1506.53   33.84   5     1.2
 -12   0  10 1509.53   34.94   5    1.19
 -10   1   7  973.28   22.59   5    1.43
 -11   1   8 1126.62   27.14   5    1.31
  -6   0   4   469.9   11.24   5    2.39
  -4   0   3   485.9   11.24   5    3.59
 -13   0   9 1298.79   36.04   5    1.11
 -12   0   8 1103.69   30.65   5    1.19
 -14   1   6 1483.41    40.1   5    0.94
 -14   0  10 1734.19   48.71   5    1.03
 -10   0   8  521.99   16.96   5    1.44
 -13   1  10 1193.78   36.51   5    1.11
 -15   0  11 1588.25    53.7   5    0.96
  -9   0   7  451.19   14.77   5     1.6
 -16   0   7  1831.8   63.28   5    0.82
 -14   0  11  1465.9   46.71   5    1.03
  -3   0   2  263.61    8.89   5    4.76
 -17   1  11 2091.23   82.61   5    0.85
  -9   1   6  299.11   12.19   5    1.57
 -15   2  12  1286.6   54.24   5    0.94
 -17  -1  11 2014.21   79.46   5    0.81
 -13   0   7   759.2   33.64   5    1.07
 -16  -1   9 2464.47  102.37   5    0.83
 -11   0   5  337.78   14.72   5     1.2
 -12   0   9  535.23   22.63   5     1.2
 -18   0  10 2326.67   92.21   5    0.78
 -16   1   9 1272.49   54.04   5    0.88
 -18   2  13 1570.89   82.37   5    0.79
 -14   0   7  764.87   38.34   5    0.97
 -16   2  11  961.17   52.83   5    0.88
  -8   0   5  126.62    7.11   5    1.78
 -19   0  11 1758.12   99.94   5    0.74
 -11   1   7  313.66   16.33   5     1.3
 -24   0  15 3113.03  169.74   5    0.59
 -13   0  11  498.99   27.36   5     1.1
 -17   1  14 1132.75   69.62   5    0.85
 -16   0  11  889.83   52.97   5     0.9
 -15   0   8  538.87    37.1   5    0.92
 -12   1   5  246.24   15.94   5    1.08
 -18   0  13 1086.46   70.63   5     0.8
 -14   1  11  482.98   35.18   5    1.03
 -24   2  15  3465.6  201.74   5    0.59
  -9   1   5  114.64    6.98   5    1.53
 -13   0  10  409.13   28.28   5    1.11
  -8   1   4   76.95    5.32   5    1.67
 -19   1  15 1197.78   85.11   5    0.76
 -17   2  13  922.74    63.2   5    0.83
 -21   1  16 1516.81  121.08   5    0.69
 -17   0  11  927.69   60.04   5    0.84
 -10   0   7  171.33   11.82   5    1.44
 -10   1   5  124.45    8.74   5    1.36
 -19   2  12  1246.9   90.81   5    0.75
 -18  -1  10 1265.86   99.04   5    0.74
 -18   1  10  891.11   65.77   5    0.78
 -15   0  12  658.33   43.23   5    0.96
 -14  -1   7   304.9    26.2   5    0.93
 -17   0  14  808.29   59.15   5    0.84
 -15   2  11  356.13   34.22   5    0.94
 -16   0   9  521.19   43.61   5    0.87
 -11   1   5   91.57    8.33   5    1.21
 -24  -1  12 1653.91  158.24   5    0.55
 -14   1   9  344.46   29.79   5    1.03
 -17   0  13  593.03   57.19   5    0.85
 -18   0   8  770.47   62.72   5    0.73
  -9   1   4   45.92    4.91   5    1.45
  -2   0   1   77.59    5.95   5    6.78
 -20   0  14 1227.89   97.03   5    0.72
 -20   0  12  989.39   99.34   5    0.71
 -21  -1  16 1377.56   118.1   5    0.67
 -10   0   5  122.05   12.01   5    1.36
 -23   1  16 1071.91  131.56   5    0.63
 -16   2  13  573.28   48.88   5    0.88
 -16   0   8  521.34   50.59   5    0.85
 -20   2  12  464.66   58.54   5     0.7
 -19   0  12  531.75   71.86   5    0.75
 -24   1  12 1403.19  149.37   5    0.57
 -18   0   9   531.4   61.13   5    0.75
 -23   1  12 1071.69  137.78   5     0.6
 -23   3  16 1028.57  124.72   5    0.61
 -17   1  10  384.98   46.07   5    0.84
 -11   0   6  107.26    13.1   5    1.26
 -23   1  13  876.81   112.6   5    0.62
 -27  -1  13  656.99  146.03   5    0.49
 -18   0  11  340.87   62.97   5    0.79
 -23   0  11 1398.32  154.24   5    0.58
 -17   0   9  329.15   40.79   5    0.81
 -22   2  15  572.08   88.11   5    0.65
 -18   2  10  384.24   45.19   5    0.77
 -24   2  19  771.14  126.37   5     0.6
 -27  -1  14 1562.21  203.32   5    0.49
 -21   1  14  830.02  106.29   5    0.69
 -14   0   9  152.57   23.71   5    1.02
 -10   1   6      41    7.21   5    1.41
 -23   3  13  977.46   108.9   5    0.59
  -6   0   5   50.95     5.3   5    2.39
 -23  -1  12  1071.1  127.43   5    0.58
 -18   2  12  505.59   62.88   5    0.79
 -21  -1  14  476.92   77.79   5    0.66
 -21   1  13  474.31   96.82   5    0.69
 -23  -1  13 1339.61  147.36   5    0.59
 -20   0  15  637.64   93.72   5    0.72
 -27   1  14 1489.98  228.46   5    0.52
 -17   0  12   340.3   42.75   5    0.85
 -22   0  15  939.92  129.88   5    0.65
 -15   1  10  194.14    27.6   5    0.96
 -24   1  16  690.57   117.7   5     0.6
 -23  -1  16 1069.26  148.87   5    0.61
 -13   1   6   80.78   15.87   5    1.03
 -13   1   8     120   19.67   5     1.1
 -16   2  12  179.66    34.2   5    0.88
 -17  -1  10  356.82   57.69   5    0.79
 -24  -1  16  587.68  140.04   5    0.58
  -8   0   4   29.63    5.31   5    1.69
 -17   0  10  279.73   45.67   5    0.83
 -19   1  12  806.75  117.92   5    0.76
 -23   0  19  757.54  122.25   5    0.62
 -22  -1  11  209.85   62.29   5     0.6
 -26   0  16  592.03  124.55   5    0.55
 -17   2   9  233.27   37.17   5     0.8
 -21  -1  13  679.05  102.96   5    0.65
 -19   2  11  420.96   72.45   5    0.74
 -18   0  12  293.94   46.24   5     0.8
  -7   0   4   30.89    3.79   5    2.01
 -18   2  11  319.12   53.34   5    0.78
 -21   0  17  416.78   74.35   5    0.68
 -28   2  22     352  111.22   5    0.52
 -21   1  15  459.83    95.7   5    0.69
 -24   3  16  918.64  164.15   5    0.59
  -4   0   2    2.75    0.99   5    3.27
 -24  -1  14  315.43    83.8   5    0.57
  -7  -4  -6  770.35   20.28   6    1.65
  -7  -2  -6   496.3   13.75   6    1.95
  -8  -3  -5  416.17   15.41   6    1.81
  -5  -3  -5  304.65   10.81   6    2.17
 -14  -5 -10  883.96   48.38   6    1.01
  -6  -3  -4  306.62   11.89   6    2.15
  -8  -5  -9  566.67   25.14   6    1.28
  -4  -2  -4  221.83     8.8   6    2.92
  -6  -2  -7  233.17    9.62   6    1.92
 -10  -3  -5   321.9   12.93   6    1.57
  -7  -2  -5  209.39    9.43   6    2.09
  -6  -2  -3  180.51    8.03   6    2.57
  -6  -2  -5  184.45    8.25   6    2.28
 -11  -4  -9  442.17   25.85   6    1.24
  -8  -2  -6  202.48    9.17   6     1.8
  -7  -3  -5  210.69   10.88   6    1.94
  -5  -2  -3  169.13     8.3   6    2.87
  -8  -3  -8  220.72   14.53   6    1.56
  -9  -4  -8  309.32   19.32   6     1.4
 -15  -4  -7  431.17   28.35   6    1.07
  -6  -3  -5   169.8    9.01   6    2.06
 -13  -4 -12  457.47   37.03   6    1.01
 -11  -3  -7  206.23   13.92   6    1.38
 -13  -5 -11  646.35    44.1   6    1.02
  -6  -2  -6  122.99    7.95   6     2.1
  -8  -3  -9  225.88   14.11   6    1.46
  -4  -2  -3  132.49    7.36   6    3.16
  -6  -2  -4  119.62    7.36   6    2.44
 -13  -4  -8  370.97   26.07   6    1.17
 -10  -4 -12  360.13   28.25   6    1.12
 -11  -3 -10  258.61   19.04   6    1.21
 -10  -3  -7  205.19   16.51   6    1.47
  -7  -3  -7   163.1   10.01   6    1.74
  -9  -6 -13  469.15   41.11   6       1
 -10  -5  -7  274.64   23.68   6    1.28
  -5  -2  -6   64.12    5.78   6    2.24
 -12  -5  -9  278.66   29.61   6    1.13
  -8  -2  -4   66.22    5.87   6       2
  -9  -3  -5  112.52     9.9   6    1.69
  -6  -3  -7    90.4    8.61   6    1.82
 -10  -3 -10  148.75   17.64   6    1.27
 -10  -5  -9  218.44   23.44   6    1.21
 -11  -5  -8  164.27    23.9   6     1.2
 -15  -4 -13  280.66   42.29   6    0.91
  -8  -4  -9  187.09   18.03   6    1.39
 -16  -5  -9  384.68   44.58   6    0.96
  -5  -3  -7   75.38    7.54   6     1.9
  -7  -4  -7  159.93   12.88   6    1.59
 -10  -5  -8     309   27.76   6    1.25
  -7  -2  -7   93.45     7.1   6     1.8
  -9  -6 -12  389.63   43.04   6    1.04
  -8  -3  -7  128.38   12.29   6    1.65
  -3  -1  -2   57.67    4.89   6    4.88
 -14  -4 -11  355.66   35.13   6    1.01
  -9  -3  -7   76.64   10.93   6    1.56
 -12  -4  -9   89.92   20.51   6    1.19
 -11  -6  -9  399.01    39.1   6    1.09
 -11  -5 -12  286.36   34.77   6    1.05
  -9  -5 -10  203.43   23.62   6     1.2
 -14  -7 -10  566.65   52.72   6    0.91
  -8  -4  -8   118.1   15.95   6    1.46
 -10  -4  -8   140.9   16.33   6    1.34
  -9  -5 -11  174.56   26.73   6    1.15
 -14  -4 -13  410.48   40.62   6    0.94
 -12  -5  -7   76.74   17.65   6    1.17
 -10  -6 -12  351.43   43.66   6    1.02
 -10  -5  -5  148.41    14.2   6    1.33
 -10  -4  -5   90.47   11.93   6    1.47
  -7  -3  -4   51.91    6.31   6    2.01
 -13  -4 -13  353.08   39.66   6    0.97
 -10  -5 -11  163.35   28.17   6    1.12
  -9  -5  -7   95.94   14.91   6    1.33
 -13  -5 -10  250.73   36.52   6    1.06
  -6  -4  -8   88.15   12.11   6    1.56
 -14  -5 -12  364.21   51.99   6    0.96
 -14  -5 -14  480.19   68.36   6     0.9
 -14  -4 -15  426.01   49.46   6    0.87
 -13  -6  -8  195.07   32.11   6    1.04
 -13  -5 -14  219.85   46.26   6    0.92
 -18  -6 -10  508.88   77.14   6    0.85
 -14  -6 -13  413.93    54.8   6     0.9
  -8  -4  -6   83.85   13.82   6    1.58
 -10  -3  -6   74.18   13.84   6    1.52
 -13  -4  -9  121.37   21.55   6    1.13
 -17  -7 -11  184.31    66.1   6    0.82
 -10  -3  -9   28.86     9.5   6    1.33
 -10  -3 -11  148.41   19.85   6     1.2
  -3  -2  -4   22.42    3.11   6    3.12
 -10  -5 -10  144.19   24.55   6    1.17
 -14  -4 -10  120.39   31.47   6    1.04
 -14  -6 -15  314.24   66.55   6    0.84
  -4  -1  -2   18.56    2.65   6    3.99
  -2  -1  -2    27.4    4.02   6    5.83
 -13  -6 -13  248.43   49.66   6    0.92
 -14  -5 -16  138.18   46.03   6    0.83
  -8  -3  -4   35.09    6.72   6    1.87
 -12  -3  -6   46.03    9.95   6    1.33
 -13  -7 -13  220.01   60.85   6    0.87
  -8  -5 -11  131.53   20.42   6    1.19
 -14  -5  -9  148.21   37.96   6    1.04
 -14  -6 -11     354   64.72   6    0.95
 -17  -4  -9  145.67   27.78   6    0.93
 -13  -6  -9  149.72   38.25   6    1.02
  -8  -3  -6   18.92    7.34   6    1.74
 -16  -7 -13  149.49   63.11   6    0.82
  -2  -1  -1   14.27    2.85   6    6.66
  -6  -1  -4  420.68   11.32   6    2.43
 -10  -1  -5  590.83   17.55   6    1.45
  -7  -1  -7  398.92    13.1   6    1.68
  -8  -1  -9  509.35   18.13   6    1.33
  -8  -1  -5  348.01   12.24   6    1.79
 -14  -1 -10 1581.74   61.04   6    0.89
  -8  -1  -8  303.42   13.25   6    1.44
  -6  -1  -5  214.86    8.26   6    2.22
 -11  -2  -9  534.16    23.6   6    1.23
 -11  -2  -7  380.48   18.69   6    1.36
 -13  -1 -11 1028.83   51.87   6     0.9
 -11  -1  -4  242.04   13.28   6    1.34
 -13  -2  -8  616.37   30.54   6    1.14
 -14  -2 -11  682.88   47.41   6    0.96
  -8  -1  -6  155.44    9.98   6    1.67
 -10  -1  -7  262.72   14.98   6    1.33
 -13  -2  -7  276.71    22.1   6    1.18
 -11  -1  -8  278.33   20.21   6    1.17
 -13  -1  -5  338.86   22.81   6     1.1
 -14  -1  -6  385.21    28.5   6       1
  -8  -1  -3  136.09    7.21   6    1.94
  -9  -1  -7  200.85   13.65   6    1.44
 -12  -1  -9  393.52   27.49   6    1.05
 -13  -2  -6  249.31   20.78   6    1.21
  -7  -1  -4  101.53     6.2   6    2.13
 -14  -2 -13  768.19   59.89   6    0.88
  -8  -1  -7  108.61      10   6    1.55
 -17  -3 -11  661.31   59.31   6    0.87
 -13  -2 -12  398.54   36.57   6    0.96
  -9  -1  -5   87.23    8.92   6     1.6
 -14  -3 -14  554.35   48.77   6    0.89
 -10  -2  -8  162.03   14.55   6    1.39
 -10  -1 -11  265.42   22.72   6    1.04
 -10  -1  -9  137.42   18.82   6    1.18
 -24  -2 -15  744.84  165.47   6    0.56
  -5  -1  -4   50.36    4.23   6    2.77
  -6  -1  -6   68.58    5.89   6       2
 -16  -3  -9  243.77   33.83   6    0.97
 -14  -1 -12   416.5   63.53   6    0.82
 -16  -1  -7  362.19   40.27   6    0.85
 -10  -2  -7  104.91   11.06   6    1.46
 -13  -1 -13  426.03   52.79   6    0.82
 -17  -1 -11  612.64   69.72   6    0.74
 -16  -1  -6  316.87   38.26   6    0.86
 -17  -3 -16  585.75   85.66   6    0.74
 -13  -1 -10  251.29   29.53   6    0.94
 -17  -2  -9  363.45   60.81   6    0.87
 -20  -1  -9  581.15   80.91   6    0.66
 -16  -1 -12  395.52   64.75   6    0.75
 -16  -3  -7  201.63   27.16   6    1.01
  -9  -1  -6   56.44    8.42   6    1.52
 -24  -4 -15 1118.78  140.94   6    0.62
 -12  -1  -5   98.03   15.03   6    1.19
 -13  -3 -14  246.82   36.76   6    0.92
 -14  -1  -5  119.12   19.86   6    1.01
 -20  -3  -9  569.92   76.72   6    0.79
 -10  -1 -10  137.33   18.23   6    1.11
 -13  -2 -13  253.08   37.75   6    0.91
 -14  -2  -9  370.77   31.22   6    1.04
 -20  -4 -14  426.54   89.73   6    0.73
 -16  -2 -14  302.71   70.71   6    0.78
 -16  -2  -7  215.59   34.68   6    0.96
 -18  -2 -10  184.01   44.81   6    0.81
 -13  -2  -9   96.48   20.67   6     1.1
 -17  -2 -11  171.19   41.23   6    0.82
 -17  -3  -7  196.77   35.25   6    0.95
 -11  -1  -7    69.6   13.85   6    1.22
 -17  -1 -16  545.11   93.55   6    0.63
 -19  -2 -12  288.97   71.93   6    0.73
 -29  -3 -10  842.04  175.94   6    0.51
 -10  -2  -9   32.09    9.07   6    1.31
 -20  -2 -12  393.15   91.99   6     0.7
 -20  -2 -14   349.7   92.88   6    0.66
  -8  -1  -4   30.55    5.09   6    1.88
 -16  -1 -14   377.5   71.43   6     0.7
 -23  -1 -13  623.83  145.49   6    0.54
 -17  -1  -6  119.36   36.41   6    0.81
 -15  -2 -12  335.19   60.55   6    0.88
 -13  -1 -12  270.48   47.54   6    0.86
 -13  -2 -10    86.8   16.94   6    1.05
 -18  -2 -13     478    89.5   6    0.74
  -5   0  -4    5.18     1.6   6    2.17
  -7   0  -2  441.94    8.94   6    1.58
  -6   1  -8 1375.13   37.15   6    0.71
 -10   0  -3  658.78   17.82   6    1.11
  -2   1  -8  895.53   30.38   6    0.54
  -7   1  -7  746.59   32.53   6    0.72
  -8   0  -3     216    8.39   6     1.4
  -9   0  -3  211.89   10.19   6    1.24
  -3   1  -6  351.79   17.68   6    0.61
  -8   1  -3  719.91   35.69   6    0.61
  -4   1  -8  507.01   26.12   6    0.66
  -4   1 -10  675.05   32.97   6    0.61
  -6   1  -5  381.54   20.05   6    0.72
  -9   0  -2   197.6    9.44   6    1.21
  -8   1  -5  524.48   30.61   6     0.7
  -8   1  -9  803.76   43.84   6    0.67
  -3   1 -10   608.4    36.7   6    0.57
  -3   0  -1   75.67     3.3   6    3.72
  -2   1 -10  744.47   37.24   6    0.53
 -14   1 -10 1663.22  108.25   6    0.55
  -5   1  -8  325.98   22.46   6    0.69
 -12   0  -4   323.9   23.87   6    0.93
  -6   0  -1   51.01    3.15   6    1.77
  -4   1 -11  459.61   40.72   6    0.58
 -16   0  -6  954.66   68.15   6     0.7
 -17   0  -5  931.42   70.01   6    0.65
  -5   0  -1   32.84    2.42   6    2.15
 -10   1  -2  564.85   47.68   6    0.52
  -5   0  -2   41.48    2.76   6    2.24
  -4   0  -1   36.53    2.35   6    2.74
  -8   0  -2   89.96    6.41   6    1.37
 -13   1 -11 1017.93   88.17   6    0.56
 -13   0  -4  365.59   30.19   6    0.86
 -13   1  -3  911.77   76.58   6    0.51
 -11   1  -4  584.53   57.58   6     0.6
 -10   1  -7  150.32   33.37   6    0.67
 -10   1  -8  372.97   44.87   6    0.66
  -5   1  -4   79.89   11.59   6    0.65
  -6   0  -2    38.1    3.38   6    1.86
  -9   1  -7  224.29   33.12   6    0.69
  -5   1  -6    94.7   13.98   6    0.72
 -21   0  -6  825.94  121.58   6    0.53
 -12   1  -9  412.29   58.88   6    0.61
 -12   0  -2  109.71   17.68   6    0.88
 -11   0  -2   76.33   11.74   6    0.97
 -11   1 -12  262.42   54.82   6    0.57
 -14   1  -6   420.7   64.04   6    0.55
 -10   1 -11  371.95   57.18   6     0.6
 -14   0  -3  289.33   31.58   6    0.77
 -13   1  -5   384.6   67.22   6    0.57
 -11   1  -8  264.94   49.97   6    0.63
 -16   1  -9  667.44   96.37   6    0.52
 -16   0  -5  186.82   48.57   6     0.7
  -7   1 -10  100.81   30.85   6    0.66
 -13   1  -4  342.26   71.33   6    0.55
  -9   1 -14  297.13   67.26   6    0.54
   4  -2   0 1315.37   15.61   6     1.6
   5  -1  -2   807.2   16.85   6     0.8
   2  -2   3  650.31   14.17   6    1.35
   3  -2   2  359.75    8.66   6    1.41
   7  -2  -2 1082.53   29.61   6     0.8
   3  -1   1  202.44    6.38   6    0.95
   2  -1   1   93.77    2.79   6    2.05
   3  -1  -1  106.06    3.09   6    2.15
   6  -3   0  666.03   20.84   6    1.07
   7  -2  -3  623.18    20.5   6    0.86
   7  -3  -1  789.87   27.72   6    0.95
   3  -2   3  299.21   11.62   6    1.02
   3  -3   5 1151.34   39.65   6     0.8
   6  -2  -1   384.7   14.07   6    0.97
   1  -1   2   67.98    2.48   6    1.86
   7  -3   1  919.11   38.39   6    0.77
   4  -2   1  133.37    5.82   6    1.33
   8  -3  -1  850.27   37.23   6    0.77
   9  -3  -2 1195.83    57.6   6    0.68
   2  -2   5  517.94   27.79   6    0.61
   8  -3  -3  462.79   23.39   6    0.87
   4  -1   0   120.6    6.56   6    0.77
   4  -2   3  332.01   18.84   6    0.73
   4  -2  -1  108.87       5   6    1.79
   5  -2  -1   91.02    6.04   6    1.33
   7  -4   2   833.8   48.09   6    0.78
   8  -3   1  912.96   54.71   6    0.61
   7  -2  -1  373.47   23.98   6     0.7
   1  -1   1   92.15    4.09   6    3.66
   2  -1   0   86.09    3.51   6     3.2
   2  -1   2   56.43    4.15   6    0.95
   6  -5   4  858.46   63.53   6    0.74
   6  -2   1  401.25   27.69   6    0.65
   5  -4   3  511.44   27.12   6    0.92
   5  -3   3  325.11   23.76   6    0.85
   6  -3  -1  187.21   12.34   6    1.16
  10  -4   0 1138.26    82.1   6    0.58
   4  -1  -2   36.75    2.66   6    1.39
   3  -2   1   54.77    4.04   6     1.8
   4  -4   4  364.88   27.23   6    0.92
   6  -3   4  693.21   54.51   6    0.55
  10  -3  -1  776.13   76.22   6     0.5
   7  -6   6 1419.27   140.4   6    0.56
   4  -3   2   87.79    8.51   6    1.22
   5  -2   3  336.62   37.09   6    0.49
   5  -3   5  546.95   56.47   6    0.54
   5  -2   1   99.75    9.85   6    0.96
   6  -3   1  181.76   16.97   6    0.96
   5  -2   2  168.58   20.47   6    0.72
   2  -2   4  104.71   10.56   6    0.93
   6  -2   0  121.17   14.39   6    0.83
   7  -4   1  300.24   29.54   6    0.86
   6  -3  -2   77.74    8.42   6    1.22
   8  -2  -3  338.36   32.59   6    0.65
   7  -4   5  469.36   89.27   6    0.52
  10  -4  -1  644.51   72.84   6    0.63
   4  -2   4  551.37   40.99   6    0.48
   8  -3   0  126.36    25.4   6     0.7
   8  -5   3   581.9   70.05   6    0.65
   9  -3  -3  364.04    39.7   6    0.72
   3  -3   3   105.2    10.5   6    1.22
   8  -4  -1   916.7   45.77   6    0.85
   5  -1  -3   90.39    10.8   6    0.94
   9  -4  -2  243.74   38.98   6    0.78
  11  -3  -4  547.18   80.98   6    0.51
   5  -4   6   337.5   62.33   6    0.59
  12  -6   2  408.56    96.8   6    0.48
   8  -5   1  198.51    36.2   6    0.76
   6  -5   5  377.43   55.16   6    0.66
  10  -5  -2  394.36   54.12   6     0.7
   8  -2  -4   75.89   19.08   6    0.69
  12  -4  -4  368.44   65.17   6    0.54
  10  -5  -1  230.29   46.58   6    0.68
   9  -6   3  237.79   80.23   6     0.6
   7  -6   5  137.41   39.15   6    0.61
   5  -6   6  336.86   73.02   6    0.66
  10  -6   1  489.71   84.39   6    0.62
   7  -3   2  264.36   41.38   6    0.66
   5  -3  -2 1101.26   18.23   6    1.45
   4  -4   0  978.51   23.55   6    1.37
   3  -3   1  490.12   12.01   6    1.65
   3  -3  -2  534.11    14.1   6    1.97
   3  -3  -1  475.82   14.21   6    1.93
   5  -4  -3  365.68      16   6    1.34
   5  -5  -1  576.42   28.86   6    1.14
   2  -3   2  145.79    7.43   6    1.67
   3  -4   2  290.89   14.57   6     1.3
   1  -5  -1  292.63   17.07   6    1.48
   2  -2   0  147.42    6.35   6    2.73
   5  -5   1  536.08   31.53   6    1.04
   5  -4  -1  194.09   16.79   6    1.27
   5  -5  -2  394.77   25.71   6    1.17
   8  -5  -3  546.33    38.3   6     0.9
   2  -4   0  192.11   12.25   6    1.65
   5  -5   2  383.07   29.49   6    0.97
   4  -8   0 1270.44   95.91   6    0.83
   1  -5   1  336.78   19.14   6    1.37
   4  -3  -1  129.34    8.21   6    1.66
   2  -3  -2  143.65    8.79   6    2.23
   6  -4  -1  212.28   16.72   6    1.13
   4  -4  -3  199.96    12.9   6    1.48
   7  -6  -2  612.64   52.49   6     0.9
   4  -3   0  102.98    7.28   6    1.55
   2  -5   0  243.77   19.22   6    1.36
   3  -2  -1   52.84    3.79   6    2.33
   2  -2  -1   68.84    5.09   6    2.94
   4  -6   0  392.77   37.66   6    1.04
   6  -5  -2  220.33   24.43   6    1.07
   2  -6   0  178.38   24.32   6    1.15
   3  -6   2  333.23   42.05   6    1.01
   5  -6   3  433.39   47.28   6    0.84
   4  -3  -2   89.25    7.37   6    1.71
   3  -4  -3   93.92    9.45   6    1.62
   4  -4   1   77.09   10.84   6    1.27
   4  -4  -1   88.24    9.54   6    1.43
   5  -6  -3   288.7   32.39   6    1.05
   5  -7   2  786.33    71.4   6    0.81
   3  -7  -2  283.47    39.5   6    1.01
  10  -6  -4  364.89   57.28   6    0.73
   2  -3  -1   90.65     7.5   6    2.19
   4  -5   0  135.92   24.54   6    1.19
   4  -6  -3     227   28.78   6    1.11
   4  -5   3  215.66   24.76   6    0.98
   4  -5  -3  136.22   17.31   6    1.28
   3  -7  -1  404.78   48.52   6    0.99
   6  -7   0  466.32   54.43   6    0.83
   3  -5   1   92.44   17.36   6    1.21
   8  -6  -3  262.61    48.1   6    0.84
   3  -7   2  269.72   44.03   6     0.9
   6  -6  -1  257.58   34.42   6    0.94
   7  -8  -6  672.14    92.4   6    0.78
   2  -5  -1  120.12   14.95   6    1.41
   2  -5   1   125.8   16.61   6     1.3
   3  -5  -1   96.55   11.77   6    1.33
   3  -5   2  107.11   18.98   6    1.14
  11  -7  -3  487.11   89.26   6    0.64
  10  -7  -5  463.98   80.31   6    0.71
   3  -4   1   70.82   11.61   6    1.42
   6  -7   4  677.32   77.68   6    0.69
   6  -6   1  347.13    52.9   6    0.88
   2  -6  -1  153.49   25.44   6    1.19
   3  -8  -2  452.84   55.95   6    0.89
   2  -4  -1   53.75    8.81   6    1.72
   3  -7   1   247.7   44.84   6    0.93
   7  -7  -1  374.84    65.3   6    0.81
   3  -6   1  111.74   23.39   6    1.06
   3  -4  -1    95.1   14.17   6    1.58
   3  -8   2  301.22   52.75   6    0.81
   1  -7   1  241.96   36.69   6       1
   7  -8  -3   453.8   91.59   6    0.77
   7  -7  -4  480.29  109.35   6    0.84
  10  -8   0  611.65  151.66   6    0.61
   8  -6  -2  150.62   44.29   6    0.83
   6  -6  -4   97.78   27.05   6    0.99
   8  -7  -5  413.83   63.64   6     0.8
   6  -8   3  315.72   95.86   6    0.68
   1  -3   0   12.25    3.71   6    2.34
   2  -8   0  294.85    40.7   6    0.88
   1  -3  -1   23.58    4.41   6    2.42
   1  -2  -1   11.42    2.86   6    3.51
  -3  -6  -6 1052.39   35.63   6    1.33
  -2  -5  -4  673.04   22.45   6    1.62
  -1  -3  -2  386.64   12.41   6     2.7
  -1  -3  -3  329.48   11.48   6    2.63
   0  -4  -4  349.46   13.17   6    1.91
   0  -6  -6  547.61   25.84   6    1.28
  -2  -4  -3  259.61   12.39   6    2.03
  -1  -5  -1   290.2   13.66   6    1.58
  -2  -7  -4  689.31   38.01   6    1.16
  -3  -5  -6  294.87   16.74   6    1.55
   0  -3  -3  162.51    7.88   6    2.55
  -3  -4  -2  232.23   11.35   6    2.04
  -6  -7  -4  574.69   38.14   6    1.16
  -2  -3  -2  153.61    8.24   6    2.72
  -1  -4  -2  180.61   10.72   6    2.02
  -3  -6  -2  220.21   18.62   6    1.36
  -5  -6  -3  323.66   22.24   6    1.35
   0  -6  -4  359.55   26.02   6    1.31
  -3  -8  -6  647.41   50.18   6    1.01
   0  -5  -5  183.62   15.24   6    1.53
  -4  -6  -3  222.54   18.72   6    1.36
  -3  -7  -2  299.87   34.22   6    1.15
  -3  -7  -5  311.07    27.5   6    1.16
  -1  -7  -7  359.93   37.56   6    1.11
  -4  -7  -8  466.27   38.23   6    1.12
  -1  -5  -3  135.17   13.03   6    1.61
  -4  -5  -3  146.99    13.3   6    1.63
  -2  -6  -8  203.27   23.08   6    1.25
  -2  -4  -5   87.75    8.81   6    1.91
   0  -7  -7  296.78   33.76   6    1.09
  -7  -8  -6  616.28   51.47   6    1.01
  -2  -9  -4  477.15   60.82   6     0.9
   1  -5  -3  134.64   13.15   6    1.52
   0  -8  -4  457.18   47.65   6    0.98
  -6  -9  -8  561.78   76.57   6    0.89
   1  -7  -7  344.07   33.57   6    1.07
  -1  -2  -2    72.9    6.02   6    3.97
  -3  -5  -2  100.17   12.27   6    1.63
  -3 -10  -6  831.25  105.51   6    0.81
  -3  -4  -3   91.83    9.54   6    2.03
   1  -6  -6  243.89   22.35   6    1.24
  -4  -6  -6  181.72   21.92   6    1.32
  -1  -5  -6  127.72   14.04   6    1.52
  -1  -3  -4   37.62    4.74   6     2.5
  -2  -5  -3   91.39    15.4   6    1.63
  -7 -10  -6   750.1   91.37   6    0.82
  -1  -8  -9  277.93   42.78   6    0.96
  -4  -9 -10  318.14   68.77   6    0.87
  -2  -9 -10  301.55   55.15   6    0.86
  -1  -7  -1  139.58   22.67   6    1.12
  -2  -5  -1   49.73    8.45   6     1.6
   1  -7  -5  133.52    33.6   6    1.09
  -3  -8  -2  245.79   34.15   6    1.01
  -5  -7  -3  175.69   31.15   6    1.17
   0  -7  -3  171.92   27.49   6    1.12
   0  -4  -2   41.36     6.2   6    1.96
  -2  -4  -4   78.63    10.2   6    1.99
  -2  -6  -6  133.89   21.58   6    1.32
  -3  -8 -10  372.54   63.45   6    0.96
  -3  -9  -2  285.03   43.81   6    0.89
  -4  -8 -11  279.96   52.47   6    0.94
  -4  -6  -4   91.84   18.27   6    1.36
   0  -2  -2   32.12     3.6   6    3.82
  -1  -5  -2  101.81   14.53   6     1.6
  -6  -8  -7  333.44   47.07   6    1.01
  -7 -10  -5  751.45  108.14   6    0.82
  -2  -3  -1   34.97    5.01   6    2.71
  -3  -5  -5   77.88   11.56   6    1.59
  -7  -8  -5  160.79   36.56   6    1.01
  -3  -8  -9  223.94   40.58   6    0.97
  -2  -6  -1   52.52    13.5   6    1.33
  -1  -3  -1   14.07    3.11   6    2.69
  -6  -1  -8  615.06   14.02   6    1.62
  -2  -1  -8  236.26    7.91   6    1.79
  -4  -1 -10   352.2   12.37   6    1.38
  -2  -1 -10  259.46   10.28   6    1.36
  -4  -1  -8  234.76     8.4   6    1.76
  -5  -1  -8  191.12    8.05   6     1.7
  -4  -2 -11  276.06   12.36   6    1.38
  -3  -1 -10  221.98     9.6   6    1.38
  -3  -1  -6  130.57    6.22   6    2.45
 -14  -1 -20 2844.53   140.6   6    0.58
  -4  -1 -11  236.57   12.92   6    1.23
  -6  -2 -12  254.91   17.24   6    1.23
 -10  -2 -13  457.64   27.19   6    1.02
  -6  -2 -19 1045.73   64.95   6    0.74
  -9  -1 -14  403.22   29.49   6    0.88
  -9  -2 -13   365.1    22.9   6    1.05
  -7  -3 -17  511.49    40.1   6    0.89
  -4  -2 -15  347.53   26.93   6    0.97
  -7  -3 -16  399.02   34.53   6    0.94
  -7  -1 -17  538.41   47.56   6    0.74
  -3  -1  -7   62.48     4.8   6    2.08
  -3  -1 -14  158.85   18.48   6    0.92
  -3  -1 -13  183.62   17.84   6    1.01
  -6  -2 -15  403.22   28.96   6    0.96
  -8  -2 -18  595.07   55.25   6    0.77
 -11  -3 -16  527.88   46.79   6    0.88
  -3  -2 -10    82.1    7.31   6    1.54
  -7  -1  -9   87.16    8.27   6    1.39
  -2  -1  -9   57.48    6.13   6    1.55
  -8  -2 -13  185.16   22.32   6    1.09
  -3  -1  -8   43.85    4.44   6    1.79
  -6  -1 -11  104.61   12.56   6     1.2
  -5  -3 -15   260.9   23.03   6    1.02
  -7  -1 -11   83.53   11.07   6    1.17
  -4  -2 -12   74.31   11.02   6    1.26
  -7  -1 -12   69.59   13.57   6    1.07
  -5  -1  -9   53.21    6.25   6    1.51
  -4  -2 -16  147.64      26   6     0.9
  -3  -1 -11   51.16    8.13   6    1.23
  -4  -2 -14   159.6   19.82   6    1.05
  -2  -1  -6   23.87    2.89   6     2.5
  -3  -1  -9   33.55       5   6    1.56
  -7  -1 -16   222.7   32.48   6    0.79
  -5  -2 -12  115.89   12.88   6    1.24
 -10  -2 -18  284.76   48.38   6    0.76
  -3  -2 -11   46.34    7.72   6    1.38
  -2  -1  -5   18.96    2.31   6    3.05
 -11  -1 -20  245.05    77.6   6     0.6
  -5  -3 -16  139.72   24.76   6    0.95
  -6  -1  -9   24.12    5.39   6    1.46
  -6  -3 -16  149.98   29.32   6    0.96
  -5  -1 -15  171.03   29.63   6    0.86
  -5  -1 -14   81.75   19.04   6    0.93
  -5  -1  -7   16.95    3.84   6    1.91
 -10  -3 -16    96.1   23.23   6     0.9
  -4  -2 -18  124.84   31.87   6    0.78
  -6  -2 -16   83.82   33.02   6     0.9
   0   0  -8  1067.6   17.23   6     1.1
   1   0  -6  413.84    7.73   6    1.23
   6  -1  -8 1245.56   37.05   6     0.7
   0   0  -4   70.39    2.53   6     2.2
   2  -1 -10  406.76   15.57   6    1.08
   3  -1  -6  165.44    6.12   6    1.52
   4  -1  -8  329.59   13.45   6    1.02
   2   0  -6  141.77    6.08   6    0.95
   4  -1 -10   535.1   24.46   6    0.86
   2   0  -8  304.56   14.14   6    0.82
   3   0  -9   469.8   23.27   6    0.63
   3  -1  -5   95.58    4.24   6    1.73
   0   0 -12 1994.15   53.72   6    0.73
   1   0  -3   18.02    0.92   6    1.91
   0   0 -10  355.87   17.88   6    0.88
   3  -1 -10  371.35   20.03   6    0.98
   1   0 -11  616.19   27.79   6    0.73
   8  -3 -17 2157.06  120.85   6    0.57
   5  -1  -8  303.02   18.49   6    0.86
   4   0 -11  521.15   36.39   6    0.49
   4  -1 -11  346.59   27.67   6     0.8
   5  -1 -12  529.39   44.78   6    0.66
   1   0  -4   24.21    1.57   6    1.64
   5  -1  -6    79.1    7.87   6    0.95
   3   0 -11  353.25   29.87   6    0.57
   3  -1  -7   72.95    5.58   6    1.35
   6  -1  -7  189.14   16.45   6    0.72
   1   0 -13  378.14   34.37   6    0.63
   4  -1 -16  395.93   65.31   6    0.57
   1   0  -7   33.59    4.48   6    1.08
   1  -1 -14  311.59   29.04   6     0.8
   3  -1  -8   40.13    6.92   6     1.2
   4  -1  -9  105.23   12.18   6    0.94
   6  -1  -6  120.37   12.99   6    0.73
   8  -2 -18  610.52  103.62   6    0.47
   0   0 -16  425.92   54.33   6    0.55
   3  -1 -17  515.64   60.71   6    0.57
   7  -2 -10  209.53   23.31   6    0.76
   1   0  -8   28.98    6.01   6    0.97
   3  -1 -13  205.68   28.02   6    0.75
   3  -1  -9   51.92    8.56   6    1.08
   2  -1  -9   53.52    7.51   6    1.21
   7  -1 -14  379.03   68.04   6    0.47
   5  -1  -9   62.86   15.77   6     0.8
   9  -2 -13  296.52   60.77   6    0.52
   1  -1 -13  112.55    18.3   6    0.87
   1   0 -10   71.98   13.84   6     0.8
   1  -1 -15  201.83   35.09   6    0.73
   3  -1 -14  150.45   35.05   6     0.7
   5  -2 -12   180.3   27.01   6    0.84
   2   0  -5    7.11    2.16   6    1.04
   2  -1 -11   56.87   13.03   6    0.97
   6  -1 -11  168.49   29.41   6    0.61
   3  -3  -5  529.92   14.22   6     1.8
   3  -4  -6  694.57   18.85   6     1.5
   2  -2  -3  318.18    8.86   6    2.78
   3  -2  -2  202.89    6.02   6    2.39
   7  -4  -6  834.84   28.83   6    1.04
   5  -3  -3   233.4    8.91   6    1.47
   6  -5  -8  926.67   38.19   6    1.02
   7  -4  -5 1120.68   30.19   6    1.06
   4  -3  -8  282.86   14.44   6    1.34
   7  -6  -6  973.03   44.78   6    0.92
   4  -4  -4   227.2   11.45   6    1.47
   3  -2  -3  125.06    5.35   6    2.31
   2  -2  -5  141.99    6.72   6    2.27
   4  -5  -8   367.1   25.07   6    1.17
   3  -4  -9  205.64   15.25   6    1.28
   8  -5  -9  570.43   46.29   6    0.86
   5  -4  -6  177.72   14.29   6    1.27
   4  -5 -11  356.08   29.11   6    1.03
   4  -5 -10  473.15   33.44   6    1.07
   8  -5  -5  298.59   31.65   6    0.91
   3  -3  -3   55.48       5   6    1.96
   5  -5  -8  266.52   26.26   6     1.1
   7  -4  -9   316.1    30.5   6    0.95
   6  -5  -5  212.51   18.08   6    1.09
   6  -4  -7  132.28   16.03   6    1.12
   7  -4  -7  175.71   19.01   6    1.02
   7  -4 -10  298.72   28.89   6    0.91
   2  -2  -4   48.81    4.16   6    2.54
   1  -1  -1      55    4.51   6    5.87
   4  -4  -7   112.4   13.66   6    1.33
   8  -9 -13  918.93  118.73   6    0.65
   6  -4  -5   78.46   15.68   6    1.19
   7  -6  -7  367.35   50.16   6    0.91
   6  -5  -7  223.08   27.98   6    1.05
   4  -5  -9  180.77   20.93   6    1.12
   5  -3  -7  115.44   12.08   6    1.28
   6  -4  -4   81.11    9.48   6     1.2
   5  -5 -12  287.01   42.69   6    0.93
   1  -1  -2   26.41     3.2   6    5.08
   8  -5  -8  207.48   32.67   6    0.88
   6  -6 -11  351.25    45.2   6    0.88
   7  -5  -9  137.51   28.67   6    0.93
   9  -5 -10  246.89   47.07   6    0.77
   8  -5  -7  183.87   30.42   6     0.9
   7  -6  -9  181.78   30.84   6    0.88
   9  -6 -12   414.3    81.7   6    0.72
   7  -6 -10  3096.9   96.67   6    0.85
   5  -4  -8   88.76   16.09   6    1.18
   8  -5  -6  185.53   25.77   6    0.91
   4  -4  -8    78.2   12.12   6    1.27
   3  -2  -4   20.93    3.49   6    2.16
   6  -4  -6  106.41   15.87   6    1.16
   6  -6 -12  178.23   44.49   6    0.85
   3  -4  -8   66.76   10.69   6    1.36
   6  -4 -11  120.46   25.71   6    0.94
   8  -8 -18  423.98  105.94   6     0.6
   9  -5 -14  361.83   72.98   6    0.68
  11  -8  -9  360.49   77.49   6    0.63
  -1  -3  -7   391.2   14.63   6    1.97
   0  -5 -11  715.41   31.78   6    1.19
  -3  -5 -10  482.07   25.24   6     1.3
  -4  -5 -10  455.31    26.3   6    1.31
  -4  -3  -8   259.8   12.97   6     1.8
  -2  -5 -10  556.46   25.98   6     1.3
  -1  -4  -9  310.48   17.54   6     1.5
  -3  -4 -10  310.27   20.18   6    1.43
  -4  -4 -11  354.95   23.13   6    1.34
  -2  -2  -5  153.97    8.17   6    2.85
  -1  -5 -10  365.04   23.72   6    1.28
  -2  -2  -7  103.71    7.03   6    2.19
  -4  -6 -11  406.02   36.88   6    1.13
  -2  -4  -8  214.38   14.87   6    1.63
  -2  -3  -8  140.76   10.28   6    1.82
  -3  -6 -10  358.19   32.74   6    1.18
  -2  -2  -6   92.32    6.82   6     2.5
  -1  -4 -11   189.2   18.78   6    1.31
  -2  -3  -6  108.31    9.25   6    2.17
  -4  -6 -15  320.38   44.17   6    0.95
  -5  -5 -12   341.3   29.18   6    1.17
  -3  -3  -6    83.7    7.94   6    2.16
  -3  -6 -11  271.87      30   6    1.13
  -3  -5 -13  294.74   35.24   6    1.11
  -1  -2  -5   55.48       5   6    2.84
  -1  -3  -9   98.99   11.75   6    1.64
  -1  -5 -14  267.94   36.06   6    1.03
  -5  -4 -12  126.26    16.6   6    1.25
  -1  -7 -14  459.57   59.18   6    0.91
  -4  -5 -16   317.6   41.44   6    0.95
  -3  -5 -17  373.81   50.56   6    0.89
  -2  -2  -4   64.94    5.82   6    3.24
  -1  -2  -6   41.94    4.93   6    2.48
  -6  -6 -19  578.61   76.43   6     0.8
  -3  -4  -8   99.07   12.97   6    1.63
  -1  -1  -3   50.58    4.87   6    4.99
  -3  -3 -10   68.81     9.6   6    1.52
  -4  -4  -8   74.84   10.43   6    1.62
  -6  -5 -11  155.06   30.09   6    1.22
  -3  -4 -13   142.9   22.48   6    1.17
  -7  -7 -17  331.27   58.21   6    0.83
  -4  -4 -12  152.95    19.1   6    1.25
  -7  -5 -12  123.57   22.92   6    1.15
  -3  -6 -13  236.57   34.12   6    1.04
  -1  -2  -4   23.05    4.29   6    3.25
  -4  -6 -12  195.48   33.45   6    1.09
  -3  -7 -17  337.38   69.39   6    0.83
  -5  -6 -12   97.12   30.33   6    1.09
  -3  -5 -11  101.55   20.66   6    1.24
  -3  -4 -11    98.6   17.13   6    1.34
  -5  -5 -13   50.44   19.69   6    1.11
  -5  -7 -16  220.51   77.64   6    0.87
  -1  -5 -13  189.85   37.42   6    1.09
  -3  -5  -9   54.67   12.83   6    1.37
  -5  -7 -15  284.83   60.57   6     0.9
   2  -3 -10  349.31   15.91   6    1.33
   1  -2  -9  158.63    9.42   6    1.54
   3  -2 -10  177.78   12.71   6    1.19
  -1  -2  -9  175.44    9.11   6    1.68
   2  -2 -11  264.53   17.47   6    1.16
   2  -2  -8  128.83    9.03   6     1.6
   1  -3 -14  351.51   28.55   6    1.01
   3  -2  -9  182.62   11.93   6    1.31
   2  -2  -7    88.4    6.15   6    1.79
   0  -2  -8   67.67    7.26   6    1.83
   1  -3  -9   76.17     8.7   6    1.52
   0  -2 -16   333.4   33.24   6    0.83
   3  -3 -17  498.97   52.78   6    0.75
   0  -3 -11   137.7   12.68   6    1.33
  -1  -2 -11  133.75   11.93   6    1.34
   1  -1  -5   29.81    2.93   6    2.57
   1  -1  -6   21.31    2.67   6    2.12
   2  -3  -9   56.38    7.74   6    1.44
   6  -4 -15  604.97   58.25   6    0.76
   4  -4 -15  242.96   33.06   6    0.85
   0  -1  -5   23.97    2.96   6    2.89
   1  -3 -15  131.84    22.8   6    0.94
   3  -3 -10   86.82   11.95   6    1.24
   3  -5 -17  439.49   58.57   6    0.79
   2  -3 -12   69.15    15.3   6    1.12
  -1  -3 -15  180.22   28.75   6    0.99
   6  -4 -19  583.52   78.02   6    0.62
   4  -3 -16  487.69   52.37   6    0.76
   4  -5 -16  467.53   56.59   6     0.8
   1  -2 -11   53.28    8.39   6    1.23
   4  -6 -19  473.38   95.66   6    0.69
  -1  -4 -17  190.14   48.39   6    0.88
   1  -4 -13  148.69    22.9   6    1.09
   3  -2  -8   41.01    6.09   6    1.45
   2  -5 -16  799.28   59.34   6    0.86
   2  -3 -14  123.15   30.08   6    0.98
  -3   6   6 5582.45    62.9   7    1.35
  -2   5   4 3235.43   42.48   7    1.64
  -1   3   2 1960.78   26.56   7    2.75
  -1   3   3 1555.04   23.44   7    2.71
   0   4   4 1557.62   25.02   7    2.02
   0   5   1 1547.48    27.1   7    1.58
  -2   4   3 1320.76    23.5   7    2.04
   1   5   1 1375.33   25.54   7    1.55
   0   6   6 2332.45   43.68   7    1.35
  -1   5   1  1338.3    25.7   7    1.59
  -2   7   4 3044.79   61.86   7    1.18
  -5   7   2 2960.74   61.84   7    1.12
  -3   4   2 1038.02   20.32   7    1.99
  -5   6   3 1812.76   39.39   7    1.31
  -1   4   2  789.25    17.9   7    2.06
  -3   6   2 1500.21   34.66   7    1.34
   0   3   3     688   15.49   7     2.7
  -2   3   2  708.21   15.81   7    2.69
   1   4   2  681.37   15.97   7       2
  -6   7   4 2410.25   58.76   7    1.12
   0   6   4 1439.29   34.56   7    1.37
   1   7   2 1989.11   49.44   7    1.13
  -4   6   3 1153.87   33.98   7    1.34
   0   5   5  825.61    22.4   7    1.62
  -1   6   6 1231.26   33.98   7    1.36
  -1   7   7  1578.1   48.48   7    1.16
  -3   7   5 1509.83   48.16   7    1.17
  -3   7   2 1547.47   45.54   7    1.15
  -3   8   6 2783.11   76.89   7    1.03
  -7   8   6 2569.78   80.43   7    0.98
   1   7   3 1252.32   39.78   7    1.15
  -3   4   3  527.21   16.69   7       2
   0   7   7 1524.35   46.96   7    1.16
   1   5   3  616.68   18.68   7    1.61
  -4   5   3  658.66   22.59   7    1.58
  -1   7   3 1246.58   43.18   7    1.17
   0   8   4    2255   72.89   7    1.02
  -1   5   3  588.64      19   7    1.65
  -3   7   1 1017.81    37.8   7    1.12
  -2   8   3 1613.88   60.96   7    1.02
  -5   7   1  1332.5   45.99   7    1.09
  -2   4   4   375.7   13.02   7    2.02
  -2   3   1  296.89   10.22   7    2.63
  -3   5   1  435.72    16.7   7    1.56
   2   8   3 1543.41   58.63   7    0.99
  -3   8   2 1665.43   65.93   7       1
  -2   5   1  407.42   16.58   7    1.59
  -1   2   2  303.73   10.78   7    4.03
  -1   9   2 1747.47   82.42   7    0.89
  -3  10   6  3184.9  137.35   7    0.83
  -6   9   8 2267.84  100.49   7    0.89
  -2   5   3  414.37    17.3   7    1.65
  -3   4   1  281.48   11.59   7    1.94
   1   7   1  733.27   32.39   7    1.11
  -4   8   3 1099.62    56.7   7    1.01
   2   9   4 1654.08   84.45   7    0.89
  -1   7   5  740.37   37.83   7    1.18
   1   6   2  429.12    20.9   7    1.33
  -1   6   2  369.74   20.88   7    1.35
  -3   6   1  460.95   22.35   7    1.31
   1   7   5  669.02   35.69   7    1.16
   1   9   2 1628.84   80.05   7    0.87
  -2   9   4  1617.7   86.32   7    0.91
  -5   9   2 1765.36   85.85   7    0.88
   0   7   3  653.62   37.33   7    1.16
  -4   6   4  527.43   26.64   7    1.35
  -6   8   7 1157.95   64.79   7       1
  -6   8   3 1134.31   58.99   7    0.98
   1   5   2  234.71   13.39   7    1.59
  -6   7   5   651.4   37.04   7    1.13
  -2   6   6  465.57   23.88   7    1.36
  -5   6   4  393.17   22.25   7    1.32
  -3   5   2  298.27   15.73   7     1.6
  -1   7   1  736.71   34.42   7    1.13
  -4   9   8 1545.65   83.17   7    0.91
  -7   8   5 1007.75   64.46   7    0.98
  -1   9   7 1156.39   72.78   7    0.92
   0   7   1  580.03   30.87   7    1.12
  -2   4   1  179.07    9.49   7    1.99
  -7  10   6 2466.69  134.12   7     0.8
  -1   5   2  241.91   13.58   7    1.63
   1   9   7  1311.1   78.87   7    0.91
  -2   8   5  860.29   49.39   7    1.03
  -3   9   2 1231.29   78.18   7    0.89
   0   8   8  916.77   51.69   7    1.01
  -4   6   1  316.74   20.32   7    1.29
  -7   9   1 1275.55   79.42   7    0.84
  -6  11   8 2003.43   144.4   7    0.74
   0  10   4 1680.81  105.29   7    0.81
  -8   9   5 1189.06   84.42   7    0.87
  -3   9   5 1132.43   74.37   7    0.92
   0   4   2  157.99    10.3   7    2.04
  -2   6   4   279.9   21.03   7    1.38
  -4   8   4  586.95   46.09   7    1.02
  -7   8   7  581.94    54.5   7    0.98
  -6   8   5   724.9   53.17   7       1
   0   2   2  126.06    7.19   7    4.04
  -3   8   3  550.37   40.56   7    1.02
  -5   8   3  533.98    48.8   7       1
   0   3   1   91.45    6.09   7    2.68
  -6   9   4  968.14   72.78   7    0.89
  -3   9   1  852.75   68.64   7    0.87
  -2   7   2  282.41   30.14   7    1.15
  -3  10  10 1266.18   104.9   7    0.81
   2   7   2  391.79   29.15   7    1.11
  -2   8   8  652.87   49.83   7    1.02
  -2   7   3   286.7   28.47   7    1.17
  -2   9   8  887.34   78.13   7    0.91
  -1   9   3  706.28   64.44   7     0.9
  -1   3   1   72.16    6.06   7    2.69
   1  10   9 1290.35  101.63   7    0.81
  -3   6   3  218.58   19.04   7    1.36
  -6   8   1   446.4   46.66   7    0.95
   1   9   3  702.56   68.47   7    0.89
  -4   5   2   97.36   11.92   7    1.57
   2   7   3  277.13   25.87   7    1.13
   0  11  11 1599.79  158.19   7    0.74
  -2   5   2  107.29   11.78   7    1.63
  -1  10   9 1132.92  107.88   7    0.82
  -7   9   7  483.89   58.69   7    0.88
  -2   7   1  194.17   25.45   7    1.13
  -5   7   5  262.14      27   7    1.15
  -4  11   8 1121.35   135.8   7    0.75
   0   5   3  119.14   13.72   7    1.64
  -2   5   5  103.74   13.78   7    1.62
  -1   9   5  519.29    80.5   7    0.92
  -5   6   2  228.39   19.62   7    1.29
  -3  10   2 1041.22  104.57   7     0.8
  -2   8   6  327.66   46.81   7    1.03
  -1   9   1  487.04   61.42   7    0.87
   1   9   5  359.75   54.84   7     0.9
  -7  10   7  720.48  103.56   7     0.8
  -4  10   3  604.84   72.78   7    0.81
   0   9   1  402.97   59.33   7    0.86
  -7  10   2  862.53   95.86   7    0.77
  -6  11   4 1371.36  139.04   7    0.73
  -8   9   8  533.26   63.58   7    0.87
  -2  11   4 1404.95  140.78   7    0.74
  -1  11   2  758.09  114.82   7    0.72
  -4   8   1  390.32   41.43   7    0.97
  -3  11  10  942.53  131.78   7    0.75
  -7  10   5 1362.26  116.21   7     0.8
  -2   8   7  281.52   38.85   7    1.03
  -8  11   9 1059.38  139.24   7    0.73
   1   6   1  118.63   13.82   7    1.31
  -4   8   7  533.66   54.17   7    1.02
  -6   9   7  409.87   68.08   7     0.9
   3  10   2  648.68   72.48   7    0.77
   0   7   5  266.39   28.74   7    1.17
  -2   9   2  416.08   61.38   7    0.89
  -3   4   0   56.84    6.33   7    1.85
  -6   8   4  349.75   42.43   7    0.99
  -1   6   1    81.6   14.87   7    1.32
  -8  11   8  520.81   132.5   7    0.73
  -5   8   2  277.44   38.21   7    0.98
  -5   9   1  381.42   59.38   7    0.86
   0   9   7  505.16   66.59   7    0.92
   1   9  10  551.44   48.66   7    0.88
  -4   7   7  246.97    28.7   7    1.15
  -4   5   1   88.92   11.47   7    1.52
  -8  11   5  662.48  123.23   7    0.72
   0   9   5  573.24   63.15   7    0.91
  -5  10   3  667.53  100.04   7     0.8
  -4   7   2  162.92    22.6   7    1.14
  -3   7   7  228.17   30.85   7    1.16
   2   9   2  369.27   70.75   7    0.86
  -5  11   2  415.28  123.24   7    0.72
   1  10  11  318.46   63.95   7     0.8
   2  11   8  883.97  121.68   7    0.74
  -8   9   7   527.4   78.03   7    0.87
  -3   5   3   53.39    9.05   7    1.62
   2  11   4 1328.91     122   7    0.72
  -4  11  10 1086.54  152.64   7    0.74
  -6   9   5  299.01   55.76   7    0.89
  -2   7   6  122.12    21.3   7    1.18
   1   9   9  312.09   51.42   7    0.89
  -4   9   3  317.56   49.29   7     0.9
   1   8   6  162.38   26.32   7    1.02
  -2   6   5  114.67   19.39   7    1.37
  -5   8   1  336.66   46.22   7    0.96
  -4   7   3   100.4   20.71   7    1.16
  -2   9   3  311.69   52.98   7     0.9
  -5   8   6   270.9   49.94   7    1.01
  -2  11   8  651.84  120.86   7    0.75
  -5   8   8  194.79   29.64   7       1
  -1  11   1  486.51      92   7    0.71
   0   5   2   39.36    7.39   7    1.63
  -7   9   5   273.7   48.81   7    0.88
   2   8   4  173.15    34.1   7       1
  -1   9   9  423.68   56.48   7     0.9
   0  11   7  504.95  129.49   7    0.74
   1  10   2  408.24   81.89   7    0.78
   1  11   2     684  128.65   7    0.71
  -5   9   8  291.37   53.44   7     0.9
  -6   8   0  166.41   30.46   7    0.92
  -9  10   8  644.53   99.89   7    0.78
  -8  10   9  322.61   71.28   7    0.79
   2   9   3  317.48   64.18   7    0.88
  -4  11  11  543.63   91.93   7    0.74
  -2   8   4   169.6   48.93   7    1.03
  -5   9   9  221.81   45.15   7    0.89
  -8  11   3  995.33  153.26   7    0.71
   1   3  -2 2371.93   23.81   7     1.9
   1   3  -3 1911.02   20.18   7    1.59
  -1   3  -2 2308.81   25.08   7       2
  -1   3  -3 1870.88   20.79   7    1.68
  -2   5  -4 3896.85   54.42   7    1.13
   2   5  -4  4079.3    58.3   7    1.06
   0   4  -4 1902.13   30.56   7    1.24
   2   4  -3 1547.19   26.17   7    1.33
  -3   6  -6  6408.2  109.52   7    0.84
   0   3  -3  844.64   15.02   7    1.65
  -2   4  -3 1459.74   25.84   7    1.44
   0   5  -1 1637.55   30.63   7    1.44
  -3   4  -2 1057.81    20.8   7    1.58
  -1   5  -1 1509.35   30.47   7    1.45
  -2   3  -2  719.41   14.04   7    1.97
   2   3  -2  718.75   14.07   7    1.78
   1   5  -1 1465.16    29.6   7    1.41
   1   4  -2  831.55   19.05   7    1.56
  -1   4  -2   821.2    19.5   7    1.62
  -1   2  -2  313.88    7.46   7    2.51
  -2   7  -4 3352.16   85.59   7     0.9
   2   7  -4 3440.51   96.47   7    0.86
   2   5   0  851.64   22.55   7    1.45
   0   6  -6 3023.22    83.6   7    0.83
  -2   3  -3  354.07    9.98   7    1.66
   0   6  -4 1592.51   48.22   7    0.99
   3   6  -2 1527.29   43.92   7    1.07
   0   1  -1  299.57    7.91   7    4.95
   3   4  -3  564.75   17.88   7    1.25
  -3   4  -3  485.79    16.1   7    1.41
   1   7  -2 2057.36   65.26   7    0.99
  -1   7  -2 1907.18    62.3   7       1
  -4   5  -3  737.44   25.55   7     1.2
  -4   6  -3 1227.48   40.67   7    1.06
   0   5  -5  1044.6   39.03   7    0.99
  -3   7  -2 1558.98   55.68   7       1
   3   7  -2 1824.08    63.9   7    0.94
   1   5  -3     615   25.12   7     1.2
  -1   5  -3  586.25   23.56   7    1.24
  -2   3  -1  286.49    9.91   7    2.26
  -2   5  -1  443.02   17.46   7    1.45
  -3   8  -6 3240.41  121.58   7    0.72
   4   6  -3 1125.41    47.3   7    0.96
   0   2  -2   140.6    5.42   7    2.48
  -5   6  -6 1483.96    61.6   7    0.82
   2   6   0  721.14   29.17   7    1.22
  -3   5  -1  391.44      17   7    1.43
  -1   6  -6 1304.24    64.3   7    0.84
   0   8  -4 2454.41  105.01   7     0.8
   1   6  -6 1384.43   64.82   7    0.81
  -3   7  -5 1497.41   67.48   7    0.84
  -1   7  -3 1287.29   57.56   7    0.95
   1   7  -3 1395.07   64.03   7    0.93
  -6   7  -8 2632.78  118.27   7    0.65
   3   7  -5 1735.09   82.34   7    0.78
   3   8  -6 3419.55  144.44   7    0.68
   2   5  -1  452.21   20.16   7    1.37
   3   8  -2 1707.68   84.41   7    0.84
   2   5  -3   435.7   22.69   7    1.17
  -3   4  -1  252.07   11.14   7    1.73
  -1   7  -1  765.61   41.08   7    1.05
  -3   8  -2 1719.44   82.04   7    0.89
   3   6  -1  559.07   29.73   7    1.13
   3   7  -1 1046.86    50.5   7    0.99
  -1   7  -7 1619.88   89.63   7    0.72
   2   8  -3 1857.56   93.24   7    0.82
   1   7  -1   749.7   42.34   7    1.03
  -4   6  -6  966.07   54.07   7    0.83
  -2   8  -3 1615.74   79.44   7    0.85
  -2   5  -3  402.39   20.92   7    1.24
   2   4  -1  192.39   10.99   7    1.65
   0   7  -1  685.32   41.83   7    1.05
   1   9  -2 1881.23  104.75   7    0.79
  -3   5  -2  367.55   19.25   7    1.33
   1   6  -2  477.07   27.75   7    1.13
  -5   9  -2 1778.63   95.99   7    0.79
   3   5  -2   365.2    20.5   7    1.22
   1   5  -2  287.72   19.18   7    1.31
   1   7  -7 1767.43   95.43   7     0.7
  -4   7  -8 2032.73  108.58   7    0.66
  -1   6  -2  402.56   25.04   7    1.15
  -6   8  -3 1296.09   78.28   7    0.83
   3   9  -1 1449.59  104.26   7    0.79
  -1   9  -2 1794.51  106.65   7     0.8
  -2   9  -4 1774.67  118.15   7    0.74
   2   6  -1  385.22   25.52   7    1.16
  -3   5  -5  355.36   25.74   7       1
  -4   6  -4  504.19   36.59   7    0.99
  -2   4  -1  175.07   10.81   7    1.77
   0   4  -2  197.53   12.91   7     1.6
  -6   9  -8 2263.05  181.47   7    0.59
   3   9  -2 1459.77  111.87   7    0.76
  -1   5  -2  328.15    18.2   7    1.35
  -2   7  -8 1239.48   87.01   7    0.66
  -3   9  -2 1510.71   95.69   7     0.8
   0   3  -1    89.7    6.65   7    2.28
  -3  10  -6 2433.86  178.14   7    0.62
   3  10  -6  3470.3  232.02   7    0.59
  -6   7  -5  692.27    52.8   7    0.81
  -2   8  -5  900.58   81.66   7    0.76
  -1   7  -5  775.71   68.05   7    0.84
  -5   6  -4  400.91   31.75   7    0.97
  -2   6  -6   518.3   45.11   7    0.84
   1   7  -5  689.14   63.37   7    0.82
  -4   8  -3 1004.58    74.8   7    0.85
   2   6  -6  459.21   48.58   7    0.79
   2   9  -4 1521.18  113.11   7    0.71
   0   7  -3  567.56    47.1   7    0.95
   2   7  -1  386.89   46.27   7    1.01
  -5   7  -3  544.43   47.43   7    0.93
  -2   6  -1  365.94   26.19   7    1.22
  -6   8  -7 1339.67  112.07   7    0.66
  -1   9  -7 1367.72  151.78   7    0.63
  -3   4  -4  118.11   12.66   7    1.24
  -4   9  -8 1698.64  168.93   7    0.59
  -1   8  -9 1555.66  149.64   7    0.58
   3   8  -3     637   72.71   7    0.81
   0  10  -4 1468.33  135.33   7    0.67
   2   7  -2  282.71   36.54   7    0.97
  -3   9  -5  1266.8  109.38   7     0.7
  -2   7  -2  294.81   35.24   7    1.01
  -3   8  -3  603.86   64.21   7    0.85
  -2   6  -4  384.14   34.63   7       1
  -4   5  -2  115.08   14.93   7     1.3
   2   8  -5  931.56   95.61   7    0.74
   4   8  -4  964.21   90.26   7    0.75
   4  10   0 1097.52  102.64   7    0.72
  -7  10  -2 1001.61  102.43   7    0.71
   1   3  -1   63.59    5.86   7     2.2
  -4   8  -4  739.11   68.18   7    0.81
   2   6  -4  260.66   30.53   7    0.95
  -2   5  -2  108.07   15.07   7    1.35
   6   8  -7 1183.75  118.56   7    0.59
   7  10  -6 2132.11  221.26   7    0.55
  -1   3  -1   65.01    5.65   7    2.31
  -3   8  -9 1133.51  127.56   7    0.58
   3  10  -2  806.46  110.12   7    0.69
  -3  10  -2 1349.25   163.3   7    0.72
  -5   8  -3  546.49   63.71   7    0.84
  -6   9  -4 1347.15  117.11   7    0.72
   6   9  -8 2174.33  185.23   7    0.53
   4   9  -8 1529.18  196.78   7    0.55
  -1   9  -3  925.07  103.74   7    0.77
  -6   8  -5  879.79   85.13   7    0.75
  -3   6  -3   150.5   25.65   7    1.08
   0  10  -8 1955.41  197.93   7    0.56
  -1   4  -4   76.37    8.18   7    1.28
  -5   7  -8  368.76   64.75   7    0.65
   1   9  -7 1066.13  128.36   7    0.62
  -8  11  -9 1114.17  219.04   7     0.5
   4  10  -3  891.76  126.57   7    0.66
  -2   5  -5  143.66   23.16   7    1.01
   4  11  -8 1703.04  312.16   7     0.5
  -6   8  -6  464.21   73.62   7    0.71
   2   5  -2  145.52   18.05   7    1.27
   0   8  -6  457.78   79.09   7    0.71
  -6  11  -8  2330.2  344.25   7    0.53
   7  10  -5 1173.49  189.17   7    0.57
   6   8  -5  660.83  117.14   7    0.67
   1   2  -1   24.66    3.02   7    2.99
  -7   8  -9  765.86  112.93   7    0.57
  -1   2  -1   28.98     3.5   7    3.22
  -1   4  -1   40.64    7.87   7    1.78
   0   9  -1  377.94   63.87   7    0.82
  -2  11  -4 1436.42  173.93   7    0.62
  -4  10  -3 1067.78  118.56   7     0.7
  -2   9  -8  831.97  141.19   7     0.6
  -7  10  -5 1127.15  148.34   7    0.64
  -6  11  -4  866.98  166.47   7    0.62
  -8   9  -9 1014.55  144.68   7    0.54
  -2   9 -10 1891.37  200.23   7    0.52
   2   9  -2  418.06   72.17   7    0.77
  -5  10  -3  560.61  103.99   7    0.69
  -5   7  -7  511.72   82.23   7    0.71
  -6   7  -7  486.73   69.39   7     0.7
  -4   9 -10  880.68  159.53   7    0.52
   1   6  -1  143.38   23.58   7    1.19
   3   7  -6  407.09   62.35   7    0.73
  -7   9  -7  566.28  125.17   7    0.62
  -3  12  -2  658.95  130.15   7    0.61
  -7   9  -4  490.53     104   7    0.71
   6  11  -8 2245.71  305.61   7    0.48
   1   9  -5  657.51  111.41   7    0.69
  -1   8  -2   181.5   46.77   7    0.89
   1   9  -1  324.77   66.22   7    0.81
   3  12  -6 1774.47  307.44   7    0.52
  -2   8  -6   369.6   91.39   7    0.72
  -5  11  -2  694.72  112.56   7    0.66
  -7  10 -10  586.13  127.49   7     0.5
  -5   7  -5  198.19   42.03   7    0.83
   3  10  -9  641.24  176.19   7     0.5
  -4   8  -2   75.02   36.04   7    0.89
   2   5  -5   96.35   19.16   7    0.94
   0   8  -2   81.89   37.14   7    0.89
  -4   7  -3   138.2   27.06   7    0.94
  -7  12  -6 1429.13  240.71   7    0.53
  -2   9  -2  393.04   69.19   7     0.8
   6  11  -4  906.45  162.06   7    0.57
   0   8  -8  867.15   139.2   7    0.62
  -1  10  -9 1076.58  270.25   7    0.53
  -3  10  -9   750.2  264.44   7    0.53
   2   6  -5   71.65   21.09   7    0.87
   2   8  -1  325.97   60.51   7     0.9
   5   7  -5  214.62   43.79   7    0.74
   0   5  -3   98.44   15.04   7    1.23
   2   9  -8 1212.59  213.98   7    0.57
  -3  12  -6 1663.47  315.43   7    0.54
  -4  10  -7  511.18  131.47   7    0.59
  -2  13  -4  509.25  185.84   7    0.54
   0   2  -1    6.59    1.81   7    3.22
   2   2  -3 3932.33   23.13   7    1.45
  -2   2  -3 2455.53   17.04   7    1.78
   0   2  -4  2652.9   20.93   7     1.2
  -1   1  -3  1335.5   10.37   7    1.01
  -3   3  -5 4242.53   38.89   7    1.06
  -1   3  -5 4206.71   39.35   7    1.07
   1   3  -5 4396.15    43.1   7       1
   3   3  -5 6330.99   63.17   7    0.85
   2   3  -4 2951.24    30.2   7    1.19
   3   2  -3 1553.34   16.97   7    1.23
  -3   4  -6 5143.32   59.94   7    0.91
   0   1  -3  899.11    9.84   7    0.87
   1   1  -2  334.35    4.31   7    1.93
  -2   1  -3  542.62    6.95   7    1.04
   4   2  -3 1722.03   23.21   7    1.01
   3   4  -6 6570.18   85.51   7    0.78
  -2   2  -5  2234.1   30.16   7    0.82
   4   2  -4 3316.06   49.43   7    0.67
  -3   2  -6    4984   72.32   7    0.52
   5   2  -3 2074.14   33.72   7    0.82
   2   1  -2  241.21    4.42   7    1.35
  -1   3  -7 4248.22   77.93   7    0.61
  -1   1  -2  213.85    3.62   7    2.48
   6   3  -4 3436.58   63.41   7    0.76
   7   2  -3 4236.56   83.41   7    0.51
   2   2  -5 2403.71   49.24   7    0.59
   6   2  -3 2728.88   52.04   7    0.65
  -2   2  -4  453.84    9.11   7    1.24
   1   3  -7 4625.64   97.09   7    0.56
  -6   5  -8 6740.03   132.2   7    0.65
   5   3  -5 3064.39   67.35   7    0.68
  -4   1  -3  340.86    8.43   7    0.88
   2   2  -4  614.48    15.7   7    0.97
   7   4  -6 6980.93  150.59   7    0.56
   2   5  -8 5592.36  131.13   7    0.62
  -2   5  -8 4840.73  107.12   7    0.68
   0   4  -8 4366.81  108.79   7     0.6
  -6   2  -5  1276.2   31.09   7     0.7
   0   4  -6 1618.88   39.21   7    0.89
   1   2  -3  281.38    7.21   7    1.65
   6   5  -8 8296.17  209.26   7    0.51
  -1   2  -3   237.3    6.14   7    1.82
   7   4  -5  3137.4   83.14   7    0.66
   0   3  -7 1973.03   57.92   7    0.59
  -1   2  -5  559.17   18.72   7     0.8
  -2   3  -6  963.23   32.08   7    0.83
  -4   5  -8 2077.27   81.31   7    0.68
   1   2  -5     598   25.29   7    0.68
  -1   4  -6  867.05   32.29   7    0.91
   2   3  -6  1079.4   43.68   7    0.71
   6   3  -5 1476.23   64.81   7    0.59
   2   4  -5  610.92   25.17   7    0.98
  -1   4  -9 2703.27  116.78   7    0.49
   7   5  -7 3215.16  140.13   7    0.55
   1   2  -4  159.54    10.2   7     1.1
  -1   6  -9 3328.68  130.57   7     0.6
  -1   5  -7 1449.28   57.64   7    0.78
  -3   2  -4     181    7.64   7     1.2
   1   3  -4  236.67   10.97   7    1.28
   1   5  -7 1531.51   62.38   7    0.75
   4   5  -8 2554.99  122.98   7    0.57
  -2   4  -6   625.2   27.04   7    0.91
  -2   4  -8 1362.42   73.19   7    0.62
   1   6  -9 3270.01  142.62   7    0.58
  -2   5 -10 3221.99  153.23   7    0.49
   5   4  -6 1337.99   66.86   7    0.67
   0   5  -7 1164.45   56.09   7    0.76
   2   4  -6  795.65   42.94   7    0.82
  -4   3  -8 2106.75   97.38   7    0.47
  -6   4  -7   921.3   47.05   7    0.71
  -1   5 -10  2611.7  145.39   7    0.49
  -3   6  -9 2499.91  116.31   7    0.61
  -4   4  -7  902.01   51.12   7    0.75
  -2   2  -6  925.11   47.32   7    0.51
   3   2  -4  238.31   17.11   7    0.82
   6   7  -8  2756.5  163.76   7    0.55
  -7   2  -6 4223.39   83.09   7    0.47
   7   3  -5 1761.89    88.7   7    0.51
  -7   3  -7  945.21   54.68   7    0.57
   2   4  -8 1408.98   86.53   7    0.55
  -5   2  -6  571.96   37.71   7    0.51
   5   5  -8 1543.39  114.01   7    0.54
   4   4  -7  852.56   72.01   7     0.6
   3   6  -9 2580.02  156.55   7    0.55
  -2   3  -5  214.28   14.11   7    1.08
  -3   4  -9 1699.25  116.37   7    0.51
  -4   7 -10 1717.43  136.23   7    0.55
  -6   3  -7  688.62   50.03   7    0.59
  -3   3  -6  348.81   22.32   7    0.83
   4   7 -10 2050.49  182.89   7    0.49
   7   6  -7 2024.69  135.42   7    0.58
  -4   5  -9 1151.95    89.9   7    0.58
   6   4  -5  561.84      50   7    0.73
   4   6  -8 1446.59  118.17   7     0.6
   3   3  -6  640.56   50.34   7    0.64
   6   5  -7 1024.03   87.37   7    0.59
   4   5  -9 1287.56  138.69   7    0.48
   3   5  -7   884.2   69.54   7    0.69
   0   2  -3   42.43    4.22   7    1.79
  -3   6 -10 1912.96  161.46   7    0.54
   0   7 -11 1962.29  188.01   7    0.48
   6   4  -7 1052.02      95   7    0.51
  -2   7 -10 1317.48  127.46   7    0.54
  -7   6 -10 1625.41  133.51   7    0.52
  -4   6 -11 1621.47  150.06   7    0.47
   0   3  -5 1423.02   23.43   7    1.04
  -6   6 -11 1568.36     167   7    0.47
   2   6  -8 1069.78   88.22   7    0.64
  -4   4  -8  530.55    58.7   7    0.62
   2   7 -10  1455.5  169.05   7    0.52
   0   5  -9  729.41   94.25   7    0.56
  -5   3  -7  436.19   39.62   7    0.61
  -4   4  -6  141.56   25.09   7    0.89
   5   5  -6  423.31   48.06   7    0.72
  -7   6  -9  833.49   82.77   7    0.58
   3   6 -10 1440.62  149.42   7    0.48
   6   4  -6  675.56   70.16   7    0.61
   7   8  -9 1057.37  220.35   7    0.49
  -2   4  -7  245.27   34.26   7    0.76
  -7   5  -9  701.88   87.13   7    0.56
  -1   5  -8   445.4   57.68   7    0.67
  -3   6 -11 1646.78  187.14   7    0.47
   8   3  -4     367   56.87   7    0.56
   3   4  -5   167.8   21.55   7    0.93
  -1   6 -11 1606.44  171.81   7    0.47
  -4   7 -11  1059.7   168.8   7    0.49
   6   6  -7  471.48   85.71   7    0.61
  -3   5  -9  466.48   98.51   7    0.58
  -6   6  -9  259.29   58.12   7    0.59
   0   0   8  6118.1   38.06   7    1.39
   0   0   6 2819.61    20.8   7    1.86
   1   0   6 1967.85   17.42   7    1.73
   1   0   9 4055.56   38.43   7    1.19
  -4   0   6 1621.12   16.48   7     1.6
   0   0  12 4757.05   66.08   7    0.93
  -2  -1   8 5847.53   80.35   7    0.66
  -6  -1   8 7504.46  109.71   7    0.61
   1   0  11 3472.28   52.65   7    0.98
   0   0  10 1991.58   31.86   7    1.12
  -7   0  10 2971.81   48.67   7    0.94
  -2  -1  10 4549.52   84.77   7    0.65
   2  -1   8 5705.13   98.78   7     0.5
   0   0   4  467.43    7.92   7    2.79
  -1  -1   7  2498.5   53.81   7    0.62
   0  -1  11  5403.8  111.64   7     0.6
   0  -1   7 2605.39   52.46   7    0.57
  -7  -1   7 3433.07   84.19   7    0.55
  -4  -1   8 2698.74   63.43   7    0.66
  -6   0   9  995.45   23.92   7    1.07
  -9   0  13 4534.51   104.9   7    0.73
   2  -1  10 4637.95  121.04   7    0.54
   1   0  13 2794.25   70.27   7    0.84
   3  -1  10 3723.11  122.55   7    0.49
  -3  -1   6 1937.68   43.85   7     0.6
  -8  -1   9 3617.25  108.05   7    0.56
  -1  -1  10 2543.62   73.61   7    0.64
   1  -1  10 2412.65   81.65   7    0.58
  -3  -1   7 1370.59      44   7    0.64
  -7   0  11 1385.62   44.28   7    0.89
   0   0  16 3245.41  109.57   7     0.7
  -5   0   7  282.03    10.1   7    1.34
  -5  -1  12 2712.68  115.93   7     0.6
   2   0  15 3103.94  108.24   7    0.71
  -5   0   8     382   13.74   7    1.23
   1   0   7  256.22    9.24   7    1.51
  -3   0   5  129.75     4.9   7    1.99
   1   0  10  493.23   20.83   7    1.08
  -2   0   3  105.83    3.74   7     3.2
   1   0   8  230.19   10.18   7    1.33
  -1  -1  14 3124.84  149.78   7    0.56
  -3  -1  17 3724.55  194.53   7     0.5
  -6  -1   7  888.25      51   7    0.59
  -4  -1  16 3298.64  174.24   7    0.52
   0  -1   9  973.63   54.03   7    0.62
  -7  -1  17 3775.71  217.97   7    0.49
   0  -1  13 1596.86  109.23   7    0.56
  -9   0  14 1254.89   73.88   7     0.7
  -7  -1  14 2018.53     129   7    0.54
   1  -1   8  628.37   51.94   7    0.56
  -3  -1  13 1596.36  102.52   7    0.59
 -10  -1   8  1138.3   83.82   7    0.48
  -8   0  12  630.64   42.58   7     0.8
  -9  -1  14 2269.36  162.87   7    0.51
  -8   0  13  772.29   52.49   7    0.76
 -11  -1  12 1448.81  124.08   7    0.48
  -6  -1   6   441.7   39.74   7    0.54
  -2   0   8  108.27    8.49   7    1.36
  -9  -1   7  687.66   80.82   7    0.48
  -6   0  10  214.39   18.31   7       1
   3   0  17 1878.34  123.78   7    0.61
   3  -1  13 1416.29  134.38   7    0.49
  -7  -1  12   612.3   88.62   7    0.57
 -10   0  14  641.36    69.6   7    0.67
 -12   0  18 1540.61  147.42   7    0.53
 -10  -1  10  601.95   97.59   7    0.51
   1   0  12  380.99   34.71   7    0.91
  -6  -1  10  178.52   36.92   7    0.63
   1   0  14  495.62   48.22   7    0.78
  -1  -1  18  839.51  156.32   7    0.48
  -8  -1   6  686.28   69.92   7    0.47
  -9  -1  11   569.2   89.21   7    0.53
   0   0   2    9.88    1.92   7    5.54
  -2   1   8 2866.75   33.68   7    1.93
   0   1  11 3597.89   47.15   7    1.33
  -2   1  10 2870.11   37.82   7     1.5
  -4   1  10 2865.82   38.67   7    1.43
  -3   1  10 2578.51   36.88   7    1.47
  -4   1   8 1702.98   27.05   7    1.77
  -4   2  11 2620.16   43.66   7    1.44
  -3   1   6 1083.67   18.46   7    2.47
  -1   1  10 1614.13    28.6   7    1.51
   0   1   7 1208.93   21.94   7    2.26
  -2   2  11 1923.45      36   7    1.49
  -1   1   7 1249.92    23.3   7    2.28
  -4   1  11 1976.81   36.75   7    1.29
  -5   1  12 2298.08   45.78   7    1.15
   0   2  12 1749.89   38.18   7    1.35
  -1   1  14 2709.38   61.64   7    1.01
   1   1  14 2803.25   63.15   7    0.98
  -6   2  12 1838.41   41.07   7    1.24
   0   2  16 4157.88   97.74   7    0.97
  -4   2  15 2774.64    72.7   7    1.04
  -4   1   9   747.1    19.8   7    1.58
   0   1   9     770   19.86   7    1.69
  -1   2  11 1011.46   26.68   7     1.5
  -6   2  19 6766.48  175.65   7    0.78
   0   1  13 1445.47   39.83   7     1.1
  -6   2  15 2760.35   74.09   7       1
  -7   3  17 3590.92   98.82   7    0.91
  -7   3  16 3467.69   93.36   7    0.97
  -4   1  16  3141.8   87.78   7    0.86
  -3   1  17 4018.68  108.64   7    0.81
  -7   1  17  4533.2  132.71   7    0.77
  -3   3  17 3125.81   90.47   7    0.96
  -7   1  14 2182.28   64.07   7    0.92
  -3   1   7  536.42   15.23   7    2.13
  -3   1  13 1310.56   39.81   7     1.1
  -3   2  17 3368.56  103.05   7    0.91
   0   3  19 4154.31  131.55   7    0.85
  -5   2  12  944.94   32.63   7    1.28
  -8   2  18 4359.16  143.93   7    0.79
  -6   1  11  857.35    28.9   7    1.19
   0   2  14 1295.48   46.23   7    1.13
  -5   1   9  436.86   16.49   7     1.5
  -6   3  16 2024.29   75.21   7    0.99
  -2   1   9  381.24   14.41   7    1.69
  -8   3  15 1553.02   61.45   7    0.99
  -1   1   8  413.07   14.98   7    1.95
  -3   1  14 1054.87   41.52   7    1.01
  -1   1   9   362.9    14.7   7    1.71
  -3   1   8  350.32   13.78   7    1.87
  -3   2  11  521.64   20.78   7    1.47
  -1   1  15 1344.23   53.48   7    0.94
  -3   1  11  448.89   20.22   7    1.32
   1   1  15 1377.88   56.93   7    0.91
  -5   3  16 1546.99   64.16   7       1
  -3   1   9  326.23      14   7    1.65
  -8   1  15 1558.83   73.77   7    0.84
  -6   2  13  711.26   37.76   7    1.15
  -7   1  16 2093.98   89.24   7    0.81
  -1   2  13  611.64   29.77   7    1.24
  -4   2  16 1349.16   67.72   7    0.97
  -4   2  12   502.3   26.19   7    1.32
  -1   2  17 1485.62   75.19   7    0.91
  -5   1  15 1181.07   57.35   7    0.91
  -3   2  18 1676.21   90.54   7    0.85
  -4   1  12  375.29   26.52   7    1.18
  -1   1   6  198.62    9.03   7    2.71
  -9   1  15 1587.27   83.51   7    0.81
  -4   2  19 2195.18   116.8   7     0.8
   0   3  23 3913.55  199.39   7    0.68
  -2   1   6  192.72    9.25   7    2.63
   0   1  19 1736.78  105.14   7     0.7
  -1   1  13  633.03   32.87   7    1.11
  -7   1  12  563.85   32.41   7    1.06
  -2   1  11  253.37   17.29   7    1.34
  -4   1  13  526.38   30.84   7    1.08
  -5   1  14  708.74   43.18   7    0.98
  -2   1  16  822.05   57.75   7    0.87
  -7   2  18 1366.18  102.48   7    0.81
 -10   2  19 2019.86  131.51   7    0.72
  -4   2  18 1256.38   78.72   7    0.85
   0   1  12  297.75   19.28   7    1.23
  -2   2  19 1508.36   99.66   7     0.8
 -10   2  18 1507.89  105.17   7    0.75
  -4   3  20 1641.42  108.62   7     0.8
   0   1  23  3593.8  213.78   7    0.57
  -1   2  12  281.46   21.19   7    1.36
  -9   2  21 2447.89  180.23   7    0.67
   0   1  15  599.48   47.97   7    0.93
  -4   3  19 1409.04      95   7    0.85
   0   3  27 4752.45  322.55   7    0.56
 -11   3  20 1985.99  143.76   7    0.71
  -4   1  20  1919.1  138.31   7    0.67
  -6   1  20 1421.07  124.33   7    0.66
  -3   3  16  740.69   51.66   7    1.03
  -2   2  17 1142.66   70.69   7    0.91
  -3   2  15  468.01    42.2   7    1.05
  -3   2  12  233.17    17.8   7    1.34
  -5   3  21 1347.57   113.8   7    0.75
   1   2  20 1063.22   96.88   7    0.74
  -3   4  25 2432.24  221.81   7    0.65
  -4   1   7  102.83    7.49   7       2
  -7   1  18 1353.97  103.84   7    0.72
  -6   3  20 1510.88  120.86   7    0.79
  -3   3  21 1723.24   143.5   7    0.76
   1   2  21 1700.47   138.7   7     0.7
  -1   2  21 1497.34  125.82   7    0.71
  -1   2  20  977.65   97.48   7    0.75
  -4   1  15  419.26   49.72   7    0.93
  -5   2  11  139.97   17.09   7    1.39
  -2   2  13  292.54   25.81   7    1.24
   1   2  25 2245.95  232.97   7    0.57
  -3   3  18   590.2   59.37   7     0.9
  -1   4  21  1075.9  104.79   7    0.79
  -7   3  18 1204.07   88.82   7    0.86
  -3   2  21 1336.79   124.4   7    0.71
  -1   3  17  510.12   48.02   7    0.96
 -13   4  24    2013  237.47   7    0.61
  -2   3  18  704.83   61.47   7    0.91
  -1   3  19  643.14    72.5   7    0.85
  -4   3  18  597.46   68.09   7     0.9
  -3   2  13  207.54   22.03   7    1.23
  -4   1  24 2585.13  267.87   7    0.55
  -2   2  15   348.9   39.39   7    1.06
  -7   3  20  1412.5  117.24   7    0.78
 -11   1  18 1214.71  103.67   7    0.65
  -3   1  18   769.6   78.05   7    0.76
  -1   4  25 2136.34  219.69   7    0.65
   1   1  17  623.81   70.04   7    0.79
  -7   2  15  541.51   53.09   7    0.97
  -5   2  17  659.07   72.73   7    0.89
  -9   4  21 1269.76  136.06   7    0.74
  -6   2  11  127.56   17.69   7    1.33
 -11   1  20 1577.01  148.43   7     0.6
  -1   1  18  788.81   88.01   7    0.76
 -10   3  23 1632.19  205.63   7    0.64
  -2   1   7   70.88    6.78   7    2.24
  -1   3  18  968.66   71.64   7     0.9
  -4   1  18  608.93   85.44   7    0.76
  -2   3  20 1128.41  109.62   7    0.81
  -1   2  14  157.22   23.58   7    1.14
  -1   2  25 2329.22  227.24   7    0.58
  -6   2  16  415.72   58.64   7    0.93
  -2   1  18  671.85   95.11   7    0.76
  -4   1  17  251.18   50.31   7     0.8
  -8   1  13  417.74      35   7    0.94
  -1   1  17  597.21   82.96   7    0.81
  -5   3  22  967.56  147.59   7    0.71
  -5   3  18  505.86   68.41   7    0.89
  -7   1  22 1167.13  170.03   7    0.59
  -1   1  21  885.18  127.31   7    0.63
  -5   1  18  655.58   81.81   7    0.75
  -7   1  13  231.25   31.79   7    0.99
  -3   1  21 1029.53  129.84   7    0.64
  -1   3  21 1068.52  141.84   7    0.76
   0   2  26 1449.63  242.09   7    0.55
  -2   1  13  222.34   34.58   7    1.11
 -10   1  23  1509.3  196.49   7    0.54
  -6   1  16  599.64   73.92   7    0.83
  -5   3  20  631.53  104.66   7     0.8
  -4   1  23   929.5  134.57   7    0.58
  -7   2  16  504.26   65.98   7    0.91
  -5   1  21  764.92  145.15   7    0.63
   1   1  18  823.88   89.54   7    0.74
  -5   1  10  136.22   15.81   7    1.36
   0   4  26 1197.63  202.63   7    0.61
  -9   2  22  701.67  187.34   7    0.63
  -9   1  17   951.6  107.56   7    0.73
  -6   4  23  815.25  133.87   7     0.7
 -12   3  21  700.07  146.93   7    0.67
  -4   3  24 2234.94  216.96   7    0.65
 -14   3  24 2399.88  308.48   7    0.57
 -13   4  25  726.93  211.79   7    0.58
  -7   3  19  608.52    86.2   7    0.82
  -3   3  29 1821.96  313.28   7    0.52
  -5   2  20   979.6     131   7    0.75
  -3   1  12   76.74   19.38   7     1.2
  -7   1  19  677.14  100.21   7    0.69
  -7   3  21  716.59  131.09   7    0.74
  -5   1  17  259.02   64.49   7     0.8
  -6   2  14  234.87   31.42   7    1.07
  -9   4  22  472.62  125.99   7    0.71
  -6   1  22  809.61  151.52   7     0.6
 -10   4  28  721.23  172.75   7    0.55
  -6   1  13  194.32   29.28   7    1.02
  -6   2  20  696.06  115.33   7    0.74
  -7   2  28 1359.59   257.2   7     0.5
  -2   2  12  137.03   18.07   7    1.36
  -3   5  29 1205.97  247.23   7    0.56
 -10   2  22 1190.63  189.74   7    0.62
  -2   2  23  859.75  162.56   7    0.64
  -3   4  22   624.4  112.79   7    0.75
  -4   4  25     647  145.14   7    0.65
  -8   3  29 1153.54   242.3   7    0.51
  -5   2  23  695.72  144.23   7    0.64
  -6   2  21  732.87  125.85   7     0.7
   0   3  17  286.96   41.12   7    0.96
   0   3  21   392.4   76.25   7    0.76
  -2   2  14  119.72   22.12   7    1.14
  -7   1  25 1137.31  227.98   7    0.52
  -4   5  27 1001.04  188.85   7    0.61
   0   2  20  387.26   95.87   7    0.75
 -10   5  27 1582.28  294.52   7    0.58
  -3   5  33  965.59  219.66   7    0.49
  -7   1  26  572.08  159.29   7    0.49
  -3   2   6 2924.48   31.63   7    2.49
  -1   3   7 2391.19   32.25   7     2.1
  -2   3  10 2883.24   39.75   7    1.62
  -4   3   8 2095.49   31.91   7    1.82
  -4   3  10 2460.38    39.2   7    1.56
  -2   1   4 1203.34   19.15   7    3.81
  -3   5  10 3006.96   50.63   7    1.36
  -1   4   9 2059.62   34.93   7    1.61
  -4   4  11 2803.06   49.22   7    1.38
  -2   2   5 1214.55    20.8   7    2.93
  -4   5  10 2777.57   49.02   7    1.34
  -3   4  10 2327.37   42.08   7    1.49
  -2   2   8 1136.05   20.46   7    2.05
  -5   3  12 2050.16   38.36   7    1.31
  -6   4  15 3857.06    78.5   7    1.05
  -6   4  12 2232.77   49.78   7    1.24
  -2   2   7 1013.02   20.35   7    2.31
  -3   4   9 1524.55   32.84   7    1.59
  -4   5  11 2334.57   52.68   7    1.28
  -2   3   8 1037.96   23.75   7    1.92
  -2   2   6  783.77   17.17   7     2.6
  -4   2   7  666.27    15.5   7    2.11
  -2   3   6  763.37   18.02   7    2.25
  -4   4  15 2619.67   65.77   7    1.09
  -1   4  11 1231.43   32.99   7    1.42
  -6   6  15 3533.07   94.93   7    0.98
  -1   5  14 2213.76   62.78   7    1.12
  -5   4  12 1413.85   40.22   7    1.28
  -5   5  12 1964.16   53.85   7     1.2
  -4   5  16 2610.64   81.42   7       1
  -3   4  17 2684.44   76.49   7    0.98
  -3   5  13 1666.16   53.06   7    1.18
  -3   5  17 3051.62   88.98   7    0.96
  -1   4  13 1297.33   38.54   7    1.25
  -1   3   9  635.88   19.25   7    1.77
  -4   4  12 1216.94   38.19   7     1.3
  -3   3  10  685.24   23.15   7     1.6
  -7   5  17 3440.26  109.41   7    0.92
  -5   4   8  603.25   19.93   7    1.59
  -2   3   9  552.67   18.07   7    1.76
  -1   1   3  525.18   15.67   7    5.19
  -6   6  12 1541.58   54.17   7    1.09
  -2   2   4  409.74   12.12   7    3.28
  -6   4  11  937.43    32.2   7    1.31
  -1   2   5  379.68   12.25   7    3.01
  -5   3   9   519.7   18.43   7    1.63
  -6   3  11  624.51   23.33   7    1.36
  -3   3   6  379.91   12.66   7    2.19
  -3   2   8  356.95   12.66   7    1.99
  -1   2   6  364.86   11.78   7    2.66
  -4   4   8  522.42   18.75   7    1.64
  -7   5  14 1706.95   65.22   7    1.05
  -1   5  13 1137.22   43.68   7    1.18
  -4   6  15  1774.4   77.03   7       1
  -6   6  19 3750.11  143.24   7    0.83
  -3   4   8  469.15   18.39   7    1.68
  -2   4  11  603.36   25.12   7    1.42
  -4   6  12 1172.07   49.67   7    1.13
  -7   5  12  772.23   39.83   7    1.15
  -1   4  17  1298.6   54.41   7    0.98
  -4   4  14  806.21   39.85   7    1.15
  -2   4  15    1018   45.03   7     1.1
  -3   7  17 2304.25  111.48   7    0.88
  -2   3  12  405.37   21.53   7    1.38
  -6   4  10   435.4   21.76   7    1.39
  -2   4  17  973.93   51.15   7    0.98
  -6   3  12  453.39   23.36   7    1.27
  -6   5  11  671.38   34.68   7    1.23
  -7   7  17 2336.76  122.62   7    0.85
  -2   6  15 1133.14   63.22   7    1.01
  -8   5  15  999.68   60.59   7    0.98
  -3   6  17 1777.56  103.85   7    0.93
  -5   5  15 1089.65   57.15   7    1.04
  -9   7  14 1415.56   73.81   7     0.9
  -3   5  14  817.03   45.54   7    1.12
  -6   8  19 3493.78  175.86   7    0.77
  -2   5  16 1041.59   63.74   7    1.01
  -3   4  15  535.07   38.51   7     1.1
  -7   7  16 1604.13  100.65   7    0.88
  -1   4  12   473.5   24.45   7    1.33
  -1   3  10  286.96   14.94   7    1.63
  -5   3  10   293.4   18.51   7    1.51
  -1   5  15  929.74   48.53   7    1.06
  -4   7  16 2003.86  108.75   7    0.91
  -1   2   8  178.95    9.09   7    2.07
  -7   5  18 1377.19   84.79   7    0.88
  -3   8  17 2047.79  114.14   7    0.83
  -7   5  16 1447.03   72.65   7    0.96
  -3   6  13  765.32   47.66   7    1.09
  -3   5  11   438.9   28.49   7     1.3
  -4   6  19 1918.24   115.6   7    0.85
  -5   6  12  723.66   45.36   7    1.11
  -3   3   8  192.93   12.01   7    1.88
  -5   5  10  362.74   24.09   7    1.31
  -9   5  15  717.04   53.26   7    0.96
  -4   3  11  228.49   18.71   7    1.45
  -4   4   9  246.55   17.97   7    1.55
  -4   5  13  432.23    38.1   7    1.16
  -5   5  14  618.97   48.84   7    1.09
  -8   6  18 1903.72  112.03   7    0.85
  -3   4  12  316.54   25.58   7    1.32
  -2   3  11  171.44   14.82   7     1.5
  -8   8  18 1958.54  137.41   7    0.78
  -4   4  16   542.1   47.03   7    1.03
  -5   6  17  989.47    74.1   7    0.91
  -4   5  20 1249.51  100.72   7    0.83
  -6   5  20 1293.79   97.71   7    0.81
  -5   5  13  487.76   36.87   7    1.15
  -7   5  13  502.03   47.52   7     1.1
  -7   5  11  366.24   30.97   7     1.2
  -3   3  12  213.39   19.44   7    1.37
  -1   1   2  150.91    9.29   7    6.54
  -6   4  13  395.51   34.25   7    1.18
  -4   5  12  376.12   36.76   7    1.22
  -4   4  10  127.97   13.23   7    1.47
  -7   7  14  751.52   67.36   7    0.94
  -1   3  11  104.32   13.87   7     1.5
  -5   5  18  742.72   67.98   7     0.9
  -4   6  14  415.33   49.39   7    1.04
  -3   5  21  851.48   86.05   7    0.79
  -3   3   9  125.89   12.62   7    1.74
 -11   5  20 1062.58  112.04   7    0.75
  -4   3   6   82.66    7.22   7    2.09
  -8   6  13  499.62   54.44   7    1.01
  -8   5  13  342.83   37.48   7    1.07
  -4   7  20  989.33  115.62   7    0.79
  -1   4  10  184.07   15.85   7    1.51
  -3   7  18  823.78   96.35   7    0.85
  -3   6  18  576.24   70.25   7    0.89
  -5   7  15  863.14   78.44   7    0.93
  -3   2   5   54.76    5.48   7    2.76
  -5   4  13  230.68   29.86   7     1.2
  -2   7  18  832.65  103.11   7    0.85
  -9   5  16  420.25   45.57   7    0.91
  -5   7  16  749.26   84.23   7     0.9
  -6   7  16  844.76   79.95   7    0.89
  -9   6  14  407.11   52.03   7    0.96
  -6   4  14   289.9   34.34   7    1.12
  -5   7  14  627.05   70.16   7    0.96
  -1   7  15  584.64   56.85   7    0.94
  -4   8  19 1179.68  125.54   7    0.78
  -5   4  17  414.21   44.66   7    0.96
  -7   5  19  236.64   59.52   7    0.84
  -1   3  13   87.09    12.2   7    1.28
  -2   5  20  670.05    74.9   7    0.83
  -6   4  16  271.65   37.91   7       1
 -11   7  20  1384.3  174.41   7    0.73
  -4   2   8   24.24    5.99   7     1.9
 -11   9  18 1058.94  160.66   7    0.71
  -2   4  13  269.44   29.37   7    1.25
  -7   7  18  658.95   87.12   7    0.82
  -4   3  12  142.53   17.77   7    1.35
  -2   5  18  384.25   55.68   7    0.92
  -1   7  18  564.91   83.36   7    0.85
  -4   3   7    68.9    8.89   7    1.96
  -4   5  18  443.02   59.73   7    0.91
  -1   2   7   56.33    6.79   7    2.34
  -7   5  20  737.03   86.95   7     0.8
  -7   8  18   764.2  118.68   7    0.79
  -1   3   8   78.44    9.09   7    1.93
  -7   7  20  759.15  130.31   7    0.77
  -5   7  21  945.34  128.92   7    0.75
  -1   6  17  373.02   67.74   7    0.92
  -4   6  16  646.33   73.13   7    0.96
  -9   8  21 1184.55  171.85   7     0.7
  -2   6  17   781.1      79   7    0.93
  -7   6  19  732.71  105.62   7    0.82
  -1   5  17  313.42   52.66   7    0.96
  -4   4  13  177.36   25.39   7    1.23
  -6   6  14  219.88   42.17   7    1.02
  -9   7  15  748.52   81.85   7    0.88
  -2   8  19  845.42  134.48   7    0.78
  -9   5  17   347.2   63.33   7    0.88
  -2   4  12  177.27   24.84   7    1.33
  -3   6  22  756.38  116.64   7    0.75
  -3   5  18  314.55   57.53   7    0.91
  -1   5  18  321.58   51.46   7    0.91
  -3   7  21  848.99  137.94   7    0.76
  -2   5  11  174.02    30.4   7     1.3
  -1   8  20  626.64  117.93   7    0.75
 -10   8  16  570.65    83.6   7    0.79
  -5   6  15  152.83   46.42   7    0.99
  -7   9  18  783.84  112.39   7    0.74
  -1   8  21  674.58  109.01   7    0.73
  -9   6  21  980.51  153.37   7    0.74
 -10   6  22  489.64  140.29   7    0.71
  -4   7  23 1237.09  180.14   7    0.71
  -4   4  17   213.3   35.91   7    0.97
  -5   6  14  479.79   59.01   7    1.03
  -8   7  15  184.12   48.78   7     0.9
 -10   5  19  474.02   72.13   7     0.8
  -7   6  13  234.84   38.95   7    1.03
  -2   6  19  548.09   89.35   7    0.85
  -1   1   4   16.45    3.06   7     4.1
  -4   9  19  458.99  108.91   7    0.74
  -5   3  -2 5106.79   33.19   7    1.66
  -4   2   0 3476.62   26.83   7    2.77
  -7   3  -1 2886.55   27.37   7    1.54
  -8   3  -1 2927.13   29.05   7    1.39
  -3   2  -2 1170.84   11.95   7    2.22
  -3   3  -1 2066.82   22.15   7    2.16
  -6   3   0 2071.62   23.33   7    1.85
  -7   4  -2 2779.47   35.38   7     1.3
  -5   3  -3 1157.53   15.57   7    1.43
  -5   4  -3 1779.77   25.53   7    1.31
  -6   5  -4 2977.77   44.99   7    1.04
 -10   6   0 4303.66   67.82   7    1.02
 -10   4  -1 2339.08   36.98   7    1.13
  -5   5  -1 1965.66   31.33   7    1.35
  -8   5  -3 2672.49   47.51   7    1.04
  -7   3  -2  955.19   16.57   7    1.38
  -7   4  -3 1447.29   26.15   7    1.18
  -5   5  -2 1570.91   29.16   7    1.27
  -5   3  -1   693.2   13.23   7    1.86
  -6   4  -1  951.78   19.23   7     1.5
  -7   6  -2  2493.7    51.2   7    1.05
  -6   3  -1  666.57   13.33   7     1.7
  -4   2  -1  479.49    9.47   7    2.42
  -5   2  -1  394.03    8.13   7    2.09
  -7   4  -1 1022.62   21.67   7     1.4
  -8   4  -1  975.66    21.4   7    1.31
  -4   3  -1  538.56   11.43   7    2.02
  -9   4  -2 1131.51   25.79   7    1.13
 -10   5   1 1466.72   33.63   7    1.15
 -10   5  -2 1767.65   43.32   7       1
  -4   3  -2  408.99    9.85   7    1.79
 -10   6  -1 2355.44    56.9   7    0.98
  -6   5  -2 1072.46   26.36   7    1.22
  -5   4  -1   593.1   14.99   7    1.59
 -11   5  -3 2106.38   55.19   7    0.88
  -2   2  -1  286.23    7.17   7    3.05
 -13   5  -3 2612.72   72.27   7    0.79
  -6   3  -2   367.7   10.64   7    1.52
  -9   6  -2 1616.28   49.07   7    0.97
 -11   5  -1 1238.19   39.18   7       1
  -6   5  -5 1253.45   36.95   7    0.94
  -8   4  -3  660.73   21.39   7     1.1
 -13   5  -1  1517.4   50.92   7    0.88
  -8   5  -5 1406.99    44.5   7    0.87
  -6   4  -4  492.05    17.6   7    1.11
  -8   5  -1  780.79   26.05   7    1.18
  -9   7  -2 1977.36   66.21   7    0.89
  -3   2  -1  231.89    6.78   7    2.75
  -9   5  -1  791.11   27.76   7    1.12
 -12   6  -2 2017.52   68.14   7    0.85
  -4   4  -1  375.79   11.97   7    1.66
  -7   5  -1  598.63   20.74   7    1.25
 -10   7  -1 1859.48   63.43   7     0.9
 -13   7  -3 3285.21  111.74   7    0.74
  -6   4  -3  381.83   15.48   7    1.25
  -7   6  -5 1641.66   55.34   7    0.85
 -10   6  -4 1664.61   61.63   7    0.83
 -11   4  -2  802.73   29.81   7    0.97
  -9   4  -3  627.63   23.63   7    1.03
  -2   1   0  273.16    8.88   7    5.54
 -11   5  -4  1413.7   52.02   7    0.82
 -14   6  -1 2010.73   77.02   7    0.81
 -10   7  -5 2366.29   89.37   7    0.73
 -11   7  -3 1958.36   80.81   7    0.79
 -10   6  -3 1284.67   54.09   7    0.88
 -13   7   1 1502.43   67.55   7    0.85
  -8   6  -1  701.77   30.73   7    1.06
  -8   7  -5 1618.67   73.83   7    0.78
  -7   5  -4  531.06   25.99   7       1
  -7   6  -3  727.71   33.53   7    0.99
  -8   4  -2  345.83   16.52   7    1.21
 -12   5  -2  867.27   39.64   7    0.89
  -9   6  -3  818.33   42.22   7    0.92
 -13   7  -1 1678.04   78.14   7     0.8
 -14   6  -3  1740.7   84.28   7    0.73
 -11   7  -4 1797.88   85.57   7    0.75
  -8   6  -2  678.97   35.53   7    1.01
  -8   6  -3  774.15   38.06   7    0.96
 -17   7  -3  2574.9  142.39   7    0.62
  -7   5  -2  353.39   20.76   7    1.17
 -12   6  -4 1181.74   63.96   7    0.76
  -8   7  -3   968.6   52.13   7    0.87
  -4   3  -3  110.55    6.37   7    1.53
 -10   7  -2  866.14   54.21   7    0.86
 -10   5  -3  508.65   32.15   7    0.93
 -11   5  -2  505.43   33.26   7    0.95
  -7   7  -4  847.54   46.56   7    0.85
 -10   8  -1 1167.15   67.16   7    0.82
  -9   8  -2 1107.33   66.33   7    0.81
 -10   8  -4  1473.1   93.19   7    0.73
 -13   9  -3 2203.22  132.93   7    0.66
 -17   7  -1  1543.6   94.97   7    0.67
  -9   6  -6  936.26   57.79   7    0.74
  -8   5   0  264.11   17.23   7    1.24
  -5   4  -2  157.52   10.05   7    1.46
 -11   6  -2  572.94   45.09   7    0.89
  -7   6  -1  310.12   24.57   7     1.1
 -10   9  -5 1720.21  128.81   7    0.65
  -9   6  -4  797.58   49.45   7    0.86
 -14   8  -1 1532.55  101.44   7    0.73
 -12   8  -4  1441.8  109.09   7    0.69
  -5   4  -4  176.37   11.69   7    1.16
  -8   5  -2  282.43   21.32   7    1.11
 -11   9  -3 1291.36   102.6   7    0.69
  -9   9  -2 1284.74   83.33   7    0.75
 -11   8  -1   729.7    64.8   7     0.8
 -14   6   0  634.29   52.48   7    0.84
 -12   8  -2 1041.32   84.71   7    0.75
 -20   7  -3 1445.62  143.31   7    0.55
 -16   6  -2  851.92   75.11   7     0.7
  -9   7  -1   316.9   33.32   7    0.93
 -18   8  -1  803.77   94.49   7    0.62
  -9   6  -1  259.85   26.04   7    1.02
 -12   6  -3  399.47   43.64   7    0.81
 -12   6   1  299.07   29.58   7    0.96
 -10   8  -5  794.41   79.47   7    0.69
 -10   7  -3  473.16   44.45   7    0.82
 -15   8  -7 1039.49  121.64   7    0.54
 -10   5   0  183.22   19.59   7    1.11
 -16   7  -5 1046.04  110.61   7    0.59
 -10   4  -3  182.75   18.16   7    0.96
  -8   8  -3  596.39   62.77   7     0.8
 -13   7  -5  865.17   89.63   7    0.66
 -18   6  -3  784.87   86.45   7     0.6
  -6   4  -2   83.62    11.2   7    1.38
 -11   6  -1   330.8   33.98   7    0.93
 -13   6  -4   509.8   70.48   7    0.73
 -17   8  -5 1594.05  143.11   7    0.56
 -15   7   1  637.65   63.82   7    0.78
 -20   9  -5 1653.26  223.77   7     0.5
 -11   8  -3  618.37   76.78   7    0.74
 -17   9  -3 1336.95   154.5   7    0.59
 -15   6  -3  583.79   68.18   7     0.7
  -9   5  -4  328.95   30.24   7    0.91
 -12   8  -1  511.82   59.99   7    0.78
  -5   5  -3   93.19   13.49   7    1.17
 -12   5  -4  287.83   40.64   7    0.77
  -4   4  -2   44.21    6.27   7    1.53
 -15   7  -1   469.5   64.33   7    0.74
 -17   9  -1 1015.65  121.82   7    0.62
 -15   8   1   349.7   65.41   7    0.74
 -18   8   0 1001.12  114.27   7    0.65
 -11   6  -5  214.81   44.93   7    0.74
 -17   9   1  806.22  111.39   7    0.65
 -12  10  -4  713.05   108.1   7    0.61
 -13   8  -6  590.87  106.27   7    0.61
 -18   8  -4 1007.72  116.88   7    0.56
 -14   7  -6  649.54   77.19   7     0.6
 -13   6  -2  472.18   42.05   7    0.81
  -8   4   0   44.84    8.42   7    1.39
 -13   9  -1  858.76  101.78   7     0.7
 -11   9  -4  598.22   81.59   7    0.66
 -14   5  -2  220.56   36.63   7    0.79
 -14  10  -1  808.42   111.5   7    0.64
 -14   7   1  282.86   46.47   7    0.82
 -12   7  -5  302.42   67.05   7    0.69
 -13   8  -8  665.84  118.25   7    0.54
 -12   6  -1  261.55   33.18   7    0.89
 -10   6  -5  162.28   28.81   7    0.77
 -13   7  -2  345.61   55.66   7    0.77
 -20   9  -3  781.14  147.14   7    0.53
 -13   6  -1  249.34   42.78   7    0.84
 -16   8   0  534.01   96.25   7     0.7
 -10   9  -7  915.51  136.46   7    0.59
 -10   9  -2  293.63   68.59   7    0.73
  -8   5  -4   133.3   23.15   7    0.96
  -6   5  -1   82.78   11.07   7     1.3
 -10   9  -3  409.06   63.86   7    0.71
 -17   7  -4  524.42   79.79   7     0.6
 -17   6  -3  356.61   56.83   7    0.63
 -14  10  -3  560.81  123.61   7    0.61
 -17   9  -7  836.75  127.76   7     0.5
 -21   8  -2  796.94  122.57   7    0.54
 -16   6  -3  404.03   71.38   7    0.66
 -14   8   0  465.79   77.97   7    0.75
 -12  10  -2  579.45  106.19   7    0.65
 -17  11  -3   786.2  180.15   7    0.54
 -16   8  -6  453.05  100.63   7    0.55
 -13  11  -5   912.8  151.18   7    0.54
 -20   8  -4  610.33  126.18   7    0.52
 -19   8  -3  533.15   103.3   7    0.56
 -20  10  -4  736.41   179.6   7     0.5
 -19   8  -5  398.06  113.85   7    0.52
 -20   7  -4  469.14  113.65   7    0.53
  -7   7  -3  125.26   29.52   7     0.9
 -14   6  -4  255.27   55.73   7    0.69
 -16   9  -7  375.71  129.72   7    0.51
 -16   7  -4  290.04    64.1   7    0.62
 -20   9  -4  314.26   95.84   7    0.51
  -5   1  -2 2622.22   17.25   7    1.27
  -5   1  -1 1686.88   13.84   7     1.8
  -7   0   2 3012.34   26.39   7    0.97
  -3   0   1  429.13    4.41   7    2.37
  -6   1  -2 1272.26   15.25   7    1.06
  -5   0   1  510.11    6.31   7     1.2
  -6   1   0  930.76   11.67   7    1.79
  -8   1   1 1440.12    18.8   7    1.35
  -8   2  -1 1483.56   19.54   7    1.34
 -10   2  -1 3077.09   40.75   7    1.03
  -8   1  -1 1709.18    23.4   7    0.99
  -7   1  -1  982.92   13.98   7    1.18
 -11   1   3 2919.74   42.17   7    0.98
 -10   1   2 2177.07    32.1   7    1.06
  -9   1   2 1416.77   21.24   7    1.24
 -10   1   1 2150.61   33.02   7    0.97
  -9   1   1  1354.6   20.78   7    1.14
  -4   0   1   230.5    3.55   7    1.62
  -9   2  -2 1696.98   25.64   7    1.02
 -10   0   3 3374.82    55.7   7    0.69
  -7   1   1  806.94   13.13   7    1.64
 -13   1   3 3799.79   68.75   7    0.76
  -9   1  -1  1470.5   27.51   7    0.84
 -13   3  -3 5173.76   97.18   7    0.71
 -12   2   0 2447.71   47.93   7    0.89
 -10   1  -1 2201.49   43.26   7    0.73
  -9   0   2  1421.2   32.97   7    0.69
  -9   0   3 1190.15   27.18   7    0.79
  -9   1  -2 1541.68   36.13   7    0.66
  -6   1  -1  267.41    6.28   7    1.44
 -10   1  -2 1996.52   48.04   7    0.58
  -8   1   0  436.56   11.28   7    1.19
 -12   2  -2 2076.54   55.17   7    0.72
 -11   2  -1 1334.51   34.84   7    0.91
 -11   1   1 1059.22    28.2   7    0.84
  -6   0   2  218.28    6.04   7    1.19
 -10   2  -4 1919.95   55.16   7    0.64
  -8   0   2  555.19   16.98   7    0.81
 -17   2   5 3408.61  101.98   7    0.69
 -12   2   1 1212.49   33.82   7    0.97
 -13   1   1 1955.26   58.44   7    0.66
 -17   1   3 3856.09  128.55   7    0.51
 -14   2   1 1734.05   56.95   7    0.78
 -15   2   3 1929.43   63.73   7    0.78
 -12   2  -4 2228.37   78.29   7    0.53
 -17   3  -3 3990.32  146.77   7    0.52
  -8   1   2  260.07    8.79   7    1.46
  -9   2  -1  352.29   13.52   7    1.17
 -11   0   2 1033.67    42.8   7    0.53
 -12   0   4 1274.81   52.84   7     0.6
 -13   1   4 1129.36   43.75   7     0.8
 -10   1   3  449.28   15.75   7    1.12
 -14   2  -1 1604.25   59.89   7    0.66
 -18   2   4 3000.47  114.72   7    0.62
 -11   1  -1 1033.37   41.09   7    0.64
 -12   1   2  976.87   36.94   7    0.81
 -14   3  -1 1387.99   56.35   7    0.78
 -16   1   5 2052.22   85.29   7    0.62
 -13   3  -2 1023.24   45.46   7    0.78
 -17   1   4 2267.86  104.11   7    0.54
 -17   3   1 1838.62   81.25   7    0.68
 -13   2   1  779.49   36.01   7    0.86
 -12   1   1  760.77   38.34   7    0.74
 -14   2   0  965.11   50.85   7    0.72
 -11   2  -2  543.09   31.02   7     0.8
 -18   2   1 2653.58  126.63   7    0.54
 -13   1  -1 1472.45    73.1   7    0.51
 -17   3  -1 2070.85  101.62   7    0.61
 -18   4  -4 2035.53  124.09   7    0.51
 -11   1   2  337.87   19.07   7    0.92
 -10   1   0  321.51   20.19   7    0.86
 -11   2  -3  859.72   42.01   7    0.69
 -17   4  -5 2428.38   129.9   7     0.5
 -13   2  -1  834.76   45.88   7    0.73
  -8   1  -2  259.49   17.24   7    0.76
  -9   2  -3  296.04   16.61   7    0.86
 -15   2   1 1147.45   58.54   7     0.7
 -13   0   4 1128.99   62.12   7    0.54
 -15   2  -3 1474.87   95.62   7    0.47
 -15   1   1  975.22   72.08   7    0.53
 -21   2   5 2216.42  164.85   7    0.51
 -19   2   3 1125.45   96.08   7    0.55
 -20   3  -1 1642.14  121.57   7    0.49
 -12   1  -1  581.64    46.4   7    0.56
 -18   2   5 1279.71   85.66   7    0.64
 -17   2   2  970.75   73.57   7    0.62
 -19   2   5 1271.56  106.29   7    0.59
 -20   2   4 1583.52  121.68   7    0.53
 -15   2  -1  868.56   67.26   7     0.6
 -16   2   2  862.43   61.63   7    0.68
 -20   5  -3  1763.2  138.66   7    0.52
 -16   2   1   740.4   64.17   7    0.64
 -14   2   2  485.35   40.32   7    0.82
 -16   2   0  832.89   71.39   7    0.59
 -13   2  -2  475.04   44.84   7    0.65
  -7   1  -2  105.66    8.78   7    0.89
 -17   1   5   739.8   80.26   7    0.56
 -14   1   1  540.09   54.26   7    0.59
 -15   1   2  579.49   63.49   7    0.58
 -20   3   1 1536.36  123.35   7    0.54
 -17   2   3  900.18   80.49   7    0.65
 -17   4  -2   909.6   81.51   7    0.63
 -21   4  -2 1297.21  152.57   7    0.48
 -16   2  -1  662.11      70   7    0.55
 -17   3  -4 1153.36  111.72   7    0.47
 -14   3  -5  620.94   75.91   7    0.52
 -19   4  -3 1018.13   116.9   7    0.51
 -15   1   4  411.06   52.49   7    0.65
 -19   3   2  719.79   82.25   7    0.61
 -11   1  -2  329.05   35.36   7    0.52
 -17   1   2  441.22   86.13   7    0.48
 -12   2  -3  308.93   36.02   7    0.62
 -11   2  -4  324.23   35.39   7    0.58
 -14   2  -2  347.51   47.24   7    0.59
 -12   0   3  311.68   35.54   7    0.54
 -24   3   4 1043.59  181.24   7    0.47
 -15   3  -5  547.64   88.78   7    0.48
 -17   4  -3  688.62   79.32   7    0.59
 -21   5  -4  923.64  143.74   7    0.47
 -18   4  -3  326.15   68.85   7    0.55
 -15   3  -1   331.9   41.38   7    0.71
 -12   1   3   77.85   15.04   7    0.86
 -12   3  -2  125.29   18.41   7    0.86
 -17   2   1  199.08   60.43   7    0.59
 -20   3   2  526.96   88.66   7    0.57
 -12   1  -2  642.42   51.52   7    0.47
 -23   3   3  664.89  136.05   7    0.48
 -18   2   3  339.31   62.49   7     0.6
  -9   1   0   18.18    5.44   7       1
  -7   1   0   17.78    3.94   7    1.45
  -6   1   8 4640.04   36.97   7    1.54
  -6   1   4  2774.4   25.13   7    2.09
  -7   2   6 3237.53   31.94   7    1.79
  -7   1   7 2717.85   29.28   7    1.52
  -8   1   5 1765.86   21.11   7     1.5
  -8   1   9 3020.26      38   7    1.22
  -6   1   5 1444.01      19   7    1.97
  -8   2   8 2418.21   35.36   7    1.46
  -7   2   9 1703.16   27.76   7    1.47
  -8   1   8 1623.84   26.78   7     1.3
 -14   3  10 6782.65  109.64   7    0.92
  -9   2   8 1834.18    32.6   7    1.34
  -8   2   6  1223.5   21.79   7    1.62
 -11   2   9 2931.42   53.14   7     1.1
 -13   3  11 5107.51   94.76   7    0.95
  -6   1   7  871.21   16.44   7    1.68
 -11   2   7  2181.7   40.81   7    1.17
 -13   2   8 2787.45   56.68   7    0.97
  -9   1   7  986.08   21.26   7    1.24
  -8   1   6  841.28   17.57   7    1.44
 -10   1   8 1478.48   31.97   7    1.08
  -9   2   7 1044.88   23.99   7    1.41
  -9   2  13 2381.88   55.33   7    1.02
 -14   2  11 4033.48   93.84   7    0.84
 -10   2  13  2954.6   66.91   7    0.97
  -6   1   6  494.82   11.97   7    1.82
 -10   2  12 1973.86   50.27   7    1.02
  -7   1   8  688.91   16.87   7    1.41
  -9   2  12 1775.82   45.62   7    1.08
  -7   1   4  420.06   10.72   7    1.78
  -7   2   7  629.99   15.88   7    1.68
 -13   3  13 3465.98   95.94   7    0.89
  -5   1   6  375.99   10.29   7    2.04
  -8   1   7  576.21   16.76   7    1.37
 -14   2  13 3614.23  104.93   7    0.79
 -10   2   8  827.02   25.39   7    1.24
  -9   1   9   683.5   24.44   7    1.12
  -7   1   9   603.8   17.81   7    1.31
 -10   1   9  962.92   30.63   7    1.04
 -14   4  11 2315.59   70.05   7    0.92
 -11   3  16 3182.23   93.46   7    0.85
 -14   2  15 4065.65  123.57   7    0.73
 -14   4  13 2907.05   92.91   7    0.87
 -10   1  11 1153.36   40.01   7    0.95
  -8   1  11  800.73   27.13   7    1.07
 -11   1  12 1734.92   57.09   7    0.85
 -11   3  10 1154.33   38.82   7    1.11
  -5   1   4   282.6     8.5   7    2.47
  -8   1  10   746.6   24.03   7    1.14
 -14   3  14 2734.04   99.41   7    0.82
  -4   1   3  271.88     8.5   7    3.23
 -13   2  12 1999.87   73.07   7    0.86
  -8   2   9  453.76   18.43   7    1.37
 -10   3  14 1472.26   52.69   7    0.98
 -11   3  11 1028.91   39.13   7    1.07
  -9   1  11  838.69   33.21   7    1.01
  -9   1   6  330.23   13.17   7    1.28
 -14   4  15 2693.39   104.3   7    0.81
 -17   3  11 2919.11  113.58   7    0.75
 -13   2  13 1761.08   74.11   7    0.83
 -11   2  15 1692.38   69.25   7    0.84
 -10   1  10  771.21   32.29   7    0.99
 -10   2   7  484.01   19.46   7    1.28
 -12   2  13 1238.52    59.2   7    0.88
 -11   3  12  886.09   42.12   7    1.02
 -12   3   9  642.06   31.16   7    1.08
 -11   1  11   676.3   38.37   7    0.89
 -15   4  13 1422.12   81.34   7    0.83
 -18   2  13  2062.2  145.79   7    0.63
 -11   3  14 1015.09   54.31   7    0.94
 -13   3  15 1463.36   81.34   7    0.82
  -9   2   6  210.81   12.66   7    1.46
 -13   3  14 1039.05   61.55   7    0.86
 -17   3  16 2587.33  149.75   7    0.67
 -14   3  12  978.93   69.05   7    0.87
 -10   3  13  527.45   34.17   7    1.02
 -11   1  14  843.02   54.89   7    0.78
 -16   2  11 1135.89   82.12   7    0.74
 -14   2   9  727.97   47.08   7    0.88
  -8   2   7  206.35    11.6   7    1.54
 -14   4  10  676.99   43.12   7    0.94
 -16   3  12   955.1   72.73   7    0.78
 -16   2  14 1514.65  106.31   7    0.69
 -14   2  10  648.27    47.7   7    0.86
 -11   1  10  413.58   33.23   7    0.93
 -15   2  13 1447.72   93.91   7    0.74
 -15   4  12  958.98   76.29   7    0.85
  -9   1   8  199.01   16.26   7    1.19
 -15   3  15 1144.86   93.71   7    0.75
 -13   3  10  322.32   32.01   7    0.98
 -15   4  11  572.55   54.42   7    0.87
 -13   2   9  464.06   37.63   7    0.95
 -17   3  15 1215.52  110.41   7    0.69
 -16   2  18 1498.08  131.51   7    0.61
 -14   3  20 1892.58  132.78   7    0.66
  -8   2  10  199.21    15.9   7    1.29
 -12   2  12  351.49   38.91   7    0.91
 -15   2   8   522.6   43.07   7    0.82
 -17   2  11  959.03   88.63   7    0.69
 -13   2  15  965.37      81   7    0.77
 -17   3  14  967.82   96.92   7    0.71
 -15   2  11  398.52   54.45   7    0.78
 -13   2  10  369.91      35   7    0.92
 -14   3  17  788.05   83.86   7    0.73
 -16   4  11  863.37   67.98   7    0.83
 -17   3  10  881.35   73.98   7    0.76
 -20   4  14 1492.95  147.33   7    0.64
 -24   4  15 3557.65  250.29   7    0.53
 -16   4  14  800.34   84.63   7    0.77
 -16   3  14  696.99   92.27   7    0.74
 -19   4  12 1099.06   98.09   7    0.69
  -7   1   6   73.14    7.82   7    1.62
 -17   2  13    1186   97.28   7    0.67
 -16   3  20 2305.31  186.91   7    0.62
  -5   1   7   66.01    6.19   7    1.84
 -21   3  16 1406.71  163.19   7    0.56
 -10   2  14  311.24   32.37   7    0.92
 -14   3  16 1008.49   92.51   7    0.76
  -9   2   9  132.86   13.72   7    1.27
 -10   2   9  250.84    21.2   7    1.19
 -12   2  14  624.14   54.23   7    0.84
 -20   4  18 1306.01  173.04   7    0.59
 -16   2  15  805.75   98.45   7    0.67
 -11   3  13  365.76   39.29   7    0.98
 -12   3  15  566.45   58.96   7    0.86
 -13   2  17  934.45   87.94   7    0.71
 -18   4  13 1190.71  104.52   7    0.72
 -12   2   7  155.54   16.87   7    1.07
 -17   4  19 1081.48   145.6   7    0.64
 -16   4  15  944.23   99.41   7    0.75
 -10   2  11  236.84   23.77   7    1.08
 -16   2  20  1346.5  164.88   7    0.57
 -14   2  17  744.27   83.17   7    0.68
 -15   2  15  934.96  103.21   7     0.7
 -14   4  17  655.67   77.82   7    0.76
 -10   1  13  339.02   36.08   7    0.86
 -19   3  15 1059.74  122.69   7    0.63
 -14   4  16  553.25   74.76   7    0.79
 -16   4  18 1333.82  118.29   7    0.69
 -17   2  21 1414.04  172.74   7    0.54
 -12   2  11  236.06   33.09   7    0.95
 -13   3  12  437.34   50.71   7    0.92
 -17   4  21 1265.71  154.71   7     0.6
 -13   2  11  349.37   44.88   7    0.89
 -17   4  11  530.16   62.69   7    0.78
 -11   3   8  157.27    16.8   7    1.19
 -19   5  15 1370.33  164.74   7    0.68
 -16   4  20  803.99  123.08   7    0.64
 -16   2  13  557.03   76.42   7     0.7
 -20   2  20 1709.45  290.71   7     0.5
  -4   1   5   25.46    3.31   7    2.57
 -16   4  13  577.74   73.27   7    0.79
 -12   3  17   435.2   61.56   7    0.79
 -12   1  16  254.42   47.53   7    0.68
 -21   3  14  702.45  125.41   7    0.58
 -21   5  16 1067.09  149.27   7    0.61
 -12   1  14  215.75   45.27   7    0.74
 -17   3  13  829.26   103.7   7    0.72
 -13   2  16  333.43   64.82   7    0.74
 -20   4  20 1604.84  196.29   7    0.57
 -17   5  22  870.02  174.04   7     0.6
 -22   3  13  698.68  171.71   7    0.56
 -15   4  15  402.17    72.3   7    0.78
 -20   2  18  917.24  161.03   7    0.52
 -17   4  12  294.62   67.04   7    0.77
 -13   3  18  279.69   64.35   7    0.73
 -21   4  17  259.42  111.39   7    0.58
 -18   3  23  476.48  117.83   7    0.53
 -24   3  16  553.09  145.97   7     0.5
 -23   6  25  424.06  152.16   7    0.49
 -20   2  22  1359.6  269.15   7    0.47
 -12   1  15  286.92   59.17   7    0.71
 -15   2  17  403.27  115.45   7    0.66
  -5   3   2 4038.29   39.13   7    2.21
  -7   4   6 4943.15      58   7    1.57
  -8   3   5 2522.46   35.73   7    1.64
  -7   6   6 5554.17   80.74   7    1.24
  -6   3   4 2101.74   31.31   7       2
  -5   3   5  1929.3   30.97   7    2.09
  -7   4   5 2330.62   42.48   7    1.61
 -10   5   5 3385.48    63.6   7    1.22
  -7   5   7 2878.85   53.16   7    1.37
 -11   4   7 3043.54   57.55   7     1.2
  -7   3   5  1352.3   26.39   7    1.79
  -4   2   3  959.44   19.25   7    2.96
  -5   2   3 1013.89   19.59   7     2.6
  -5   3   3 1104.81   22.12   7    2.21
  -3   2   2 1142.23   22.67   7    3.45
  -6   3   5 1093.04   22.84   7    1.94
  -7   4   3 1476.56   32.07   7    1.63
 -11   6   7 3749.47   87.22   7    1.06
  -3   2   3  940.14   20.38   7     3.3
  -7   6   5 1674.39    44.9   7    1.24
  -8   5   5 1530.46   40.82   7    1.35
  -6   5   5 1214.99   33.13   7    1.47
  -6   4   7  917.35   26.88   7     1.6
 -10   5   8  1853.5   53.02   7    1.17
 -11   5   4 1302.44    40.6   7    1.15
  -8   5   8 1281.26    40.6   7    1.28
 -10   5   7  1556.8   49.69   7     1.2
 -10   6   4 1551.23   49.89   7    1.11
  -7   4   7  916.77   28.78   7    1.52
  -8   4   3  656.68   20.77   7    1.52
 -12   5   9 1701.21   57.39   7    1.04
 -10   4   5   770.8   27.13   7    1.32
  -6   4   4  563.52    19.8   7    1.73
  -7   3   3  367.81   13.49   7    1.85
  -6   3   2  367.23   13.17   7    2.02
  -7   5   9  800.42   31.53   7    1.29
 -11   6   9 1836.16   73.44   7    1.03
  -9   6   8 1184.86   48.03   7    1.13
 -14   7  10 3461.09  131.62   7    0.85
 -10   5   9 1229.12   47.76   7    1.15
  -8   4   6  534.72   22.49   7    1.48
  -6   4   6  523.86   20.16   7    1.65
  -8   5   6  896.43    34.7   7    1.34
  -7   5   4  593.58   23.79   7    1.42
  -9   4   7     620   25.74   7    1.36
 -11   5   8 1192.46   50.22   7    1.12
  -9   6   6 1052.26   45.25   7    1.15
 -12   6   4 1306.37   56.22   7    1.01
  -6   4   3     393    15.1   7    1.74
 -12   6   6 1375.28   64.08   7    1.02
  -8   6   9  707.11   40.48   7    1.13
  -9   5   5  600.57   27.93   7    1.29
  -9   4   6  520.47   24.88   7    1.39
  -8   5   7  641.89   30.91   7    1.31
  -6   4   5  441.95   19.13   7     1.7
  -7   3   4  286.58   13.67   7    1.83
 -13   7  11 2551.54  128.98   7    0.87
 -13   6   8 1600.69   75.98   7    0.96
  -9   4   4     456   21.42   7    1.42
  -9   5   7  698.43   36.48   7    1.25
 -11   8   7 1753.61   89.01   7    0.89
 -10   5   3  446.19    24.3   7    1.21
 -11   5   5  462.15   32.28   7    1.15
 -11   8   9  1926.4  103.26   7    0.88
 -14   6  11  1274.1   81.47   7    0.88
  -9   6   9  607.11   41.08   7     1.1
 -14   9  10 3088.75  178.57   7    0.76
  -2   1   1  241.07    12.2   7    6.08
 -10   7   7 1015.02    61.7   7    1.01
 -13   6   9  853.29   68.47   7    0.95
 -10   6   8  671.25   45.53   7    1.09
 -13   9  11 2575.97  171.13   7    0.77
  -9   5   6  467.29   30.79   7    1.27
  -9   6   7   523.6    37.3   7    1.14
 -15   8   7 1959.38  134.75   7    0.79
 -14   8  11 2077.07  148.68   7     0.8
  -4   3   3  142.94    9.24   7    2.39
  -6   5   6  232.48   18.93   7    1.45
  -5   4   5  159.36    12.4   7    1.79
 -13   7  13 1272.69   102.9   7    0.84
 -14   8  13 1720.25  128.57   7    0.77
 -13   7   5  889.87   66.93   7     0.9
 -13   8   8  869.27   85.85   7    0.84
 -12   6  10  598.94   54.58   7    0.97
 -12   6   8  478.32   52.18   7       1
 -14   5   9  582.19   50.55   7    0.95
  -9   5   4  261.45   20.21   7    1.29
 -14   6  10  828.89   71.85   7     0.9
 -14   7   6  883.57   78.12   7    0.87
 -16   7  12  843.93   98.71   7    0.77
 -10   7   9   632.1   59.99   7    0.99
 -16   7   9  1005.2   96.83   7     0.8
 -14   6   7  635.74   68.86   7    0.92
 -10   6   5   316.3   30.91   7    1.11
 -14   7  12 1123.71   99.99   7    0.83
 -14   8  15 1875.36  151.48   7    0.75
  -5   4   4  158.34   11.82   7    1.82
 -10   7  11   853.4   77.59   7    0.95
 -13   6   7  602.47   56.13   7    0.97
 -10   7   8  461.26   57.84   7       1
  -9   7   7  447.24   45.91   7    1.04
 -12   7   9  747.27   74.58   7    0.92
  -9   5   9  206.66   25.67   7     1.2
 -16   9   7  740.58  117.13   7    0.72
 -11   5   6  262.28    30.9   7    1.15
 -17   7  11 1033.86  108.49   7    0.75
 -10   8   8  586.58   61.79   7    0.91
 -15   6  11  682.55   77.86   7    0.85
  -4   2   2   44.03    4.55   7    3.04
  -8   4   7  119.96   17.44   7    1.44
 -13   8   6  790.77   97.89   7    0.84
 -11   7  12  461.24   58.51   7    0.91
 -13   6   6  264.93    41.8   7    0.97
 -11   7  11  525.69   63.63   7    0.92
 -13   8  13 1025.24  118.98   7    0.79
 -11   7   8  410.95   51.53   7    0.96
 -12   5   7  307.27   33.67   7    1.08
 -18   7  10  794.65  104.21   7    0.73
 -14   9  14  983.84  136.88   7    0.72
 -13   7  10  473.54   80.27   7    0.88
 -11   7  13   472.3   79.89   7    0.89
 -11   7   7     371   51.66   7    0.97
 -13   8  12  772.94  100.55   7    0.81
  -7   5   6  130.59    20.8   7    1.39
 -11   6   5  276.81   30.31   7    1.06
  -8   7   6  271.88   32.94   7    1.07
 -12   6  11  231.31   47.69   7    0.95
 -13   8   7   550.7   83.17   7    0.84
 -13   9  13 1226.62  171.24   7    0.75
 -12   7   5  420.14   58.89   7    0.94
  -8   5   4  141.55   17.31   7    1.36
 -15   8  12   567.7  106.66   7    0.76
 -13   6  10   394.5   65.78   7    0.94
 -15   6   8  259.22   53.96   7    0.88
 -17   7  10   563.4   97.69   7    0.76
 -11   7  10  370.54   56.97   7    0.94
 -12   6   9  434.23   47.77   7    0.99
 -17   8   7  558.57   85.36   7    0.74
 -12   8  13  698.23  103.86   7    0.81
 -10   7  10  425.52    51.5   7    0.97
 -16   8  15  662.75  138.94   7    0.71
 -13   7  12  498.12   92.18   7    0.86
  -8   6   8  201.73   34.45   7    1.16
 -10   7  12   353.4   58.87   7    0.93
  -8   4   5  151.67    19.6   7    1.52
 -13   6  11   339.3   51.61   7    0.91
 -16   8  14  507.67  123.98   7    0.72
 -13   7   8  420.63   69.88   7     0.9
 -14   8   9  316.01   88.07   7    0.81
 -16   8   7  667.35  109.44   7    0.76
 -14  10  11  666.75  140.87   7     0.7
 -15   8  15  192.69   70.95   7    0.73
 -15   8  13  769.36  120.94   7    0.75
  -9   6   5  151.75    27.2   7    1.16
  -5   3   4   53.62    9.81   7    2.17
 -10   7   6  248.19   43.62   7    1.01
  -4   3   4   23.91     5.7   7    2.32
  -8   6   5   62.58   14.94   7     1.2
  -8   3   1 2704.69    29.5   7     1.6
  -7   2   2  3242.7   34.59   7    1.97
  -9   3   2 3664.54   39.89   7    1.49
  -5   1   1 1241.51   14.86   7     2.6
  -7   2   3 2180.19   26.22   7    1.98
  -5   1   2 1514.01   18.59   7    2.71
  -6   1   2  912.46    12.6   7    2.16
 -10   3   5 2481.04   35.27   7    1.38
 -11   3   3 3068.77   44.16   7    1.25
  -9   2   2 1265.87   20.23   7    1.48
 -12   2   4 2459.58   40.02   7    1.08
 -10   2   4 1845.86   29.85   7    1.36
 -13   3   3 3465.21   54.83   7    1.04
  -6   2   1 1114.24   17.88   7     2.2
 -10   3   1 1593.61   28.75   7     1.3
  -8   2   3  994.03   19.15   7    1.73
 -15   4   7 4241.54   84.27   7    0.93
  -9   3   3 1142.17   22.68   7    1.52
 -11   3   4 1504.25    33.2   7    1.26
 -13   5   3 2444.89   58.54   7    1.01
 -14   3   6 2512.53   60.47   7    0.98
 -10   3   0  845.18   21.18   7    1.23
 -10   3   2  899.26   22.98   7    1.35
 -12   4   2 1681.74   44.03   7     1.1
 -10   3   3  891.83   23.24   7    1.38
 -11   2   3  761.05    21.8   7    1.19
[truncated: 458,641 more chars]
