# Supplementary material for: Structure, hydrogen bonding and thermal expansion of ammonium carbonate monohydrate
Source: Acta Crystallogr B Struct Sci Cryst Eng Mater. 2014 Dec 1;70(Pt 6):948–62. doi: 10.1107/S205252061402126X (PMC4468514; doi:10.1107/S205252061402126X)
Supplement: Supplementary file 2 [file b-70-00948-Isup2.hkl]

#
# Unique observed reflections after correcting
# for dispersion and merging Friedel opposites
#
#data_amm_carb_10K
data_I
_shelx_title ' Ammonium carbonate monohydrate, SXD, 10 K'
_shelx_refln_list_code          3
_shelx_F_calc_maximum      193.12
_exptl_crystal_F_000       248.00
_reflns_d_resolution_high  0.3560

loop_
 _space_group_symop_operation_xyz
 'x, y, z'
 '-x+1/2, -y, z+1/2'
 'x+1/2, -y+1/2, -z+1/2'
 '-x, y+1/2, -z'
 '-x, -y, -z'
 'x-1/2, y, -z-1/2'
 '-x-1/2, y-1/2, z-1/2'
 'x, -y-1/2, z'

_cell_length_a    12.0471
_cell_length_b     4.4525
_cell_length_c    11.0229
_cell_angle_alpha  90.000
_cell_angle_beta   90.000
_cell_angle_gamma  90.000

loop_
 _refln_index_h
 _refln_index_k
 _refln_index_l
 _refln_F_meas
 _refln_F_sigma
 _refln_A_calc
 _refln_B_calc
   2   0   0     35.9786      2.3660    -42.6912      0.0000
   4   0   0     13.1396      0.7099    -17.9157      0.0000
   6   0   0     28.8940      0.6821    -36.2503      0.0000
   8   0   0     56.4844      0.7471    -66.8295      0.0000
  10   0   0     87.9875      0.8769    100.8639      0.0000
  12   0   0     21.4993      1.6665     25.8502      0.0000
  14   0   0     41.4685      1.4117    -44.2412      0.0000
  16   0   0     23.8978      3.5839    -25.1348      0.0000
  18   0   0     39.4525      2.4888    -43.1536      0.0000
   2   1   0     30.9116      0.1113    -34.8203      0.0000
   4   1   0     27.4264      0.5757     27.0652      0.0000
   6   1   0     43.7815      0.1923    -47.3138      0.0000
   8   1   0     25.0904      0.3453    -25.7651      0.0000
  10   1   0     20.1457      0.7372     20.9517      0.0000
   0   2   0    174.0061      0.5002   -193.1169      0.0000
   2   2   0     41.1533      0.1903     42.8986      0.0000
   4   2   0    153.0431      0.2513    154.2879      0.0000
   6   2   0     27.7760      0.3838     29.7522      0.0000
   8   2   0     50.6135      1.6569    -48.5107      0.0000
  10   2   0     93.4584      0.6758    -92.2229      0.0001
  12   2   0     60.5128      0.5761     59.7825     -0.0001
  14   2   0     37.0736      1.1513     35.0247      0.0000
  16   2   0     32.0910      1.6019    -31.1057      0.0001
  18   2   0     47.0231      2.8739     49.5761      0.0000
  24   2   0     54.5026      5.7325    -51.2831      0.0000
  28   2   0     63.2087      5.5470     63.4405     -0.0002
   4   3   0     29.1062      0.3238    -28.9721      0.0000
   6   3   0     67.6922      0.2907     68.2142      0.0000
   8   3   0     26.2241      0.4925     26.5072      0.0000
  10   3   0     35.7286      0.4426    -37.4996      0.0000
   0   4   0    147.7426      0.4325    140.7159      0.0000
   2   4   0     40.4545      0.4151    -39.9927      0.0000
   4   4   0    101.0698      0.4228    -97.0273      0.0000
   6   4   0     23.4402      0.6233    -22.3885      0.0000
   8   4   0      7.9796      1.0595      5.7165      0.0000
  10   4   0     85.6266      0.8243     83.6249      0.0000
  12   4   0     33.3330      1.1280    -29.9301      0.0000
  14   4   0     25.0330      1.3116    -27.6989      0.0000
  18   4   0     54.3964      2.2067    -49.4520      0.0001
   2   5   0     39.1649      0.3727    -38.6759      0.0000
   4   5   0     28.6266      1.1838     26.1739      0.0000
   6   5   0     24.0991      0.6955    -25.0542      0.0000
   8   5   0     19.1821      0.7393    -17.8334      0.0000
  10   5   0     15.9790      0.9755     10.6765      0.0000
   0   6   0     99.9131      0.5552    -93.7975      0.0000
   2   6   0     33.1114      0.4361     32.3479      0.0000
   4   6   0     45.6232      0.7302     44.2350      0.0000
   6   6   0     22.7993      0.9761     22.9647      0.0000
   8   6   0     33.3368      1.0994     31.9204      0.0000
  10   6   0     86.6955      0.6915    -84.6587      0.0000
  14   6   0     31.7779      1.1651     31.1359      0.0000
  18   6   0     34.2515      2.9718     38.0799      0.0000
   4   7   0     24.9375      1.6015    -24.2797      0.0000
   6   7   0     56.9242      2.5029     52.8907      0.0000
  10   7   0     38.7000      1.6323    -33.6745      0.0000
   0   8   0    167.8313      0.8907    158.3794      0.0000
   2   8   0     30.0737      0.9505    -28.5091      0.0000
   4   8   0    102.7823      1.0347   -100.6575      0.0000
   6   8   0     15.3839      1.9911    -13.1472      0.0000
  10   8   0     71.3627      1.8549     69.4594      0.0000
  12   8   0     48.2026      2.3323    -45.0567      0.0000
  14   8   0     25.7415      3.0469    -19.3353      0.0000
  16   8   0     27.5912      3.5165     26.8001      0.0000
  18   8   0     40.0587      2.3673    -38.6933      0.0001
   6   9   0     33.0964      2.8625    -29.6030      0.0000
   0  10   0     99.8762      1.4788    -99.6474      0.0000
   4  10   0     43.1002      1.4768     45.5987      0.0000
  10  10   0     51.9641      2.7037    -57.1560      0.0000
  18  10   0     37.1221      4.4449     35.0612      0.0000
   6  11   0     32.9707      4.2705     26.0890      0.0000
   0  12   0     87.0346      3.3230     90.5204      0.0000
   1   0   1     10.3870      0.1599     13.3348      0.0000
   2   0   1     17.9836      0.4094     25.6510      0.0000
   3   0   1     31.5594      0.2030    -38.0215      0.0000
   4   0   1     18.4882      0.1665    -21.0109      0.0000
   5   0   1     26.8910      0.1736     30.3053      0.0000
   6   0   1     47.9349      0.2662    -55.7377      0.0000
   7   0   1     25.5217      0.3305    -27.5621      0.0000
   8   0   1     34.4787      0.3724     36.1378      0.0000
   9   0   1     32.8142      0.4594    -34.8688      0.0000
  10   0   1     70.5837      0.5256     74.3109      0.0000
  11   0   1     17.7346      1.0889     15.5388      0.0000
  12   0   1     18.7484      1.5073    -19.0687     -0.0001
  13   0   1     23.7447      1.3359    -23.7370      0.0000
  14   0   1     48.2706      0.9145    -51.8078     -0.0001
  18   0   1     68.7342      1.7050     67.9539      0.0002
  22   0   1     48.1212      3.9953    -49.2295      0.0000
   0   1   1     47.6126      0.1775     51.1435      0.0000
   1   1   1     45.5235      0.1218    -47.0657      0.0000
   2   1   1     29.0168      0.1185    -30.4731      0.0000
   3   1   1     35.6860      0.1724     36.4235      0.0000
   4   1   1      5.3633      0.2194     -4.3918      0.0000
   5   1   1     63.0080      0.1605     69.8956      0.0000
   6   1   1     21.7604      0.1373    -21.3232      0.0000
   7   1   1     38.3070      0.1570    -38.3679      0.0000
   8   1   1     50.6013      0.2103    -51.6763      0.0000
   9   1   1     45.4427      0.2611    -44.8808      0.0000
  10   1   1     56.1709      0.3166     57.6246      0.0000
  11   1   1     37.1609      0.3909    -37.1564      0.0000
  12   1   1     29.6074      0.6258    -30.7205      0.0000
  13   1   1     49.1352      0.5875     51.4509      0.0000
  14   1   1     24.5850      1.2212    -26.9375      0.0000
  15   1   1     38.7781      1.0964     40.7776     -0.0001
  16   1   1     21.9865      3.6072      4.6440      0.0000
  17   1   1     64.0505      1.4239    -67.5860      0.0000
  19   1   1     42.0418      2.3619    -45.1986      0.0000
  20   1   1     66.2252      2.2443     46.3489      0.0000
  22   1   1     44.5572      5.8710    -28.5594      0.0000
  23   1   1     48.0706      4.4484     45.3880     -0.0002
   1   2   1      7.3233      0.1587     -7.2991      0.0000
   2   2   1     25.2464      0.1320    -26.2254      0.0000
   3   2   1     20.3247      0.1488     21.1320      0.0000
   4   2   1     30.4719      0.1872     32.1386      0.0000
   5   2   1     24.7304      0.2151    -25.9249      0.0000
   6   2   1     44.1465      0.2804     53.5814      0.0000
   7   2   1     33.7968      0.2566     49.5077      0.0000
   8   2   1     46.1167      0.2213    -54.1824      0.0000
   9   2   1     22.7906      0.2965     23.2603      0.0000
  10   2   1     70.5968      0.3041    -71.0676      0.0000
  11   2   1     43.6085      0.3989    -42.9733      0.0000
  12   2   1     40.8444      0.4415     41.0272      0.0000
  13   2   1     34.2611      0.5774     34.2396      0.0000
  14   2   1     49.6438      0.5996     49.8914      0.0000
  15   2   1     38.2786      1.0404     36.0142      0.0000
  16   2   1     31.3155      1.3108    -33.3728      0.0000
  17   2   1     16.8191      3.6100    -21.1347      0.0001
  18   2   1     60.1576      1.4129    -63.3468      0.0000
  19   2   1     25.8446      5.2625    -33.9351      0.0000
  22   2   1     34.1816      5.5217     45.3544     -0.0001
  26   2   1     32.1288      7.7614    -24.2917      0.0000
   0   3   1     23.3480      0.1129    -12.7681      0.0000
   1   3   1     10.3100      0.1708     10.1704      0.0000
   2   3   1     23.0013      0.1751     23.4079      0.0000
   3   3   1     74.2493      0.2001    -73.9149      0.0000
   4   3   1     30.2590      0.2061    -30.7052      0.0000
   5   3   1     34.4752      0.2500    -35.1361      0.0000
   6   3   1     33.1928      0.2333     32.9736      0.0000
   7   3   1     76.2785      0.2648     75.1561      0.0000
   8   3   1     74.4989      0.2662     76.4317      0.0000
   9   3   1     17.9408      0.4608     18.0659      0.0000
  10   3   1     66.1741      0.4233    -75.1204      0.0000
  13   3   1     34.8725      0.6974    -35.8765      0.0000
  14   3   1     44.3865      0.6641     44.5195      0.0000
  15   3   1     21.7483      1.7283    -17.9319      0.0000
  17   3   1     53.8192      0.8908     55.5095      0.0000
  20   3   1     47.7574      1.8370    -52.9571      0.0001
   1   4   1      7.6948      0.7665      3.4973      0.0000
   2   4   1     17.4838      0.2361     17.2991      0.0000
   3   4   1     21.4392      0.2266    -19.9744      0.0000
   4   4   1     23.9210      0.2860    -24.2200      0.0000
   5   4   1     29.8896      0.2969     29.9964      0.0000
   6   4   1     39.9821      0.2747    -40.4387      0.0000
   7   4   1     39.7681      0.3514    -38.8435      0.0000
   8   4   1     39.8716      0.3151     38.1031      0.0000
   9   4   1     25.8894      0.4389    -25.3254      0.0000
  10   4   1     61.2916      0.3809     59.7342      0.0000
  11   4   1     36.0416      0.5690     34.5574      0.0000
  12   4   1     25.0014      0.6147    -25.6482      0.0000
  13   4   1     23.9230      0.8440    -24.9660      0.0000
  14   4   1     40.4256      0.6455    -46.6312      0.0000
  15   4   1     22.3059      1.3700    -26.4335      0.0000
  18   4   1     56.3584      1.4077     56.3437     -0.0001
   0   5   1     56.5146      0.3002     54.7672      0.0000
   1   5   1     51.0116      0.2070    -50.4340      0.0000
   2   5   1     26.2613      0.2405    -26.9222      0.0000
   3   5   1     25.3459      0.2776     25.3104      0.0000
   4   5   1     12.3796      0.8061    -11.2706      0.0000
   5   5   1     60.9621      0.3676     60.6528      0.0000
   6   5   1     11.3714      0.6354    -10.8689      0.0000
   7   5   1     30.9392      0.4078    -29.4060      0.0000
   8   5   1     34.4821      0.4800    -33.0246      0.0000
   9   5   1     35.0739      0.5233    -33.9593      0.0000
  10   5   1     49.9244      0.4711     47.1957      0.0000
  11   5   1     42.6891      0.4927    -41.5831      0.0000
  12   5   1     30.9658      0.7744    -29.2836      0.0000
  13   5   1     49.5271      0.6376     48.0684      0.0000
  14   5   1     15.3079      2.3800    -15.5692      0.0000
  15   5   1     49.2486      0.8327     47.7435      0.0000
  17   5   1     59.2470      1.6894    -57.0461      0.0000
  20   5   1     44.5129      2.9551     38.7099     -0.0001
  23   5   1     46.8818      7.1937     43.6126      0.0000
   1   6   1     12.3246      0.4902    -10.6915      0.0000
   2   6   1     23.4120      0.3870    -23.6208      0.0000
   3   6   1     27.4265      0.4145     27.9750      0.0000
   4   6   1     22.5483      0.5483     21.6733      0.0000
   5   6   1     26.1621      1.0930    -23.1326      0.0000
   6   6   1     52.6906      0.7484     39.7971      0.0000
   7   6   1     21.0086      0.7259     19.7055      0.0000
   8   6   1     31.5171      0.5379    -30.3233      0.0000
   9   6   1     19.5338      0.9930     18.5702      0.0000
  10   6   1     60.6089      0.6043    -58.5696      0.0000
  11   6   1     22.9338      0.9913    -21.1865      0.0000
  12   6   1     21.1060      0.7645     20.8426      0.0000
  13   6   1     20.2864      1.7586     18.9079      0.0000
  14   6   1     54.4839      0.7732     52.2095     -0.0001
  18   6   1     51.3348      1.3160    -54.0743      0.0001
   0   7   1     32.0446      0.5692    -32.3949      0.0000
   1   7   1     33.5052      0.3771     33.2966      0.0000
   2   7   1     20.6501      0.6521     20.2223      0.0000
   3   7   1     42.7976      0.4294    -41.6634      0.0000
   5   7   1     44.8834      0.5335    -43.8960      0.0000
   7   7   1     52.8098      1.3003     49.3930     -0.0001
   8   7   1     40.5246      1.0832     40.0661      0.0000
   9   7   1     24.6255      0.9075     24.3387      0.0000
  10   7   1     54.9135      0.6609    -53.1845      0.0000
  13   7   1     48.6001      0.7940    -47.1753      0.0001
  14   7   1     22.9431      1.4918     22.3875      0.0000
  15   7   1     31.0654      1.1429    -28.8402      0.0000
  17   7   1     52.1327      1.1333     53.7230      0.0000
  20   7   1     38.0473      2.6527    -39.9131      0.0001
   2   8   1     19.6620      1.0875     17.5068      0.0000
   4   8   1     24.5440      1.0434    -24.4010      0.0000
   5   8   1     22.3243      1.1937     21.7498      0.0000
   6   8   1     26.3642      1.4879    -26.6389      0.0000
   7   8   1     23.6705      3.0791    -26.3576      0.0000
  10   8   1     43.6447      1.0324     44.5590      0.0000
  11   8   1     32.2171      1.4623     32.4879      0.0000
  12   8   1     27.0817      2.0960    -25.9535      0.0000
  14   8   1     45.7485      1.3976    -44.8256      0.0000
  15   8   1     22.3232      2.9525    -23.5221      0.0000
  18   8   1     41.0746      1.8959     41.1966      0.0000
   0   9   1     26.0213      1.5470     25.6083      0.0000
   1   9   1     24.5912      1.2962    -23.5766      0.0000
   2   9   1     19.9876      3.2502    -16.9972      0.0000
   3   9   1     39.7624      0.8089     40.2038      0.0000
   5   9   1     27.3471      1.5252     26.4039      0.0000
   7   9   1     45.5267      1.3962    -45.6231      0.0000
  10   9   1     41.0907      2.6851     45.8971      0.0000
  13   9   1     36.1246      2.3693     32.4470      0.0000
  15   9   1     26.2020      4.1819     27.4274      0.0000
  17   9   1     35.4393      1.6527    -37.3897      0.0000
  20   9   1     34.3267      4.6913     34.4208      0.0000
   4  10   1     30.5487      4.0110     17.2515      0.0000
  14  10   1     36.3044      2.7280     39.5394      0.0000
   0  11   1     29.0708      3.6159    -31.3373      0.0000
   1  11   1     28.5907      2.1081     31.8945      0.0000
   7  11   1     28.3327      4.1614     29.0995      0.0000
   0   0   2      3.9400      0.2003      4.5922      0.0000
   1   0   2     42.3220      0.1949     50.8793      0.0000
   2   0   2      4.6649      0.1946     -2.3516      0.0000
   3   0   2     35.1725      0.1440    -39.3122      0.0000
   4   0   2      2.0494      0.5217      3.1243      0.0000
   5   0   2     17.1020      0.4373     18.0319      0.0000
   6   0   2     17.4633      0.2357     18.5849      0.0000
   7   0   2     67.8432      0.2667     73.7463      0.0000
   8   0   2     27.2787      0.3463    -27.1860      0.0000
   9   0   2     45.3741      0.4130    -45.3216     -0.0001
  10   0   2     10.9106      0.8945    -10.2582      0.0000
  11   0   2     38.7814      0.4903     41.0202      0.0000
  12   0   2     63.0679      0.5930     66.7667      0.0000
  13   0   2     27.8391      0.9155    -28.8386     -0.0001
  16   0   2     44.4159      1.2668    -42.7758     -0.0001
  17   0   2     36.4875      2.2307     34.6525      0.0000
  21   0   2     65.9621      2.8418     63.7335      0.0001
  22   0   2     40.5540      6.1881     38.3618      0.0000
  27   0   2     53.1487     10.1487     55.3551      0.0000
   1   1   2     22.7786      0.0987     24.4469      0.0000
   2   1   2     16.7934      0.1153    -17.4091      0.0000
   3   1   2     34.8420      0.1393    -36.9331      0.0000
   4   1   2     14.6453      0.1428     16.1022      0.0000
   5   1   2     75.5476      0.1661    -80.3623      0.0000
   6   1   2     44.7498      0.1443    -47.0391      0.0000
   7   1   2     13.4969      0.2309    -12.4354      0.0000
   8   1   2     19.7743      0.2213     19.5724      0.0000
   9   1   2     48.0904      0.2398     49.7476      0.0000
  10   1   2     57.0855      0.3095     56.8857      0.0000
  11   1   2     21.3588      0.5467     22.3584      0.0000
  12   1   2     36.2170      0.5602    -36.1513      0.0000
  15   1   2     26.6123      1.2424    -25.9091      0.0000
  17   1   2     56.6152      0.7722    -26.5056      0.0001
  23   1   2     45.3096      4.5038     40.9021     -0.0001
  27   1   2     37.7948      8.3445    -52.0786      0.0000
   0   2   2     15.9656      0.1682    -17.2628      0.0000
   1   2   2     27.3448      0.1464    -28.2396      0.0000
   2   2   2      4.2123      0.3382     -3.5591      0.0000
   3   2   2     58.9883      0.1868     61.3034      0.0000
   4   2   2      9.3410      0.3276      8.5627      0.0000
   5   2   2     31.0587      0.2962    -32.5286      0.0000
   7   2   2     83.1413      0.1158    -90.6212      0.0000
   8   2   2     16.1133      0.4066     17.2169      0.0000
   9   2   2     50.9132      0.2656     53.4955      0.0000
  10   2   2     16.7796      0.4137    -12.2238      0.0000
  11   2   2     27.1063      0.5063    -25.4325      0.0000
  12   2   2     56.0453      0.4786    -56.6834      0.0000
  13   2   2     26.3830      0.8191     25.4633      0.0000
  14   2   2     24.0889      1.1121     22.6194      0.0000
  16   2   2     35.5977      1.5589     35.3382      0.0000
  17   2   2     37.2492      1.9962    -35.3203      0.0000
  21   2   2     60.7161      3.8924    -58.1087      0.0000
   1   3   2     80.0317      0.1444    -84.6001      0.0000
   2   3   2     37.5441      0.1633     38.6695      0.0000
   3   3   2     95.1998      0.2466     92.9126      0.0000
   4   3   2     25.5785      0.2286    -26.1674      0.0000
   5   3   2    125.7539      0.2279    124.5597      0.0000
   6   3   2     23.9472      0.2510     23.7081      0.0000
   7   3   2     37.7365      0.3562    -38.8795      0.0000
   9   3   2     84.6068      0.4172    -87.0993      0.0000
  10   3   2     32.5658      0.3963    -37.8432      0.0000
  11   3   2     14.2637      0.6217     19.5944      0.0000
  12   3   2     13.7800      1.1956     12.7708      0.0000
  13   3   2     35.7862      0.6027     37.8692      0.0000
  19   3   2     32.0327      2.5883     31.4916     -0.0001
  20   3   2     27.3892      3.2585    -30.3678      0.0000
   0   4   2     16.1149      0.3327     16.0221      0.0000
   1   4   2     38.3420      0.1657     40.0549      0.0000
   3   4   2     44.5917      0.2419    -43.8552      0.0000
   4   4   2      9.1672      0.5967     -6.5874      0.0000
   5   4   2     15.4365      0.4029     14.9044      0.0000
   6   4   2     10.4806      0.5772      8.5682      0.0000
   7   4   2     69.2782      0.3088     69.1216      0.0000
   8   4   2     21.0117      0.4642    -18.8965      0.0000
   9   4   2     42.1706      0.4076    -40.7852      0.0000
  11   4   2     33.7837      0.4116     32.2550      0.0000
  12   4   2     48.9242      0.6102     52.0673      0.0000
  13   4   2     26.7620      0.7600    -29.6786      0.0000
  16   4   2     34.6709      1.7292    -31.7942      0.0000
  17   4   2     33.2551      1.2112     35.3581     -0.0001
  21   4   2     44.0744      2.0803     51.9967      0.0000
   1   5   2     20.2357      0.2340     19.4509      0.0000
   2   5   2     13.5278      0.4100    -12.8374      0.0000
   3   5   2     22.6522      0.3086    -22.3575      0.0000
   4   5   2     12.8985      0.6109     12.0844      0.0000
   5   5   2     51.7448      0.3488    -50.9358      0.0000
   6   5   2     40.0973      0.4143    -39.8319      0.0000
   7   5   2     22.5985      0.4890    -20.9967      0.0000
   8   5   2     19.9592      0.5219     18.8502      0.0000
   9   5   2     32.0768      0.7352     32.7058      0.0000
  10   5   2     50.8560      0.4551     50.4054      0.0000
  11   5   2     27.9550      0.6755     25.8761      0.0000
  12   5   2     35.8455      0.7177    -34.4456      0.0000
  14   5   2     19.5272      1.0311    -18.7046      0.0000
  15   5   2     20.0185      1.3047    -19.7466      0.0000
  17   5   2     27.2088      2.8431    -29.6765      0.0000
   1   6   2     25.0788      0.2880    -25.8972      0.0000
   3   6   2     49.7673      0.3454     47.7454      0.0000
   4   6   2      8.0943      1.6531     -5.5840      0.0000
   5   6   2     20.7870      0.6967    -19.9065      0.0000
   7   6   2     62.6782      0.5704    -62.5868      0.0000
   8   6   2     31.3569      0.6047     29.4172      0.0000
   9   6   2     47.8164      0.5028     46.5164      0.0000
  11   6   2     28.9750      1.0506    -26.9204      0.0000
  12   6   2     56.1021      0.7023    -53.4454      0.0000
  13   6   2     28.2222      1.2212     18.4509      0.0000
  16   6   2     33.5596      1.0581     33.3322      0.0000
  17   6   2     24.9099      1.5595    -24.3738      0.0000
  21   6   2     53.6602      4.2658    -50.1440      0.0001
  22   6   2     41.5458      8.2011    -26.4927      0.0000
   1   7   2     56.4094      0.3429    -55.4725      0.0000
   2   7   2     22.7296      0.4577     22.3260      0.0000
   3   7   2     50.6093      0.3855     50.0105      0.0000
   4   7   2     16.9667      0.8342    -16.8865      0.0000
   5   7   2     73.2434      0.4732     70.0438      0.0000
   6   7   2     22.4138      1.2339     22.1740      0.0000
   9   7   2     55.1450      0.7396    -54.8394      0.0000
  10   7   2     34.8854      0.8829    -33.8549      0.0000
  12   7   2     22.8140      2.6948     17.0861      0.0000
  13   7   2     22.1994      2.5280     23.9381      0.0000
   0   8   2     10.7872      3.4594     12.6322      0.0000
   1   8   2     16.3988      1.8811     15.4048      0.0000
   3   8   2     49.7361      0.4630    -49.1131     -0.0001
   4   8   2     10.3108      3.5025     -2.4136      0.0000
   5   8   2     19.9355      1.9414     19.1979      0.0000
   7   8   2     56.0019      0.9842     56.2130      0.0000
   8   8   2     27.8098      5.7535    -20.4524      0.0000
   9   8   2     41.0641      1.2333    -43.1162      0.0000
  12   8   2     40.9870      1.4187     38.4411      0.0000
  21   8   2     34.8520      2.3508     39.7413      0.0000
   1   9   2     53.3330      0.5850     53.7581      0.0000
   2   9   2     23.8105      1.1879    -21.8362      0.0000
   3   9   2     47.4899      0.6511    -47.7447      0.0000
   5   9   2     52.6849      0.7860    -53.9557      0.0000
   9   9   2     43.8636      1.3776     45.1838      0.0000
  10   9   2     22.4334      2.3400     26.3850      0.0000
   1  10   2     24.1307      3.4227    -22.0402      0.0000
   3  10   2     33.8881      0.9253     33.4831      0.0000
   7  10   2     38.1952      1.4160    -38.1231      0.0001
  12  10   2     31.9193      2.6055    -32.5176      0.0000
   1  11   2     31.6102      1.9478    -34.2800      0.0001
   3  11   2     24.4928      2.9985     27.2967     -0.0001
   5  11   2     28.2728      2.4276     28.4437     -0.0001
   3  12   2     32.8813      3.1239    -35.6888      0.0000
   7  12   2     46.3403      5.6470     35.9823      0.0000
   1   0   3     13.4488      0.1293    -15.2602      0.0000
   2   0   3     13.7516      0.1517     15.5272      0.0000
   3   0   3      7.0560      0.2670     -8.0080      0.0000
   4   0   3     41.8008      0.1538    -45.2238      0.0000
   5   0   3     79.6012      0.2850     81.3712      0.0000
   6   0   3     43.8157      0.3382    -48.8727      0.0000
   7   0   3     31.1204      0.4812     32.6426      0.0000
   8   0   3     40.3669      0.6470     38.6805      0.0000
   9   0   3     41.0872      0.3559    -42.9693      0.0000
  10   0   3     70.8504      0.4002     72.6408      0.0000
  12   0   3     21.0470      1.6970    -20.6722      0.0000
  13   0   3     22.9807      1.2903      6.9224      0.0000
  14   0   3     59.7852      0.9510    -60.4653      0.0000
  15   0   3     32.1462      1.1641     30.5451      0.0000
  17   0   3     29.5615      1.7224     28.8886      0.0001
  18   0   3     50.8506      1.7043     54.5788      0.0000
  19   0   3     32.6974      2.9271    -32.9939      0.0000
   0   1   3     33.5578      0.1336     35.1736      0.0000
   1   1   3     45.2342      0.1030     47.5679      0.0000
   2   1   3     28.6383      0.1058    -29.8224      0.0000
   3   1   3      3.8575      0.3700      3.6799      0.0000
   4   1   3     22.4986      0.1598     23.5198      0.0000
   5   1   3     25.3658      0.2079    -25.8675      0.0000
   6   1   3      7.2006      0.4032      5.6221      0.0000
   7   1   3     11.1943      0.4229    -10.2578      0.0000
   8   1   3     70.7870      0.3266    -70.2695      0.0000
   9   1   3     26.6767      0.3530     25.8223      0.0000
  10   1   3     24.8660      0.3173     24.6194      0.0000
  11   1   3     64.9367      0.3397     65.6067      0.0000
  12   1   3     10.2589      0.9758    -10.1537      0.0000
  13   1   3     74.8734      0.5227    -75.8066      0.0000
  17   1   3     75.9928      0.8645     79.3577     -0.0001
  20   1   3     64.3930      2.0563     65.8334      0.0000
  27   1   3     57.6742      4.0245     59.8140      0.0001
   1   2   3     19.9908      0.1227    -22.1824      0.0000
   2   2   3     93.8978      0.1530     97.5789      0.0000
   3   2   3     47.8679      0.1573     48.4507      0.0000
   4   2   3     46.3371      0.1837     45.9828      0.0000
   5   2   3     47.7206      0.2103    -48.0486      0.0000
   6   2   3     56.1934      0.3267    -54.9027      0.0000
   7   2   3     70.6720      0.2547    -69.3602      0.0000
   8   2   3     37.4884      0.2012    -39.7594      0.0000
   9   2   3     22.2676      0.3624     21.6165      0.0000
  10   2   3      8.8958      0.8440      9.2490      0.0000
  11   2   3     33.4393      0.4126     34.3965      0.0000
  12   2   3     24.5190      0.7691     22.2505      0.0000
  15   2   3     50.7366      0.6121    -52.3581      0.0000
  16   2   3     19.1863      3.5559    -23.3768      0.0001
  17   2   3     34.4105      1.5773    -33.1741      0.0000
  18   2   3     21.9504      2.8585    -18.5275      0.0000
  19   2   3     42.2873      1.8248     47.1330     -0.0001
   0   3   3     41.0337      0.2008    -43.4559      0.0000
   1   3   3     66.2761      0.1582    -68.2063      0.0000
   2   3   3     24.8044      0.1808     25.5145      0.0000
   3   3   3     24.9451      0.1850    -22.6681      0.0000
   4   3   3     21.2633      0.1731    -12.1562      0.0000
   5   3   3     46.2564      0.2304     47.5140      0.0000
   6   3   3      9.5553      1.9614      1.6592      0.0000
   7   3   3     23.1516      0.4090     23.9187      0.0000
   8   3   3     57.7073      0.4923     57.3898      0.0000
   9   3   3     43.1323      0.4019    -44.1904      0.0000
  10   3   3     33.1929      0.3208    -35.0939      0.0000
  11   3   3     66.5983      0.2946    -70.2033      0.0000
  12   3   3     13.7474      1.1557     11.7007      0.0000
  13   3   3     87.3219      0.4802     89.4787      0.0000
  14   3   3     25.8540      1.4339     14.4241      0.0000
  17   3   3     79.5088      1.0685    -85.8005      0.0000
  20   3   3     57.8992      4.5037    -64.0698     -0.0002
  23   3   3     30.7532      4.4496     35.1828     -0.0001
   2   4   3     50.9992      0.1854    -51.1361      0.0000
   3   4   3     27.6709      0.2031    -28.9239      0.0000
   4   4   3     41.1216      0.2340    -40.8432      0.0000
   5   4   3     55.7434      0.2673     54.5484      0.0000
   6   4   3     23.4879      0.3185     22.4886      0.0000
   7   4   3     47.5877      0.2718     47.8604      0.0000
   8   4   3     32.3422      0.3528     31.2522      0.0000
   9   4   3     29.9017      0.5773    -29.5982      0.0000
  10   4   3     17.0399      0.8295     15.3559      0.0000
  11   4   3     21.5108      0.7574    -20.9326      0.0000
  12   4   3     15.8354      0.9746    -14.8839      0.0000
  14   4   3     25.5002      0.8597    -25.8362      0.0000
  15   4   3     31.4109      1.0752     38.3196      0.0000
  17   4   3     26.1335      1.5015     30.9063      0.0000
  18   4   3     26.3455      2.2010     26.1942      0.0000
  19   4   3     37.6142      1.6080    -38.2497      0.0000
  20   4   3     17.2623      5.7077     21.0519      0.0000
   0   5   3     13.7742      0.5280     12.8694      0.0000
   1   5   3     31.5776      0.2581     31.8889      0.0000
   2   5   3     25.6584      0.3318    -25.5516      0.0000
   3   5   3      8.7193      1.0451     -5.1716      0.0000
   4   5   3     33.7461      0.3407     33.2099      0.0000
   5   5   3     12.3292      0.5920    -11.7608      0.0000
   8   5   3     65.6038      0.4284    -64.4795      0.0000
   9   5   3     11.8962      1.0983     11.2060      0.0000
  10   5   3     26.3187      0.6284     25.2269      0.0000
  11   5   3     56.8397      0.5999     54.1455      0.0000
  13   5   3     62.9709      0.5950    -62.3203      0.0000
  16   5   3     18.0026      2.4354    -14.3458      0.0000
  17   5   3     49.3463      1.0510     62.8405      0.0000
  20   5   3     54.4627      1.7476     55.9438      0.0000
  23   5   3     33.1308      5.1324    -35.8431     -0.0001
   3   6   3     17.7492      0.5341     15.3660      0.0000
   4   6   3     43.5318      0.3725     42.7093      0.0000
   5   6   3     55.7903      0.4702    -53.5531      0.0000
   6   6   3     12.2320      1.6440     11.4942      0.0000
   7   6   3     79.2898      0.2687    -31.6080      0.0000
   8   6   3     35.1702      0.6347    -34.9313      0.0000
   9   6   3     34.6909      0.7896     33.8183      0.0000
  10   6   3     42.3463      0.6816    -41.7458      0.0000
  11   6   3     19.8611      2.3559     12.8626      0.0000
  12   6   3     24.0858      1.1550     22.2463      0.0000
  14   6   3     52.0377      0.9494     49.6329      0.0000
  15   6   3     29.5541      1.1887    -26.9005      0.0000
  16   6   3     26.2773      2.0949    -23.2254      0.0000
  17   6   3     27.4513      1.3848    -27.5886      0.0000
  18   6   3     34.3784      1.5541    -35.7695      0.0000
  19   6   3     31.2647      2.9460     31.0749      0.0000
   0   7   3     30.4070      0.5392    -30.9697      0.0000
   1   7   3     48.8571      0.3303    -45.8656      0.0000
   2   7   3     21.4005      0.5832     21.2441      0.0000
   4   7   3     14.9109      1.0726     -9.3410      0.0000
   5   7   3     29.2698      0.8668     27.8272      0.0000
   7   7   3     13.3505      2.2248     15.3809      0.0000
   8   7   3     38.5451      0.9446     37.5973      0.0000
   9   7   3     24.4479      1.3425    -24.2175      0.0000
  10   7   3     28.4477      1.0860    -28.3411      0.0000
  11   7   3     53.9956      0.8405    -53.7940      0.0000
  13   7   3     71.8722      0.9936     69.4523      0.0000
  17   7   3     62.0237      1.3600    -63.1328      0.0001
  20   7   3     42.5107      1.6779    -47.7899      0.0001
   2   8   3     52.1345      0.4384    -52.1044      0.0000
   3   8   3     28.5734      0.6560    -29.5142      0.0000
   4   8   3     39.4556      0.6962    -38.4211      0.0000
   5   8   3     29.1858      0.9030     29.4745      0.0000
   6   8   3     42.6983      0.8071     43.2915      0.0000
   7   8   3     43.8627      1.1925     41.8138      0.0000
   8   8   3     29.9225      1.2579     28.5791      0.0000
   9   8   3     23.1592      2.5113    -21.2692      0.0000
  11   8   3     27.7017      1.8762    -25.7065      0.0000
  14   8   3     23.3488      4.1058    -18.9513      0.0000
  15   8   3     23.1662      4.5734     30.2517      0.0000
  17   8   3     23.7440      3.4553     27.8799      0.0001
  19   8   3     29.3881      2.9109    -32.8127      0.0000
   0   9   3     93.9624      6.4362     10.0481      0.0000
   1   9   3     32.9215      0.7594     34.2542      0.0000
   2   9   3     21.1727      1.9477    -17.8753      0.0000
   4   9   3     21.4118      1.8336     22.2022      0.0000
   8   9   3     43.7164      1.9891    -40.5459      0.0000
  10   9   3     24.1583      2.6668     27.9499      0.0000
  11   9   3     43.9084      1.8069     43.6064      0.0000
  13   9   3     56.4272      1.1544    -56.3566      0.0000
  17   9   3     45.8239      1.8667     49.6655      0.0000
  20   9   3     33.3766      2.9695     42.1108      0.0000
   4  10   3     32.7093      1.1423     31.7962      0.0000
   5  10   3     28.5951      1.7657    -29.9833      0.0000
  14  10   3     28.2854      4.4084     34.9644      0.0000
   8  11   3     37.7563      4.1109     30.5356      0.0000
  17  11   3     33.4711      5.4232    -38.2573      0.0001
  20  11   3     38.2128      5.5911    -33.0453      0.0001
   4  12   3     27.1965      4.0133    -29.8639      0.0000
   0   0   4     33.0365      0.1827    -38.7156      0.0000
   1   0   4     13.4788      0.1348    -15.0867      0.0000
   2   0   4     28.5619      0.1560     30.8807      0.0000
   3   0   4      4.4016      0.4222      2.2129      0.0000
   4   0   4     32.9570      0.2259     35.9035      0.0000
   5   0   4     48.4172      0.1612     49.5689      0.0000
   6   0   4     32.2560      0.2656     31.8793      0.0000
   7   0   4      6.8499      0.5943      3.8792      0.0000
   8   0   4      7.2487      0.7636     -4.3066      0.0000
   9   0   4     57.7004      0.4018    -61.9631      0.0000
  10   0   4     51.9436      0.7306    -51.2145      0.0000
  12   0   4     44.5590      0.5700     43.7132      0.0000
  13   0   4     42.3434      0.6661     41.9110      0.0000
  14   0   4     23.9506      1.2532    -23.6308      0.0000
  17   0   4     35.9021      2.1492    -34.1296      0.0000
  18   0   4     65.6192      2.0147     68.4135      0.0002
  20   0   4     58.1223      1.7464    -57.8612     -0.0001
   1   1   4      5.4194      0.2921     -4.6636      0.0000
   2   1   4     92.6200      0.1970    -94.7375      0.0000
   3   1   4      9.9699      0.1891     10.2909      0.0000
   4   1   4      4.2697      0.6197      0.6908      0.0000
   5   1   4     21.5385      0.2322     22.2400      0.0000
   6   1   4     86.7571      0.2570     88.2562      0.0000
   7   1   4     25.7830      0.2184    -26.6421      0.0000
   8   1   4     15.9776      0.2807     16.5274      0.0000
   9   1   4      9.9287      0.4450    -10.9218      0.0000
  10   1   4      9.2183      2.6671     -5.9971      0.0000
  11   1   4     50.9315      0.3839     51.0606      0.0000
  12   1   4     20.5621      0.7398    -21.4443      0.0000
  13   1   4     39.4951      0.5135     40.2597      0.0000
  15   1   4     79.0978      0.3655    -24.7272      0.0000
  16   1   4     21.5706      1.9173     21.5903      0.0000
  17   1   4     58.4118      0.9176    -60.2674      0.0000
  20   1   4     43.5920      1.8704     44.7452      0.0000
  21   1   4     42.6168      4.3831     41.5020      0.0000
  24   1   4     54.1022      3.2607    -56.2024      0.0000
  26   1   4     56.0907      8.0071      1.7327      0.0000
   0   2   4     65.7507      0.1832     67.3143      0.0000
   1   2   4     13.5881      0.2011    -14.2329      0.0000
   2   2   4     28.0835      0.1599    -28.2237      0.0000
   3   2   4     15.8825      0.1970    -16.3775      0.0000
   4   2   4     60.6532      0.2049    -60.4717      0.0000
   5   2   4      7.0828      0.3774     -6.4423      0.0000
   6   2   4     33.5537      0.2377    -34.0791      0.0000
   8   2   4     26.5387      0.2252     26.7889      0.0000
   9   2   4     14.8176      0.4372     13.0709      0.0000
  10   2   4     56.2078      0.3321     55.1107      0.0000
  11   2   4     23.0404      0.5744     21.2705      0.0000
  12   2   4     62.4155      0.3784    -61.5503      0.0000
  14   2   4     21.5596      1.2272     18.9180      0.0000
  18   2   4     61.7981      1.1614    -63.0771      0.0000
  20   2   4     47.1879      1.9791     48.3457     -0.0001
  30   2   4     57.0476      8.7486     60.9071      0.0000
   1   3   4     18.2488      0.2311    -18.4639      0.0000
   2   3   4     69.2232      0.2131     68.6109      0.0000
   3   3   4      7.9292      0.4189      6.0863      0.0000
   4   3   4      9.1385      0.4910      4.9551      0.0000
   5   3   4      7.0846      0.5519      5.2453      0.0000
   6   3   4     61.6506      0.2658    -62.5119      0.0000
   7   3   4     20.6504      0.3874     20.1132      0.0000
   8   3   4     21.5211      0.5629    -21.4587      0.0000
   9   3   4     18.4173      0.8784    -16.5229      0.0000
  10   3   4     11.6843      0.8082    -10.6031      0.0000
  11   3   4     48.5028      0.4117    -46.6570      0.0000
  12   3   4     30.6420      0.6558     28.4768      0.0000
  13   3   4     12.3708      1.5815    -11.6978      0.0000
  14   3   4     23.6193      1.1039     20.9782      0.0000
  15   3   4     21.6492      1.0254     23.9057      0.0000
  16   3   4     28.6531      1.2401    -28.4974      0.0000
  17   3   4     38.1060      1.1218     37.4310      0.0000
  20   3   4     29.4864      3.8766    -36.0985      0.0000
  24   3   4     38.5979      4.7399     50.9997     -0.0001
   0   4   4     59.0431      0.2649    -59.7473      0.0000
   1   4   4      9.4301      0.5974      5.1989      0.0000
   2   4   4     26.1726      0.2890     25.7149      0.0000
   3   4   4     13.6647      0.5489     13.4459      0.0000
   4   4   4     45.7825      0.2565     46.4160      0.0000
   5   4   4     16.3813      0.3533     16.1473      0.0000
   6   4   4     27.9738      0.3435     27.8692      0.0000
   8   4   4     17.9214      1.2133    -17.3574      0.0000
   9   4   4     24.8221      0.5833    -24.4456      0.0000
  10   4   4     46.8452      0.7474    -49.1669      0.0000
  11   4   4     19.1134      1.3438    -16.0864      0.0000
  12   4   4     53.8980      0.8070     53.6610      0.0000
  13   4   4     15.7382      1.3744     13.3667      0.0000
  14   4   4     22.6420      1.1806    -22.5036      0.0000
  15   4   4     14.2951      2.1460     11.6398      0.0000
  18   4   4     61.1589      0.9513     62.1979      0.0000
  20   4   4     49.6321      1.4796    -49.3376      0.0000
   1   5   4      8.7252      1.0642     -6.4662      0.0000
   2   5   4     86.6894      0.2594    -83.2406      0.0000
   3   5   4      9.0846      0.7817      8.1525      0.0000
   5   5   4     27.5596      0.4651     26.8384      0.0000
   6   5   4     72.5533      0.3646     73.1112      0.0000
   7   5   4     28.7498      0.4552    -27.7466      0.0000
   8   5   4     14.0086      0.9531     12.1795      0.0000
   9   5   4     20.4105      0.5926    -19.0133      0.0000
  11   5   4     43.6782      0.5604     41.3121      0.0000
  12   5   4     20.2309      1.3362    -19.3808      0.0000
  13   5   4     36.8675      1.3315     37.7106      0.0000
  15   5   4     15.1240      2.7879    -15.8927      0.0000
  16   5   4     19.6452      2.0632     20.5493      0.0000
  17   5   4     55.1758      1.2009    -57.0383      0.0000
  18   5   4     18.4358      2.5314    -19.5169      0.0000
  20   5   4     27.3927      2.4735     37.0481      0.0000
  21   5   4     36.4202      2.2739     41.5276      0.0000
  24   5   4     44.5156      2.9541    -52.6781      0.0000
   0   6   4     50.6561      0.4415     49.0727      0.0000
   2   6   4     21.4472      0.5255    -20.6115      0.0000
   4   6   4     30.5134      0.4304    -28.3445      0.0000
   5   6   4     24.6006      0.5103    -25.1128      0.0000
   6   6   4     25.8009      0.7147    -25.1159      0.0000
   9   6   4     32.3788      0.7719     32.1525      0.0000
  10   6   4     48.9909      0.5758     48.4408      0.0000
  12   6   4     44.0880      0.7530    -41.8084      0.0000
  13   6   4     24.9371      1.3762    -24.8623      0.0000
  14   6   4     19.0457      2.9402     18.7414      0.0000
  18   6   4     52.2002      1.4552    -53.4282      0.0000
  20   6   4     47.8718      2.4585     51.0060     -0.0001
   2   7   4     75.2023      0.4122     72.4653      0.0000
   6   7   4     64.4481      0.5825    -61.5519      0.0001
   7   7   4     36.4610      0.7192     36.1567      0.0000
  11   7   4     48.6378      0.9171    -47.6811      0.0000
  12   7   4     24.5814      2.0653     18.4344      0.0000
  15   7   4     25.5250      2.0775     24.3828      0.0000
  16   7   4     18.3527      2.5020    -20.7646      0.0000
  17   7   4     30.4561      1.6043     35.0610      0.0000
  20   7   4     27.7984      2.6517    -30.2838      0.0000
  24   7   4     41.4551      4.3384     48.3579     -0.0001
   0   8   4     61.1354      0.7968    -59.7435      0.0000
   2   8   4     15.6397      1.7988     16.0751      0.0000
   4   8   4     33.2079      0.7631     33.1032      0.0000
   6   8   4     22.4474      1.9256     21.4910      0.0000
  10   8   4     45.6584      1.2117    -45.8524      0.0000
  12   8   4     47.2101      1.2080     46.5070      0.0000
  18   8   4     40.7074      1.8724     44.6187      0.0000
  20   8   4     33.8779      2.2865    -41.1855      0.0000
   2   9   4     49.2451      0.6243    -49.3614      0.0000
   3   9   4     40.3506      2.6507     -2.9765      0.0000
   4   9   4     27.5338      2.2993    -11.0956      0.0000
   6   9   4     42.2885      0.9982     41.4914      0.0000
   7   9   4     26.4255      3.9616    -23.1323      0.0000
  11   9   4     30.8768      1.7958     29.6968      0.0000
  20   9   4     21.1196      4.5544     22.7820      0.0000
   0  10   4     47.8410      1.1205     48.8067      0.0000
  10  10   4     36.8483      3.5557     37.1759      0.0000
  12  10   4     34.1386      2.1340    -36.2026      0.0000
  20  10   4     33.3705      3.9490     38.4787     -0.0001
   2  11   4     45.6884      1.1708     48.1826     -0.0001
   6  11   4     40.8909      1.7423    -42.8347      0.0001
   7  11   4     26.1068      4.9768     27.0982     -0.0001
   0  12   4     37.2720      4.1638    -41.8302      0.0000
   2  13   4     26.9228      6.9473    -33.8196      0.0000
   1   0   5      3.4905      0.7269     -3.4922      0.0000
   2   0   5      4.4204      0.3780      1.9565      0.0000
   3   0   5     15.5839      0.1930    -16.0601      0.0000
   5   0   5     18.1973      0.3743    -18.4756      0.0000
   6   0   5      8.3887      0.3675     -6.6834      0.0000
   7   0   5     69.0218      0.2982     71.5959      0.0000
   8   0   5     14.9751      0.4604    -16.1445      0.0000
  10   0   5     13.2539      0.8770    -10.7723      0.0000
  11   0   5     22.5301      0.6178    -20.8097      0.0000
  12   0   5     18.6828      1.6781     17.2114      0.0000
  16   0   5     32.4965      1.4206    -32.8988      0.0000
  17   0   5     73.6974      1.1129     72.7854      0.0000
  18   0   5     21.3900      2.8883    -24.7309      0.0000
  19   0   5     47.4757      2.4604    -47.8832     -0.0001
  21   0   5     58.2157      2.7266    -61.5135     -0.0001
  23   0   5     50.2975      5.4497     44.9457      0.0000
   0   1   5     24.0000      0.3033    -28.2694      0.0000
   1   1   5     28.1542      0.1965    -31.7863      0.0000
   2   1   5     14.2285      0.1802     15.1107      0.0000
   3   1   5     37.6943      0.2490    -41.7318      0.0000
   4   1   5      5.9803      0.2769      6.0609      0.0000
   5   1   5      3.7198      0.5958      0.3938      0.0000
   6   1   5     51.9680      0.2762     53.2424      0.0000
   7   1   5      6.2771      0.9412      0.0975      0.0000
   8   1   5     57.8716      0.2409     56.6693      0.0000
   9   1   5     21.8967      0.2971     23.0712      0.0000
  10   1   5     68.3891      0.1653    -73.3746      0.0000
  11   1   5     17.2624      0.4647     18.0392      0.0000
  12   1   5     21.3850      0.6373    -21.3845      0.0000
  13   1   5     48.1162      0.6314    -46.8804      0.0000
  14   1   5     26.7844      1.0488     26.2790      0.0000
  15   1   5     62.3113      3.6574     20.9779      0.0000
  16   1   5     55.9382      0.8222     54.8731     -0.0001
  17   1   5     34.4719      1.1654     35.0824     -0.0001
  18   1   5     25.7902      2.1517     25.9527      0.0000
  20   1   5     68.6596      1.5731    -72.9989      0.0000
   1   2   5     27.1218      0.1598     27.7151      0.0000
   2   2   5     56.7796      0.1629     56.0010      0.0000
   3   2   5      9.3722      0.2748     -9.1109      0.0000
   4   2   5      7.8751      0.4171      7.6613      0.0000
   5   2   5      6.7125      0.5232     -3.2052      0.0000
   6   2   5     44.3299      0.2424    -45.1939      0.0000
   7   2   5     46.5362      0.2448    -48.2867      0.0000
   8   2   5      9.5504      0.4936      8.8772      0.0000
   9   2   5     14.5147      0.5836     13.2658      0.0000
  10   2   5     65.4521      0.3316     50.0905      0.0000
  12   2   5     13.8190      1.6214    -10.1145      0.0000
  14   2   5     28.4575      1.2945    -28.4289      0.0000
  16   2   5     25.8338      1.4155     25.7161      0.0000
  17   2   5     68.6319      0.7969    -69.2672      0.0001
  18   2   5     41.2952      1.2192     39.5175     -0.0001
  19   2   5     40.8239      1.5289     43.1323      0.0000
  21   2   5     55.0739      2.0306     60.7435     -0.0002
   0   3   5     32.7394      0.1362     13.4808      0.0000
   1   3   5     85.8040      0.1694     87.0164      0.0000
   2   3   5     17.1580      0.2621    -16.6896      0.0000
   3   3   5     94.6684      0.2065     92.9384      0.0000
   4   3   5     11.5176      0.4053     10.6343      0.0000
   5   3   5     62.2386      0.2743    -59.1209      0.0000
   6   3   5     42.7898      0.2742    -41.7759      0.0000
   7   3   5     46.0365      0.2427    -44.8783      0.0000
   8   3   5     68.1747      0.2931    -66.2829      0.0000
   9   3   5     30.0525      0.3811     29.6633      0.0000
  10   3   5     63.8242      0.3469     61.4045      0.0000
  11   3   5     14.8877      0.7208     12.4621      0.0000
  12   3   5     31.1243      0.7691     28.8699      0.0000
  14   3   5     21.4908      1.2153    -13.9065      0.0000
  15   3   5     39.0466      1.4586    -37.0325      0.0000
  16   3   5     56.5632      0.7620    -56.0815      0.0000
  18   3   5     35.3589      1.5757    -34.1157      0.0000
  20   3   5     65.7657      1.6062     72.4062      0.0000
   1   4   5      5.9812      1.0374     -4.7171      0.0000
   2   4   5     29.5699      0.3792    -29.6558      0.0000
   3   4   5     12.2127      0.4056    -11.9134      0.0000
   5   4   5     14.3489      0.3969    -12.6128      0.0000
   6   4   5     25.5174      0.3355     24.1281      0.0000
   7   4   5     66.8856      0.4008     61.5272      0.0000
   8   4   5     14.7696      1.3496    -11.4497      0.0000
  10   4   5     32.8621      0.5677    -31.9130      0.0000
  11   4   5     19.4098      1.3041    -21.2516      0.0000
  12   4   5     18.7691      1.1255     15.1114      0.0000
  14   4   5     15.1018      1.3077     17.9029      0.0000
  16   4   5     27.5382      1.3697    -27.2515      0.0000
  17   4   5     67.8133      0.9436     66.9448      0.0000
  18   4   5     29.3752      1.7713    -30.2191      0.0000
  19   4   5     46.0682      1.4572    -44.8958      0.0000
  21   4   5     52.1552      1.7993    -54.8780      0.0000
   0   5   5     38.5048      0.3622    -37.6179      0.0000
   2   5   5     12.4832      0.4770     11.1262      0.0000
   3   5   5     21.9344      0.4370    -21.3913      0.0000
   4   5   5      9.9544      0.9191      7.4985      0.0000
   5   5   5     12.4028      0.7114    -11.7588      0.0000
   6   5   5     44.3611      0.3867     44.7507      0.0000
   8   5   5     48.0628      0.5095     45.8268      0.0000
   9   5   5     30.5949      0.6146     29.0451      0.0000
  10   5   5     72.8807      0.6356    -70.6419      0.0000
  11   5   5     25.8240      0.8109     25.4222      0.0000
  13   5   5     59.3467      1.3885    -54.5740      0.0000
  14   5   5     27.0198      1.4749     23.8164      0.0000
  16   5   5     46.9844      1.3168     45.2236      0.0000
  17   5   5     38.1726      1.8377     36.6193      0.0000
  18   5   5     22.7843      2.3849     21.6382      0.0000
  20   5   5     59.3226      1.6016    -66.0284      0.0000
   2   6   5     11.8674      0.8473     12.1152      0.0000
   3   6   5     11.9739      2.1747      6.8745      0.0000
   5   6   5     13.8591      2.2024      6.9095      0.0000
   7   6   5     50.3136      0.4706    -49.6898      0.0000
   8   6   5      9.4411      1.5938      8.9079      0.0000
   9   6   5     16.8555      1.5487     11.1406      0.0000
  10   6   5     18.4599      0.9409     17.9918      0.0000
  11   6   5     19.3014      1.3153     17.3736      0.0000
  16   6   5     26.4129      1.8479     23.8828      0.0000
  17   6   5     60.1118      1.2094    -58.5392      0.0000
  19   6   5     36.5447      2.9317     36.2491      0.0000
  21   6   5     42.5351      2.4265     46.4874      0.0000
   0   7   5     21.3405      0.8913     21.0534      0.0000
   1   7   5     32.5731      0.4625     32.9171      0.0000
   2   7   5     12.2843      1.6603    -10.2914      0.0000
   3   7   5     50.6719      0.4505     49.5755      0.0000
   5   7   5     18.4955      0.9416    -19.0228      0.0000
   6   7   5     33.3286      0.6091    -33.4723      0.0000
   7   7   5     26.5095      1.0876    -24.7673      0.0000
   8   7   5     52.4505      0.7414    -51.9063      0.0001
  10   7   5     66.3401      0.7514     60.1731      0.0000
  12   7   5     23.5560      1.2799     22.5026      0.0000
  13   7   5     35.6194      1.1145     35.0511      0.0000
  16   7   5     40.5494      1.8921    -41.3681      0.0001
  20   7   5     55.8660      2.0028     59.6789      0.0000
  21   7   5     21.6528      4.2974    -24.3103      0.0000
   2   8   5     37.9616      0.7014    -36.7132      0.0000
   6   8   5     32.1978      0.9662     32.8926      0.0000
   7   8   5     39.2493      0.9299     36.4262      0.0000
  10   8   5     35.0650      1.6481    -33.8360      0.0000
  14   8   5     27.6741      3.3275     23.3653      0.0000
  17   8   5     48.5319      2.2267     52.3462      0.0000
  19   8   5     23.7879      4.8109    -30.6172      0.0000
  21   8   5     36.0872      2.9464    -40.4536      0.0000
   0   9   5     28.1312      1.6302    -27.2403      0.0000
   1   9   5     27.1928      1.2696    -25.1118      0.0000
   2   9   5     15.3686      3.7006      8.5437      0.0000
   3   9   5     41.1335      0.9289    -41.4302     -0.0001
   6   9   5     23.4313      1.6481     25.5827      0.0000
   7   9   5     21.5012      1.9426     21.9110      0.0000
   8   9   5     40.2337      1.3458     40.3260      0.0000
  10   9   5     50.7724      1.3054    -51.8236      0.0000
  13   9   5     32.2343      3.2173    -27.4856      0.0000
  16   9   5     29.1339      3.2058     33.3927      0.0000
  20   9   5     49.9944      2.4606    -52.0427      0.0000
   7  10   5     44.0113      1.5058    -42.3040      0.0001
  17  10   5     41.7167      4.9355    -43.9487      0.0000
   8  11   5     30.8624      4.0594    -32.9528      0.0000
  10  11   5     41.0353      4.1937     46.8096      0.0000
  13  11   5     35.8832      3.0224     35.8015     -0.0001
   0   0   6     96.5936      0.2621    102.6807      0.0000
   1   0   6     69.0347      0.1658     73.5861      0.0000
   2   0   6     35.0378      0.1891    -35.6635      0.0000
   3   0   6    136.6067      0.2740    134.5968      0.0000
   4   0   6     58.2297      0.2179    -59.1118      0.0000
   5   0   6     83.1187      0.5057    -79.0065      0.0000
   6   0   6     26.6836      0.5045     26.5259      0.0000
   7   0   6    126.1445      0.3654   -125.5735      0.0000
   9   0   6     54.6355      0.4292     53.1796      0.0000
  11   0   6     12.9759      0.9464     14.0428      0.0000
  12   0   6     69.2563      0.6321    -63.7695      0.0000
  14   0   6     29.8575      1.7002    -25.0232      0.0000
  16   0   6     78.2714      2.1979     72.7264      0.0000
  20   0   6     31.6883      3.1778    -32.8458     -0.0001
  21   0   6     76.7588      1.8509    -77.2188      0.0000
   1   1   6     18.9259      0.2101    -20.6948      0.0000
   2   1   6     18.4234      0.1822     19.7661      0.0000
   3   1   6     49.4579      0.1872     55.2369      0.0000
   5   1   6     23.3381      0.2221     24.7529      0.0000
   6   1   6     26.9465      0.2554     27.5794      0.0000
   7   1   6      9.9907      0.5604     -8.7401      0.0000
   8   1   6     36.2104      0.2324    -35.7023      0.0000
   9   1   6     22.2547      0.3521    -21.1791      0.0000
  10   1   6      7.9089      0.9834     10.4335      0.0000
  11   1   6     17.8376      1.1077     16.0176      0.0000
  13   1   6     11.0809      1.5393     11.6268      0.0000
  14   1   6     52.0133      0.6040    -51.2733      0.0000
  16   1   6     41.5024      1.1228     38.7084      0.0000
  17   1   6     33.8180      3.1137     37.4225      0.0000
  18   1   6     25.7112      2.8673    -26.1331      0.0000
  20   1   6     16.5931      4.0929    -17.7851      0.0000
  21   1   6     27.1620      2.9830    -28.9805      0.0001
   0   2   6     40.8509      0.2602    -41.0915      0.0000
   1   2   6     25.3546      0.2004    -25.7889      0.0000
   2   2   6     39.5205      0.2265     38.9684      0.0000
   3   2   6     94.6986      0.2348    -90.2850      0.0000
   5   2   6     31.5033      0.2517     32.6062      0.0000
   6   2   6     37.4679      0.2270    -38.7113      0.0000
   7   2   6     88.4879      0.2455     89.2931      0.0000
   8   2   6     44.7230      0.2576     43.8433      0.0000
   9   2   6     16.8193      0.3491    -15.5712      0.0000
  10   2   6     12.5447      0.8724     11.6180      0.0000
  12   2   6     27.5221      0.9921     25.6448      0.0000
  13   2   6     38.4425      0.8119    -37.9118      0.0000
  16   2   6     44.4546      1.1316    -45.9983      0.0000
  21   2   6     66.7983      2.0312     65.1825     -0.0001
  23   2   6     22.3401      4.0718    -27.5833      0.0000
   1   3   6      7.7238      0.5904     -3.6364      0.0000
   2   3   6     37.6401      0.2247    -36.2994      0.0000
   3   3   6     24.8344      0.2510    -25.0157      0.0000
   4   3   6     11.2732      0.3791     10.4109      0.0000
   5   3   6     12.9830      0.6931     -1.9560      0.0000
   6   3   6      8.9169      0.8319     -7.1333      0.0000
   7   3   6     16.2313      0.4183    -16.1359      0.0000
   8   3   6     18.1466      0.4599     16.6277      0.0000
   9   3   6      9.7570      0.7881      7.3801      0.0000
  10   3   6     25.3968      0.4638    -25.7497      0.0000
  12   3   6     20.7328      0.7236     18.8094      0.0000
  14   3   6     60.7668      0.7159     58.0782      0.0000
  16   3   6     57.4599      1.0656    -56.2807      0.0000
  17   3   6     41.7401      1.1389    -37.5573      0.0000
  20   3   6     44.3843      5.1295     31.3864      0.0000
   0   4   6     48.4066      0.3439     48.8770      0.0000
   1   4   6     35.4178      0.2642     36.5676      0.0000
   2   4   6     30.9738      0.2706    -31.6194      0.0000
   3   4   6    100.4682      0.2314     98.8315      0.0000
   4   4   6     14.8743      0.4017    -14.6861      0.0000
   5   4   6     41.7043      0.3091    -40.8049      0.0000
   6   4   6     28.4989      0.3597     27.8104      0.0000
   7   4   6    101.7858      0.4019    -93.7881      0.0000
   8   4   6     28.3464      0.4769    -26.8005      0.0000
   9   4   6     27.8748      0.4342     25.8306      0.0000
  12   4   6     31.3087      1.1794    -28.9584      0.0000
  13   4   6     30.7509      0.8656     29.2711      0.0000
  14   4   6     19.4716      1.2568    -19.6365      0.0000
  16   4   6     50.6837      1.1018     46.3355      0.0000
  17   4   6     16.4550      2.8866    -16.5615      0.0000
  20   4   6     21.2355      3.7985    -20.9367      0.0000
  21   4   6     62.3184      1.6053    -63.4603      0.0000
  23   4   6     23.1969      3.8647     26.5876      0.0000
  25   4   6     43.2554      6.0763     45.1006      0.0000
   1   5   6     28.6162      0.4236    -28.7893      0.0000
   2   5   6     14.6765      0.6455     14.3738      0.0000
   3   5   6     51.3379      0.4171     51.5696      0.0000
   5   5   6     24.5616      0.5133     23.7929      0.0000
   6   5   6     19.8129      0.5434     19.4885      0.0000
   7   5   6     14.7377      1.0557    -12.0019      0.0000
   8   5   6     35.7858      0.5094    -33.3849      0.0000
   9   5   6     25.5817      0.9367    -25.0217      0.0000
  11   5   6     20.9912      1.1469     17.4510      0.0000
  13   5   6     11.3644      3.5906     14.7081      0.0000
  14   5   6     41.7991      1.5662    -37.6315      0.0000
  15   5   6     20.3524      2.2487    -21.3709      0.0000
  16   5   6     32.2038      1.3798     32.0577      0.0000
  17   5   6     34.0422      1.9364     30.6149      0.0000
   0   6   6     69.3138      0.4544    -68.6575      0.0000
   1   6   6     45.9565      0.4373    -45.3106     -0.0001
   2   6   6     28.5535      0.4709     27.8403      0.0000
   3   6   6    118.6508      0.4871   -103.7345      0.0000
   4   6   6     38.9158      0.5047     40.0317      0.0000
   5   6   6     48.1577      0.4645     47.5332      0.0000
   6   6   6     29.3076      0.5802    -29.5245      0.0000
   7   6   6    102.5342      0.5857     94.9040      0.0000
   9   6   6     38.0226      0.6824    -36.3998      0.0000
  12   6   6     43.8506      1.1658     41.5961      0.0000
  13   6   6     19.4104      1.5246    -18.7520      0.0000
  16   6   6     53.5249      1.7809    -53.1407      0.0000
  20   6   6     34.0530      3.2756     29.6103      0.0000
  21   6   6     61.7719      2.5073     60.6984      0.0000
  25   6   6     33.0287      4.7125    -43.8361      0.0001
   2   7   6     13.2964      1.6399    -13.3749      0.0000
   3   7   6     24.1171      1.0380    -23.7405      0.0000
   8   7   6     19.8123      1.6973     18.7943      0.0000
  10   7   6     17.8283      1.8049    -15.3625      0.0000
  14   7   6     35.0172      1.3374     33.8817      0.0000
  16   7   6     37.9283      2.7112    -39.2511     -0.0001
  17   7   6     26.9630      4.1821    -28.4629     -0.0001
   0   8   6     26.6014      1.8282     24.1133      0.0000
   1   8   6     15.1854      1.4011     14.3411      0.0000
   2   8   6     22.2201      1.0771    -23.4710      0.0000
   3   8   6     73.2094      0.5416     70.2797      0.0002
   5   8   6     19.7413      2.5734    -16.9530      0.0000
   6   8   6     28.9806      1.2343     29.8086      0.0000
   7   8   6     66.5338      0.7677    -65.0294     -0.0001
   8   8   6     18.9209      2.7013    -18.3977      0.0000
  13   8   6     30.7861      1.9966     31.0660      0.0000
  16   8   6     25.3791      3.9860     28.5652      0.0000
  21   8   6     44.3185      3.0064    -47.9584      0.0001
  25   8   6     28.8060      6.3780     36.6473     -0.0001
  14   9   6     26.0763      3.2034    -28.3779      0.0000
   3  10   6     69.6362      0.9075    -70.5399      0.0000
   7  10   6     59.7795      1.2206     63.1820     -0.0001
   9  10   6     30.6835      4.5983    -22.5225      0.0000
  12  10   6     22.3672      4.6045     16.6370      0.0000
   3  12   6     48.5235      2.5533     55.5744      0.0000
   4  12   6     27.3101      8.2474    -15.0269      0.0000
   7  12   6     45.1990      5.3831    -49.5909      0.0000
   1   0   7     18.6907      0.1980    -19.4549      0.0000
   2   0   7     10.1954      0.2801     -9.7091      0.0000
   3   0   7     14.5094      0.3088     14.5433      0.0000
   4   0   7     42.9673      0.2712     42.1799      0.0000
   5   0   7     20.1005      0.2713    -19.8903      0.0000
   6   0   7      6.6471      0.9338     -6.0859      0.0000
   7   0   7     56.2102      0.7078    -57.0427      0.0000
   9   0   7     27.5832      0.4760    -27.3111      0.0000
  10   0   7     16.2596      0.7932    -16.1842      0.0000
  11   0   7     85.8969      0.5292     85.3479      0.0000
  13   0   7     35.3278      0.9661     33.0750      0.0000
  14   0   7     35.7639      1.0049     33.4291      0.0000
  15   0   7    109.6034      0.7976   -107.7989      0.0000
  16   0   7     53.7209      1.1947    -52.4447      0.0000
  17   0   7     25.0523      3.1224    -24.8084      0.0000
   0   1   7     55.7864      0.2316    -60.4832      0.0001
   1   1   7     56.6356      0.2015    -58.7337      0.0000
   2   1   7     10.6332      0.2107    -10.7530      0.0000
   3   1   7     30.2731      0.1735     31.0138      0.0000
   4   1   7     11.1347      0.3142     12.0535      0.0000
   5   1   7      9.7678      0.3134      8.8725      0.0000
   6   1   7     37.5866      0.2566     39.0252      0.0000
   7   1   7     71.9105      0.2761    -70.9055      0.0000
   8   1   7     28.9249      0.3241     28.8451      0.0000
   9   1   7     38.5944      0.3242     37.4669      0.0000
  10   1   7     42.3242      0.4013    -41.1276      0.0000
  11   1   7     22.1329      0.6324    -19.5950      0.0000
  12   1   7     17.4296      1.4837    -13.1951      0.0000
  14   1   7     21.4901      1.3058      2.4435      0.0000
  16   1   7     46.0817      1.2214     43.0086      0.0000
  17   1   7     58.0412      1.9931    -57.3860      0.0000
  20   1   7     64.6014      2.8350    -61.6209      0.0000
   1   2   7     10.4017      0.2485     10.8385      0.0000
   2   2   7     45.2915      0.2017    -46.8351      0.0000
   3   2   7      6.9839      1.1485      3.8541      0.0000
   4   2   7     33.1280      0.2360    -33.8445      0.0000
   5   2   7     13.5198      0.3691     14.1843      0.0000
   6   2   7     56.2941      0.2901     58.3331      0.0000
   7   2   7     28.6950      0.2077     29.5822      0.0000
   8   2   7     16.2206      0.3149    -16.3778      0.0000
   9   2   7     39.0489      0.3559     37.7703      0.0000
  10   2   7     26.5294      0.3814    -25.6824      0.0000
  11   2   7     56.6035      0.4154    -54.3758      0.0000
  12   2   7     14.8793      1.1411     12.3787      0.0000
  13   2   7     49.4953      0.7105    -46.1708      0.0000
  15   2   7     79.7377      0.7722     76.7866      0.0000
  16   2   7     39.0782      1.1166     37.8425      0.0000
  17   2   7     35.8058      1.9901     37.4041      0.0000
  21   2   7     38.7826      4.9812    -30.4312      0.0000
   0   3   7     53.5797      0.2838     53.7785     -0.0001
   1   3   7     80.6430      0.2020     78.0376      0.0000
   2   3   7      9.3674      0.6275      7.6384      0.0000
   3   3   7     55.1457      4.6482     -3.0710      0.0000
   4   3   7     10.5821      0.4601     -8.6638      0.0000
   5   3   7     26.3079      0.2981    -26.4479      0.0000
   6   3   7     32.5884      0.3827    -32.5352      0.0000
   7   3   7     38.4469      0.3442     38.8612      0.0000
   8   3   7     31.4264      0.4547    -30.0081      0.0000
   9   3   7     26.5673      0.5451    -24.7957      0.0000
  10   3   7     36.7507      0.4272     34.9592      0.0000
  11   3   7     42.6625      0.3945     42.2868      0.0000
  12   3   7     19.0956      0.7889     16.6223      0.0000
  13   3   7     16.9731      1.0155    -17.7470      0.0000
  15   3   7     36.2763      0.9628    -29.8993      0.0000
  16   3   7     47.4091      0.9472    -44.7337      0.0000
  17   3   7     61.3365      1.7755     55.7908      0.0000
  18   3   7     32.5448      3.8554    -27.6077      0.0000
  20   3   7     66.0855      3.0995     61.5291     -0.0001
   1   4   7      8.3377      0.7548     -6.3451      0.0000
   2   4   7     18.3527      0.4464     19.4375      0.0000
   4   4   7     34.4076      0.3187     33.5763      0.0000
   5   4   7     14.1581      0.5948    -13.9254      0.0000
   6   4   7     38.8461      0.3318    -37.3104      0.0000
   7   4   7     37.9258      0.4590    -36.3656      0.0000
   8   4   7     12.2255      1.0312     11.6422      0.0000
   9   4   7     30.8213      0.4000    -28.6391      0.0000
  10   4   7     10.0255      1.6670      8.3166      0.0000
  11   4   7     66.2242      0.4650     62.4329      0.0000
  13   4   7     37.9217      0.7304     36.2023      0.0000
  14   4   7     21.1968      1.7641     16.8130      0.0000
  15   4   7     81.7621      0.6924    -79.1742      0.0000
  16   4   7     41.4333      1.0082    -39.1761      0.0000
  17   4   7     33.9727      2.0331    -30.0751      0.0000
  19   4   7     24.0180      3.0182     27.0113      0.0000
   0   5   7     40.8507      0.5670    -40.8787      0.0001
   1   5   7     47.9901      0.3748    -47.0793      0.0000
   2   5   7      7.2424      1.2875     -8.1952      0.0000
   3   5   7     32.9615      0.4795     32.5463      0.0000
   5   5   7     13.8496      1.1051     11.5273      0.0000
   6   5   7     38.8200      0.4690     36.9436      0.0000
   7   5   7     68.6866      0.3924    -65.1721      0.0000
   8   5   7     32.2203      0.5457     30.4452      0.0000
   9   5   7     31.2604      0.9570     28.4278      0.0000
  10   5   7     49.3919      0.7321    -44.9542      0.0000
  12   5   7     20.7963      1.0919    -17.6142      0.0000
  16   5   7     42.8576      1.5851     40.9247      0.0000
  17   5   7     56.0812      1.5437    -51.1382      0.0000
  18   5   7     21.7345      2.8613     18.1666      0.0000
  20   5   7     55.8175      2.0151    -54.4285      0.0000
   1   6   7     14.4174      1.5271     11.1233      0.0000
   4   6   7     33.6162      0.5815    -33.6238      0.0000
   6   6   7     25.6494      0.6216     23.8258      0.0000
   7   6   7     50.5916      0.5345     48.1749      0.0000
   9   6   7     28.2264      0.9396     24.5340      0.0000
  11   6   7     75.3388      0.9113    -71.5196      0.0000
  13   6   7     29.0248      1.3803    -27.4371      0.0000
  14   6   7     29.9384      1.5365    -25.8094      0.0000
  15   6   7     85.5362      1.5175     78.7314      0.0000
  16   6   7     41.9997      2.4758     42.0200      0.0000
  19   6   7     32.0026      3.1296    -32.5442      0.0000
   0   7   7     50.5295      0.6848     51.1591     -0.0001
   1   7   7     51.9860      0.5229     51.6280      0.0000
   3   7   7     18.2248      1.7424    -12.6547      0.0000
   4   7   7     19.1373      1.5725    -17.1531      0.0000
   5   7   7     22.0456      1.8566    -17.6925      0.0000
   6   7   7     25.0514      0.8345    -26.1994      0.0000
   7   7   7     36.2505      0.8482     36.5309      0.0000
   8   7   7     32.2882      2.5735    -13.3539      0.0000
   9   7   7     24.8256      1.2492    -23.5924      0.0000
  10   7   7     38.3099      1.0638     34.8781      0.0000
  11   7   7     21.6045      1.4330     22.1924      0.0000
  16   7   7     26.2640      2.9700    -30.4380      0.0000
  17   7   7     38.2115      2.6998     39.2655      0.0001
  20   7   7     50.0553      2.8810     44.9531      0.0000
   2   8   7     21.3494      1.4756     20.6424      0.0000
   4   8   7     26.1807      1.1261     26.2963      0.0000
   6   8   7     43.2947      0.7524    -44.4918      0.0000
   7   8   7     29.7032      1.1178    -29.6104      0.0000
   9   8   7     23.0014      2.2204    -23.2863      0.0000
  11   8   7     49.2621      1.0878     49.3473      0.0000
  13   8   7     30.5091      2.1791     27.2026      0.0000
  15   8   7     50.8460      1.5688    -51.6628      0.0000
  16   8   7     30.9385      3.5876    -31.0614      0.0000
  17   8   7     28.2294      3.0504    -24.3274      0.0000
   0   9   7     27.1379      2.5295    -26.0776      0.0000
   1   9   7     44.1490      0.8091    -46.2604      0.0000
   5   9   7     24.8282      2.8663     21.9056      0.0000
   6   9   7     24.3942      2.8651     23.6698      0.0000
   7   9   7     27.6927      1.6870    -29.6667      0.0000
   8   9   7     26.7778      2.0897     25.0764      0.0000
  10   9   7     38.0912      2.3367    -35.5055      0.0000
  16   9   7     30.0481      2.9228     32.7221      0.0000
  17   9   7     36.2568      2.7126    -38.1241      0.0000
   4  10   7     26.9530      4.9017    -24.4377      0.0000
   7  10   7     31.3187      2.0682     32.7910      0.0000
  11  10   7     45.0518      2.3841    -50.4980      0.0000
  15  10   7     45.9429      5.5699     47.9757      0.0000
   0  11   7     24.4664      3.5133     28.9050      0.0000
   1  11   7     33.6132      3.0605     32.0318      0.0000
  11  12   7     36.1724      6.6378     41.5467      0.0000
   0   0   8    130.3447      0.3286    133.4609      0.0000
   1   0   8     25.3874      0.1732    -19.1038      0.0000
   2   0   8     49.8772      0.1504    -52.4910      0.0000
   3   0   8     25.4949      0.2934    -25.4311      0.0000
   4   0   8     84.7949      0.3101    -80.7501      0.0000
   5   0   8     23.9881      0.3001     23.9789      0.0000
   6   0   8     29.5443      0.4995     28.0762      0.0000
   7   0   8     17.2075      0.6668     17.2370      0.0000
   9   0   8     47.6315      0.6638    -47.9225      0.0000
  10   0   8     29.6775      0.5282     30.0271      0.0000
  12   0   8     41.5633      0.7451    -40.9556      0.0000
  13   0   8     59.1470      0.7038     60.0751      0.0000
  15   0   8     29.3334      1.2902     27.1527      0.0000
  16   0   8     27.5313      1.6843     24.5651      0.0000
  18   0   8     34.5804      1.7586    -34.3863      0.0000
   1   1   8     27.0021      0.1756     28.8064      0.0000
   2   1   8     89.8299      0.1955     89.4161      0.0000
   3   1   8     23.7140      0.2107    -23.7394      0.0000
   4   1   8     57.4338      0.2258     60.2650      0.0000
   5   1   8     46.8349      0.2924    -49.3742      0.0000
   6   1   8    106.4096      0.3286   -104.6735      0.0000
   7   1   8     32.6878      0.3358     31.7849      0.0000
   8   1   8     49.9746      0.3488    -49.6271      0.0000
   9   1   8     16.4445      0.6773    -14.5185      0.0000
  10   1   8     46.1875      0.3549     46.1100      0.0000
  11   1   8     45.1653      0.4696    -43.7180      0.0000
  13   1   8     13.5044      1.5652     10.3704      0.0000
  20   1   8     41.6367      3.0744    -36.1925      0.0000
   0   2   8     40.9777      0.2967    -44.3936      0.0000
   1   2   8     17.3546      0.2139     18.3147      0.0000
   2   2   8     49.2395      0.2524     49.7374      0.0000
   3   2   8     23.5977      0.2614     23.8032      0.0000
   4   2   8      5.8643      1.0247     -2.5274      0.0000
   5   2   8     25.0780      0.3050    -25.7550      0.0000
   6   2   8     24.5024      0.3254    -24.8320      0.0000
   7   2   8     17.8508      0.4592    -16.5698      0.0000
   8   2   8     59.1962      0.2942     63.8344      0.0000
   9   2   8     51.6360      0.3841     51.0185      0.0000
  10   2   8     34.2416      0.4118    -33.6673      0.0000
  13   2   8     65.1915      0.5541    -62.8784      0.0000
  14   2   8     13.9202      3.2872     13.7471      0.0000
  15   2   8     28.6099      1.2012    -26.3604      0.0000
  17   2   8     25.8174      3.7216     22.0828      0.0000
  18   2   8     35.6275      2.8670     29.0143      0.0000
  20   2   8     39.3844      3.1216    -32.7848      0.0000
   1   3   8     10.4093      0.2890     10.4389      0.0000
   2   3   8     42.8766      0.2897    -41.9079      0.0000
   3   3   8     17.7161      0.4186    -17.3591      0.0000
   4   3   8     63.2580      0.3445    -58.7195      0.0000
   5   3   8     15.4458      0.6268     15.4237      0.0000
   6   3   8     63.8482      0.5360     63.5684      0.0000
   7   3   8      9.0521      0.8203      3.7129      0.0000
   8   3   8     45.0633      0.3105     45.1332      0.0000
   9   3   8     37.4066      0.3984     36.3296      0.0000
  10   3   8     17.3888      0.6884    -16.6607      0.0000
  11   3   8     12.9994      0.6607     10.3052      0.0000
  13   3   8     28.8700      0.6430    -27.3526      0.0000
  14   3   8     23.3670      2.3461    -23.0174      0.0000
  15   3   8     24.1743      1.3620     22.4043      0.0000
  20   3   8     40.3123      3.0530     35.5402      0.0000
   0   4   8     79.4529      0.3540     76.6925     -0.0001
   1   4   8     20.0688      0.3295    -20.4256      0.0000
   2   4   8     46.1629      0.3402    -44.7575      0.0000
   3   4   8     26.4833      0.3224    -26.4792      0.0000
   4   4   8     27.9220      0.3422    -28.3915      0.0000
   5   4   8     29.6132      0.3379     28.6644      0.0000
   6   4   8     24.2603      0.4996     22.8650      0.0000
   7   4   8     22.4648      0.6513     21.2223      0.0000
   8   4   8     33.7304      0.5712    -32.3219      0.0000
   9   4   8     52.3200      0.4756    -50.8487      0.0000
  10   4   8     35.2324      0.5651     32.9836      0.0000
  13   4   8     59.4043      0.6674     57.3790      0.0000
  14   4   8     18.4994      2.6827    -12.6317      0.0000
  15   4   8     25.2537      1.2038     24.7271      0.0000
  17   4   8     18.0507      2.7595    -21.4969      0.0000
  18   4   8     28.3109      1.4608    -26.9990      0.0000
  19   4   8     22.9564      2.9881    -21.0701      0.0000
   1   5   8     27.7009      0.4330     28.9296      0.0000
   2   5   8     89.6501      0.3369     87.3702      0.0000
   3   5   8     21.6678      0.5731    -21.8434      0.0000
   4   5   8     59.7691      0.3180     58.7896      0.0000
   5   5   8     48.7322      0.3868    -49.8293      0.0000
   6   5   8    108.4077      0.4343   -103.4745      0.0001
   7   5   8     36.4273      0.7365     35.6811      0.0000
   8   5   8     44.4559      0.5644    -42.9136      0.0000
  10   5   8     52.8805      0.6215     49.6269      0.0000
  11   5   8     38.5882      0.5646    -36.6957      0.0000
  17   5   8     29.9657      2.1580     19.6295      0.0000
  20   5   8     25.6662      3.4675    -29.9124      0.0000
   0   6   8     92.2560      0.7213    -87.8438      0.0001
   2   6   8     39.7902      0.7201     39.1902      0.0000
   3   6   8     15.9700      1.3740     14.5857      0.0000
   4   6   8     41.9339      0.5505     40.5050      0.0000
   5   6   8     19.7167      0.9038    -18.6118      0.0000
   6   6   8     22.9081      1.1260    -22.6219      0.0000
   7   6   8     15.1867      1.2011    -13.5083      0.0000
   8   6   8     17.0308      2.0565     13.8536      0.0000
   9   6   8     43.3639      0.6457     39.3960      0.0000
  10   6   8     30.5071      1.0205    -28.6317      0.0000
  12   6   8     26.0339      2.0082     22.0528      0.0000
  13   6   8     46.2936      1.0973    -43.0381      0.0000
  15   6   8     19.2164      2.8285    -16.7589      0.0000
  18   6   8     24.5415      2.8049     25.7292      0.0000
   2   7   8     41.5943      0.7778    -42.7793      0.0000
   4   7   8     57.5612      0.6970    -55.3506      0.0000
   5   7   8     24.8306      0.9847     26.1765      0.0000
   6   7   8     64.5301      0.5340     64.9968     -0.0001
   7   7   8     22.9014      0.9708    -22.0287      0.0000
   8   7   8     37.6337      0.8752     36.2987      0.0000
   9   7   8     15.4587      2.5568     14.7556      0.0000
  10   7   8     25.8935      1.1708    -24.7034      0.0000
  11   7   8     24.3151      2.1559     21.5639      0.0000
  13   7   8     24.5284      2.8814    -19.7969      0.0000
  23   7   8     29.5019      4.2802    -33.5952      0.0000
   0   8   8     37.9945      1.0704     37.7315      0.0000
   2   8   8     33.6304      1.1160    -31.9180     -0.0001
   5   8   8     17.0703      1.5472     17.9832      0.0000
   8   8   8     41.8032      1.0601    -42.0354      0.0000
   9   8   8     35.9946      1.6689    -35.6399      0.0000
  10   8   8     29.7602      1.4117     29.4829      0.0000
  13   8   8     35.1568      1.6465     36.5318      0.0000
   2   9   8     38.6805      1.0738     39.4567      0.0000
   4   9   8     50.9512      0.9790     49.9940      0.0000
   5   9   8     20.5305      2.6626    -20.4212      0.0000
   6   9   8     59.7504      1.0221    -60.9176     -0.0002
   8   9   8     28.3988      1.5946    -28.6738      0.0000
  10   9   8     27.5267      2.8388     24.2843      0.0000
   0  10   8     58.8495      1.5150    -59.9878      0.0000
   9  10   8     30.5164      2.6437     32.0224      0.0000
   2  11   8     34.3469      2.1932    -36.3405      0.0000
   4  11   8     41.2849      1.8486    -44.0830      0.0000
   6  11   8     53.5989      1.4854     56.7968     -0.0001
   8  11   8     27.3065      4.9123     22.8128      0.0001
   0  12   8     28.6426      5.6267     40.9977      0.0000
   1   0   9     90.2417      0.2520     89.8705     -0.0001
   2   0   9     19.0836      0.2890    -20.0931      0.0000
   3   0   9     71.7045      0.2814    -68.5541      0.0000
   4   0   9     21.7146      0.3544    -21.8735      0.0000
   5   0   9     15.8363      0.4749    -15.5726      0.0000
   6   0   9     40.2329      0.3370     38.6168      0.0000
   7   0   9     44.7549      0.7178    -42.7113      0.0000
   8   0   9     40.2103      1.9770     43.6800      0.0000
   9   0   9     31.8076      2.0773     34.1557      0.0000
  11   0   9     60.6485      0.5246     58.3912      0.0000
  12   0   9     29.6122      0.7690    -30.1626      0.0000
  13   0   9     46.5362      0.7250    -45.2629      0.0000
  14   0   9     15.2504      1.6758    -15.9701      0.0000
  16   0   9     28.2526      1.6716     26.6151      0.0000
  17   0   9     24.2653      1.6528    -21.7980      0.0000
  18   0   9     28.4816      2.3168     27.7493      0.0000
   0   1   9     34.7140      0.2815    -36.3209      0.0000
   1   1   9     23.2276      0.2329    -24.2939      0.0000
   2   1   9     25.4897      0.2185    -26.7784      0.0000
   3   1   9     23.0181      0.2299     23.8084      0.0000
   4   1   9     33.5188      0.2408     34.6279      0.0000
   5   1   9     24.7558      0.3133     24.1929      0.0000
   6   1   9     12.4759      0.4901    -12.1274      0.0000
   7   1   9     31.3677      0.3929    -30.4249      0.0000
   8   1   9     74.8612      0.3677    -73.0878      0.0000
   9   1   9     25.6228      0.3958     17.1653      0.0000
  10   1   9     36.7992      0.5006     36.8337      0.0000
  12   1   9     51.9605      0.5119     50.6033      0.0000
  14   1   9     23.0261      1.1651    -22.5927      0.0000
  16   1   9     58.5375      0.8281    -62.3776      0.0000
  20   1   9     70.1197      2.2172     63.3610      0.0000
   1   2   9     60.3229      0.2411    -64.3777      0.0000
   2   2   9      9.2487      0.8808     -5.1964      0.0000
   3   2   9     49.4058      0.2426     49.1670      0.0000
   4   2   9     11.8841      0.3676     11.3564      0.0000
   5   2   9     11.4295      0.6654     -9.5886      0.0000
   6   2   9     13.4604      0.4847    -13.3950      0.0000
   7   2   9     54.4442      0.2770     54.2979      0.0000
   8   2   9     25.2568      0.3915    -24.9367      0.0000
   9   2   9     13.7633      1.0050    -11.1644      0.0000
  10   2   9     17.7414      0.7897    -16.7709      0.0000
  11   2   9     68.4160      0.5073    -64.1613      0.0000
  13   2   9     26.7090      0.7266     26.2731      0.0000
  14   2   9     33.9881      0.8250     30.5312      0.0000
  17   2   9     30.8248      1.0864     34.4346      0.0000
  18   2   9     40.6101      2.0973    -37.6526      0.0000
   1   3   9     31.6583      0.2703     32.4793      0.0000
   2   3   9     29.6184      0.3472     30.1755      0.0000
   3   3   9     12.2185      0.5877    -12.2332      0.0000
   5   3   9     29.0121      0.6017    -27.6857      0.0000
   7   3   9     21.4820      0.5326     20.1423      0.0000
   8   3   9     44.6085      0.3477     44.9911      0.0000
   9   3   9     14.8038      0.6102    -14.1792      0.0000
  10   3   9     17.6386      0.6318    -16.5407      0.0000
  12   3   9     30.2745      0.7286    -28.0977      0.0000
  16   3   9     46.7515      1.0015     44.7256      0.0000
  18   3   9     28.6769      4.3374     29.0318      0.0000
  20   3   9     55.5804      2.1633    -53.4682      0.0000
   1   4   9     64.1000      0.2747     62.7231      0.0000
   3   4   9     51.3012      0.3050    -48.9962      0.0000
   4   4   9     18.7882      0.3947    -18.7422      0.0000
   6   4   9     14.1359      0.6547     12.1089      0.0000
   7   4   9     53.4548      0.5523    -52.4015      0.0000
   8   4   9     36.0849      0.5918     35.3086      0.0000
   9   4   9     18.0372      0.9139     16.4540      0.0000
  10   4   9     16.7482      1.1222     13.6795      0.0000
  11   4   9     67.8024      0.5798     64.5089      0.0000
  12   4   9     23.9899      1.0958    -24.2157      0.0000
  13   4   9     30.8751      0.8688    -29.3279      0.0000
  14   4   9     27.0400      1.0131    -26.1480      0.0000
  17   4   9     32.4517      1.3486    -30.1369      0.0000
  18   4   9     34.1114      2.1497     32.8238      0.0000
  27   4   9     51.8720      7.7012    -49.4802      0.0000
   0   5   9     28.5613      0.5445    -30.5681      0.0000
   1   5   9     20.7482      0.5753    -19.6602      0.0000
   2   5   9     19.7574      0.5599    -19.7127      0.0000
   3   5   9     23.4027      0.4784     23.7150      0.0000
   4   5   9     41.0365      0.4048     40.8156      0.0000
   5   5   9     16.1304      0.7174     15.7832      0.0000
   6   5   9     14.7641      0.9892    -13.1075      0.0000
   7   5   9     33.8735      0.5250    -32.3781      0.0000
   8   5   9     74.2115      0.6100    -72.2135      0.0000
   9   5   9     17.8879      1.1557     17.1982      0.0000
  10   5   9     43.3453      0.7071     41.8055      0.0000
  12   5   9     48.9819      0.6066     47.3800      0.0000
  14   5   9     27.0408      1.0986    -24.9721      0.0000
  16   5   9     53.5761      1.0563    -54.1081      0.0000
  20   5   9     59.8237      1.8345     60.0435      0.0000
   1   6   9     71.1057      0.5737    -70.5439     -0.0002
   2   6   9     23.7235      0.9364     12.7446      0.0000
   3   6   9     61.1764      0.5073     61.5319      0.0000
   4   6   9     18.1322      0.9061     17.5145      0.0000
   6   6   9     18.3832      0.9834    -19.7661      0.0000
   7   6   9     35.2566      0.7652     34.0291      0.0000
   8   6   9     32.2254      0.7187    -30.1970      0.0000
   9   6   9     29.0728      0.9994    -27.2241      0.0000
  11   6   9     51.7439      0.9811    -48.7950      0.0000
  12   6   9     24.4970      1.5820     21.5916      0.0000
  13   6   9     35.9058      1.0224     35.2663      0.0000
  14   6   9     16.9009      2.9257     13.7759      0.0000
  27   6   9     64.6217     10.3467     46.0036      0.0000
   1   7   9     21.4663      1.1126     23.1043      0.0000
   2   7   9     21.8192      1.3862     19.0631      0.0000
   4   7   9     29.0414      1.1027    -28.3989      0.0000
   7   7   9     24.8467      1.2958     23.9314      0.0000
   8   7   9     58.5211      0.8488     55.6962     -0.0001
   9   7   9     22.8282      3.1350    -16.1870      0.0000
  10   7   9     28.8274      1.1589    -28.3200      0.0000
  12   7   9     31.5854      1.7822    -32.4025      0.0000
  16   7   9     37.2992      2.0316     38.4199     -0.0001
   1   8   9     47.1798      1.0284     45.9114      0.0001
   3   8   9     42.2242      1.1636    -43.3995      0.0000
   7   8   9     37.7836      0.9246    -38.9453      0.0000
   8   8   9     19.2857      3.8916     19.8571      0.0000
  11   8   9     51.3611      1.1220     49.0903      0.0000
  14   8   9     21.2584      4.1893    -22.4131      0.0000
   1   9   9     23.1775      1.6782    -22.6676     -0.0001
   4   9   9     22.7839      2.5847     19.9530      0.0000
   5   9   9     17.8021      2.5623     12.3661      0.0000
   8   9   9     41.7104      1.3262    -43.6621      0.0000
  10   9   9     24.5275      3.4787     26.7530      0.0000
   1  10   9     41.8444      1.2306    -42.8150      0.0001
   3  10   9     37.8080      1.7217     41.2299     -0.0001
   8  10   9     21.5685      3.3697    -24.2481     -0.0001
  11  10   9     35.5493      2.1647    -42.4252      0.0000
   8  11   9     41.0109      2.2494     44.8054     -0.0001
   3  12   9     30.5689      7.3764    -37.8032      0.0000
   0   0  10     56.2158      0.6059    -58.6538      0.0000
   1   0  10     26.7602      0.2980    -27.1467      0.0000
   3   0  10     73.5268      0.3102    -69.4950      0.0001
   4   0  10     52.3893      0.3131     52.2760      0.0000
   5   0  10      9.7021      0.6499      8.8427      0.0000
   6   0  10     17.8383      0.4827     16.6751      0.0000
   7   0  10     69.3611      0.3819     66.5163      0.0000
   8   0  10     27.3445      3.0435    -23.9691      0.0000
  10   0  10     17.6803      2.1582     22.7599      0.0000
  12   0  10     51.0141      0.7315     50.1273      0.0000
  13   0  10     24.4239      1.0428    -22.1673      0.0000
  14   0  10     51.9002      0.8857    -48.4233      0.0000
  17   0  10     20.6356      2.3823     19.3113      0.0000
  18   0  10     62.5819      1.4427     57.7888      0.0000
   1   1  10     55.3503      0.2382     56.6881      0.0000
   2   1  10     77.8014      0.2411    -79.4585      0.0001
   3   1  10     66.3556      0.2269    -69.4078      0.0000
   4   1  10     74.0887      0.2423     72.6721      0.0000
   5   1  10     12.7244      0.4814    -12.7482      0.0000
   6   1  10     15.9060      2.3261      4.2527      0.0000
   7   1  10     25.2396      0.4897    -23.2679      0.0000
   8   1  10     33.4541      0.4146    -31.5897      0.0000
   9   1  10     32.2877      0.5913     30.4904      0.0000
  10   1  10     32.7986      0.4680    -31.6635      0.0000
  11   1  10     24.3327      1.2820     20.5672      0.0000
  13   1  10     42.7408      0.6862    -42.6270      0.0000
  14   1  10    108.0773      0.6304    102.0715      0.0000
  15   1  10     17.2016      1.7292     17.2285      0.0000
  17   1  10     23.8990      1.6243    -22.8107      0.0000
  18   1  10     44.9734      1.2028    -46.0713      0.0000
   1   2  10     10.4084      0.4981      9.0618      0.0000
   3   2  10     46.7629      0.2455     47.6516      0.0000
   6   2  10     29.4224      0.3379    -29.3421      0.0000
   7   2  10     44.5363      0.3863    -44.3443      0.0000
   8   2  10     16.8385      0.4951    -16.3968      0.0000
  12   2  10     18.3378      1.4925    -16.7628      0.0000
  13   2  10     21.4966      0.9045     20.1775      0.0000
  14   2  10     30.1630      0.8982     28.8053      0.0000
  16   2  10     17.5380      4.6897    -13.7019      0.0000
  18   2  10     31.4157      1.4891    -40.9480      0.0000
  20   2  10     44.6953      3.7860     39.1101      0.0000
  23   2  10     40.4147      6.6858     30.1408      0.0000
   1   3  10     20.2928      0.2811    -20.6407      0.0000
   2   3  10     76.7613      0.2779     76.2883      0.0000
   3   3  10     32.6181      0.2953     33.4444      0.0000
   4   3  10     66.2537      0.2958    -64.1578      0.0000
   5   3  10     20.3616      0.5380    -19.3005      0.0000
   7   3  10     49.5264      0.4307     48.6527      0.0000
   8   3  10     22.2444      0.6371     20.1662      0.0000
  10   3  10     35.1614      0.6307     33.4158      0.0000
  11   3  10     40.8345      0.4575    -40.3115      0.0000
  13   3  10     21.0933      0.8530     21.2117      0.0000
  14   3  10    102.9738      0.6081    -99.2450      0.0000
  17   3  10     37.3088      1.5918     34.4145      0.0000
  18   3  10     51.0984      1.7270     48.2486      0.0000
  29   3  10     81.4815     12.0386    -16.1188      0.0000
   0   4  10     18.9518      0.4874    -19.6711      0.0000
   1   4  10     18.2892      0.3636    -19.0320      0.0000
   3   4  10     62.3333      0.3317    -59.2609      0.0000
   4   4  10     15.6878      0.6032     16.7441      0.0000
   5   4  10      8.9539      1.0525      8.6716      0.0000
   6   4  10     24.8850      0.4584     23.9753      0.0000
   7   4  10     57.1318      0.7922     55.0894      0.0000
  12   4  10     25.8228      0.9847     23.8501      0.0000
  13   4  10     17.1951      2.1281    -17.1014      0.0000
  14   4  10     30.2225      0.8363    -30.0745      0.0000
  18   4  10     41.2305      1.3879     40.9352      0.0000
  20   4  10     37.4356      7.6188    -29.9719      0.0000
   1   5  10     63.1363      0.3514     61.0845      0.0000
   2   5  10     73.2060      0.3723    -71.4561      0.0000
   3   5  10     74.9254      0.3962    -68.7919      0.0000
   4   5  10     71.1956      0.3797     66.5292      0.0000
   5   5  10     23.9999      0.5584    -21.7782      0.0000
   8   5  10     31.3297      0.7353    -30.2053      0.0000
   9   5  10     38.1723      0.9819     38.3462      0.0000
  10   5  10     32.5500      1.0005    -32.8321      0.0000
  13   5  10     43.5217      1.1223    -43.4750      0.0000
  14   5  10     91.5953      0.8633     88.7306     -0.0001
  16   5  10     22.0307      3.3738    -15.5275      0.0000
  18   5  10     43.1433      1.5032    -44.8478      0.0000
   0   6  10     31.6148      0.8595     29.6570      0.0000
   1   6  10     23.4876      1.5275      9.6010      0.0000
   3   6  10     53.2563      0.5820     52.3027      0.0000
   4   6  10     26.7388      0.7797    -27.6050      0.0000
   7   6  10     59.0725      0.5551    -51.3600      0.0000
   8   6  10     16.5031      2.8369     15.6697      0.0000
  12   6  10     28.2297      1.4308    -27.9375      0.0000
  13   6  10     23.5664      1.8197     22.5439      0.0000
  14   6  10     36.1077      1.2203     34.4273      0.0000
  17   6  10     23.9950      3.9841    -18.2105      0.0000
  18   6  10     47.5111      2.0033    -43.1903      0.0000
   1   7  10     29.8654      1.1901    -29.6201      0.0000
   2   7  10     46.4982      0.7598     46.7777      0.0000
   3   7  10     36.8274      1.1806     37.8257      0.0000
   4   7  10     53.0257      0.8135    -53.8477      0.0000
   5   7  10     27.4426      2.8209     -5.5925      0.0000
   7   7  10     28.9167      1.1139     25.4994      0.0000
  10   7  10     23.2248      1.6628     20.0536      0.0000
  11   7  10     23.1034      2.0221    -23.0104      0.0000
  13   7  10     26.0510      3.1225     21.9037      0.0000
  14   7  10     74.9736      1.6928    -69.3218      0.0000
  17   7  10     28.3707      3.4785     25.7659      0.0000
  18   7  10     33.7861      2.4796     37.2057      0.0000
   3   8  10     43.6584      1.3216    -41.7340      0.0001
   6   8  10     22.3776      2.3405     19.4005      0.0000
   7   8  10     40.0623      1.2459     40.1063      0.0000
   1   9  10     28.3676      1.4991     29.7169      0.0000
   2   9  10     49.0044      1.5597    -49.8058      0.0000
   4   9  10     43.9145      1.8955     46.4271      0.0000
  14   9  10     62.8200      1.7128     64.2465      0.0000
   3  10  10     42.4553      1.4843     43.8037     -0.0001
   7  10  10     35.2684      2.7698    -42.0046      0.0001
   1  11  10     29.1925      8.2529    -30.9760      0.0000
   3  11  10     34.0454      2.4616     35.0989     -0.0001
   4  11  10     43.6122      2.7274    -39.7509      0.0001
   1   0  11     75.2089      0.2966     74.1949     -0.0001
   2   0  11     11.1067      3.0786     -4.6252      0.0000
   3   0  11     63.5801      0.3036    -61.1865      0.0000
   4   0  11     75.1304      0.3472    -71.7298      0.0001
   6   0  11     72.8746      0.4462     69.9840      0.0000
   7   0  11     46.6780      0.4507     44.7679      0.0000
  10   0  11     28.4396      0.8299    -28.2348      0.0000
  11   0  11     25.2365      2.7495    -25.9297      0.0000
  13   0  11     28.5062      1.0017    -27.4358      0.0000
  14   0  11     48.4787      1.0432    -44.6474      0.0000
  15   0  11     50.0803      1.0129     48.1166      0.0000
  16   0  11     38.9328      1.4289     36.5806      0.0000
  17   0  11     37.8555      1.7324     37.5159      0.0000
  18   0  11     22.7215      2.9680      1.7822      0.0000
  19   0  11     55.0289      1.7960    -48.2291      0.0000
  23   0  11     47.4201      3.1226     46.1512      0.0000
  24   0  11     63.4194      4.5759    -54.3634      0.0000
   0   1  11     83.7361      0.3067     83.9603     -0.0002
   1   1  11      8.2988      0.7903      3.1706      0.0000
   2   1  11     20.4387      0.3715     20.0954      0.0000
   3   1  11     25.9439      0.2795    -26.0644      0.0000
   4   1  11     56.7946      0.2549    -55.4073      0.0000
   6   1  11     35.7312      0.4327    -34.4948      0.0000
   7   1  11     28.1747      0.6649     26.5640      0.0000
   8   1  11     34.8940      0.5505     32.4787      0.0000
   9   1  11     34.7628      0.5155     34.5889      0.0000
  10   1  11     42.7241      0.6139     40.0692      0.0000
  11   1  11     31.5945      0.7972     28.5329      0.0000
  13   1  11     81.6347      0.8750    -80.8947      0.0000
  14   1  11     26.7372      1.3208    -22.2209      0.0000
  17   1  11     57.8813      0.9140     56.6431      0.0000
  22   1  11     17.8379      3.7440     14.8325      0.0000
   1   2  11     44.0626      0.2517    -44.1905      0.0001
   2   2  11     60.4682      0.2714    -61.1991      0.0000
   3   2  11     29.1964      0.2887     29.1709      0.0000
   4   2  11     70.1815      0.2752     69.7440      0.0000
   5   2  11     13.5228      0.4899    -13.8975      0.0000
   6   2  11     12.5092      0.6922    -11.1255      0.0000
   7   2  11     12.9222      0.8466    -13.0335      0.0000
   8   2  11      7.1893      2.1310      5.3396      0.0000
  10   2  11     18.2393      0.7629    -16.8034      0.0000
  12   2  11     16.8827      1.2794    -16.4170      0.0000
  13   2  11     20.8705      1.4174     19.6023      0.0000
  14   2  11     75.4096      0.6994     72.8747      0.0000
  15   2  11     24.6815      1.0138    -24.1159      0.0000
  16   2  11     38.7777      0.8642    -36.8806      0.0000
  17   2  11     37.5591      1.4890    -34.1231      0.0000
  18   2  11     22.0254      2.6032    -18.0902      0.0000
  19   2  11     34.5113      2.0676     31.7705      0.0000
  23   2  11     47.7263      8.0370    -35.2296      0.0000
  24   2  11     67.5138      4.7457     51.8216      0.0000
   0   3  11     40.5649      0.4446    -42.9387      0.0001
   1   3  11     13.8089      0.3971    -13.4341      0.0000
   2   3  11     16.7204      0.4209    -16.3950      0.0000
   3   3  11     14.3243      0.6243     14.2040      0.0000
   4   3  11     17.5321      0.4313     17.5208      0.0000
   5   3  11     11.7524      0.8019      9.3366      0.0000
   6   3  11     30.1301      0.3718     30.0823      0.0000
   7   3  11     13.5250      1.1032    -13.2623      0.0000
   9   3  11     43.0920      0.5889    -42.4658      0.0000
  10   3  11     37.4749      0.6752    -36.3608      0.0000
  11   3  11     35.5757      0.5200    -36.3367      0.0000
  13   3  11     85.8272      0.5377     84.5825      0.0000
  14   3  11     20.0217      2.9233     17.7551      0.0000
  17   3  11     62.2295      1.0024    -59.5255      0.0000
   1   4  11     44.7744      0.3099     45.1378      0.0000
   2   4  11     30.5073      0.4811     30.4032      0.0000
   3   4  11     37.8420      0.5446    -36.5472      0.0000
   4   4  11     69.5824      0.4395    -64.9631      0.0001
   6   4  11     35.7052      0.5796     34.5204      0.0000
   7   4  11     23.5766      1.0205     22.3166      0.0000
  13   4  11     17.7340      1.5063    -18.0917      0.0000
  14   4  11     57.1394      0.6549    -56.9522      0.0000
  15   4  11     28.3044      1.2142     27.6201      0.0000
  16   4  11     36.9928      1.2345     35.5045      0.0000
  17   4  11     31.2807      1.3282     31.0886      0.0000
  19   4  11     37.4922      2.6122    -35.9853      0.0000
  24   4  11     51.6297      8.5982    -48.3199      0.0000
   0   5  11     90.4356      0.6438     88.1392     -0.0002
   2   5  11     15.4896      0.9710     12.6768      0.0000
   3   5  11     25.1532      0.5415    -25.1557      0.0000
   4   5  11     63.3915      0.4398    -60.6093      0.0000
   6   5  11     30.9707      0.6083    -28.9618      0.0000
   7   5  11     22.5608      0.7112     22.3079      0.0000
   8   5  11     33.8739      0.7662     33.7785      0.0000
   9   5  11     34.7702      1.2658     33.9070      0.0000
  10   5  11     39.8607      0.9761     38.5251      0.0000
  11   5  11     21.9340      1.3225     20.5242      0.0000
  12   5  11     19.0053      2.4600    -15.7566      0.0000
  13   5  11     74.3621      0.8690    -73.0987      0.0000
  17   5  11     49.1041      1.2072     50.9361      0.0000
   1   6  11     48.0594      0.4905    -49.0547      0.0000
   3   6  11     47.0503      0.6332     46.1343      0.0001
   4   6  11     54.8223      0.5399     54.3520      0.0000
   6   6  11     52.3108      0.7596    -49.8001      0.0000
   7   6  11     33.8708      0.8640    -32.9029      0.0000
   8   6  11     14.4087      2.3518      7.5072      0.0000
  10   6  11     19.6665      1.8996     13.2831      0.0000
  11   6  11     23.1626      2.7416     16.0108      0.0000
  12   6  11     18.1897      2.6518    -17.9219      0.0000
  13   6  11     20.3970      1.7955     20.1130      0.0000
  14   6  11     43.2929      0.9652     42.4389      0.0000
  15   6  11     31.4494      1.2986    -29.3941      0.0000
  16   6  11     25.4407      3.6258    -27.5572      0.0000
  17   6  11     30.9607      2.9705    -30.0106      0.0000
  19   6  11     34.9862      1.9504     38.3746      0.0000
  24   6  11     46.1628      4.0246     45.4337     -0.0001
   0   7  11     56.1430      0.8004    -57.9095      0.0000
   3   7  11     23.0344      1.5398     20.8295      0.0000
   4   7  11     35.4894      1.0698     33.5741      0.0000
   6   7  11     22.9230      1.3221     21.1688      0.0000
   9   7  11     28.1704      1.8304    -24.9838      0.0000
  10   7  11     35.1801      1.2474    -32.1785      0.0000
  11   7  11     27.5591      2.3588    -24.5594      0.0000
  13   7  11     58.6887      1.5592     58.7300      0.0000
  17   7  11     37.5615      1.7745    -39.8625      0.0001
   1   8  11     28.1189      1.8557     25.1132      0.0000
   2   8  11     36.1884      1.0627     37.9546      0.0001
   3   8  11     27.3883      1.8368    -25.3979      0.0000
   4   8  11     46.8234      1.1340    -47.0551      0.0001
  14   8  11     50.9583      2.0369    -52.1473      0.0000
  17   8  11     25.8835      4.5657     22.4686      0.0000
  26   8  11     39.1533      5.5818     30.3905      0.0000
   0   9  11     49.5250      1.9882     51.8407      0.0000
   9   9  11     30.0316      2.7299     30.7485      0.0000
  10   9  11     29.5547      2.5288     30.6651      0.0000
  13   9  11     60.3269      2.0658    -58.4587      0.0000
   1  10  11     21.4607      3.0473    -24.4616      0.0000
   4  10  11     36.1941      4.6621     39.1771      0.0001
  14  10  11     30.9738      4.6274     33.2021      0.0000
   0  11  11     50.7364      2.3653    -54.3548      0.0001
   4  11  11     28.3536      3.3904     32.1465      0.0000
   4  12  11     28.5663      6.2404    -30.8143      0.0000
   0   0  12     90.5462      0.5829    -85.1930      0.0000
   1   0  12     20.1684      0.4288     20.8699     -0.0001
   2   0  12     14.0715      0.5332    -14.5914      0.0000
   3   0  12     12.6523      0.6098     11.8040      0.0000
   4   0  12     58.2405      0.3810     56.7867      0.0000
   5   0  12     43.8194      0.3951    -42.6967      0.0000
   6   0  12     67.8547      0.4837     63.8890      0.0000
   8   0  12     30.7775      0.6032    -29.0083      0.0000
   9   0  12     67.9024      0.8117     63.3642      0.0000
  10   0  12     68.3145      0.8632    -64.2359      0.0000
  12   0  12     39.1952      2.9117     41.6060      0.0000
  13   0  12    188.5468      3.0020    -62.8201      0.0000
  15   0  12     32.4202      1.3479    -27.9611      0.0000
  17   0  12     22.7950      2.0249     23.4388      0.0000
  18   0  12     21.1601      2.3538     21.6307      0.0000
  19   0  12     28.5143      2.7248     30.7723      0.0000
  20   0  12     38.8850      2.7607    -32.4965      0.0000
  28   0  12     66.8975      7.5309     53.8017      0.0000
   2   1  12     10.0676      1.2024     -3.7115      0.0000
   3   1  12     10.5751      0.6703     -9.5079      0.0000
   4   1  12     22.5750      0.3540    -21.9010      0.0000
   5   1  12     62.4854      0.3284     60.3604      0.0000
   7   1  12     29.5658      0.6600    -29.6677      0.0000
   9   1  12      9.0062      1.5423      9.8024      0.0000
  10   1  12     41.0256      0.6705     39.3076      0.0000
  11   1  12     52.3780      0.7403     50.5640      0.0000
  12   1  12     16.6059      1.4444    -17.0450      0.0000
  13   1  12     41.9991      3.9750    -31.3618      0.0000
  14   1  12     45.3465      1.2681    -44.5942      0.0000
  16   1  12     58.6921      1.7160     51.8717      0.0000
  19   1  12     35.0381      3.6214     21.2416      0.0000
  23   1  12     43.3111      2.1811    -45.0455     -0.0001
  24   1  12     50.1726      2.3201    -52.2136      0.0001
   0   2  12     54.3180      0.4159     54.0134      0.0000
   1   2  12     21.7416      0.3459    -21.9387      0.0000
   2   2  12     13.2624      0.4928     11.7322      0.0000
   3   2  12     19.8964      0.4025    -20.2120      0.0000
   4   2  12     27.6823      0.3479    -27.7984      0.0000
   5   2  12     37.4445      0.3536     35.8813      0.0000
   6   2  12     56.4435      0.3424    -55.3316      0.0000
   7   2  12     15.8084      0.8714     14.9529      0.0000
   9   2  12     50.5959      0.5364    -50.4537      0.0000
  10   2  12     55.1397      0.5040     53.6862      0.0000
  12   2  12     22.4145      1.2504    -21.1324      0.0000
  13   2  12     52.2306      0.8374     47.8753      0.0000
  15   2  12     45.0501      0.9011     42.7844      0.0000
  16   2  12     16.5372      2.2260    -17.3826      0.0000
  18   2  12     27.8107      2.4457    -29.0532      0.0000
  19   2  12     45.8244      1.8834    -42.7389      0.0000
  20   2  12     33.1362      1.8711     41.2486      0.0000
   2   3  12     25.5295      0.4244     25.2177      0.0000
   3   3  12     19.1072      0.5314     17.6996      0.0000
   4   3  12     15.2617      0.6077     14.8860      0.0000
   5   3  12     59.8225      0.3724    -58.1929      0.0000
   6   3  12     25.3827      0.4598    -24.5219      0.0000
   7   3  12     18.6514      0.8049     17.8884      0.0000
   8   3  12     14.0511      1.1489     12.6663      0.0000
  10   3  12     24.0338      0.9290    -21.1089      0.0000
  11   3  12     34.3512      0.6622    -34.0163      0.0000
  13   3  12     24.3184      1.0650     24.4775      0.0000
  14   3  12     35.9339      0.8189     33.1834      0.0000
  16   3  12     38.9700      1.2548    -37.1123      0.0000
  24   3  12     61.6227      4.4448     57.8291      0.0000
   0   4  12     65.4850      0.5264    -63.5779      0.0000
   1   4  12     26.3912      0.4672     26.6297     -0.0001
   2   4  12     14.3266      0.8072    -12.6151      0.0000
   3   4  12     19.9322      0.7131     19.5539      0.0000
   4   4  12     40.2407      0.4832     38.8027      0.0000
   5   4  12     45.0638      0.4505    -43.2418      0.0001
   6   4  12     58.3916      0.5182     55.5770      0.0000
   8   4  12     19.9391      0.9879    -16.4799      0.0000
   9   4  12     58.5368      0.6630     57.3470      0.0000
  10   4  12     59.5800      1.1186    -56.6337      0.0000
  12   4  12     28.4261      0.9922     27.1969      0.0000
  13   4  12     55.3498      0.7938    -54.0510      0.0000
  15   4  12     35.5127      0.9156    -35.4511      0.0000
  17   4  12     23.2952      2.0776     22.1754      0.0000
  19   4  12     37.3133      1.7952     37.0321      0.0000
  20   4  12     28.0804      3.4052    -35.8336      0.0000
   4   5  12     22.9822      0.7079    -21.6065      0.0000
   5   5  12     51.4031      0.5255     50.3917      0.0000
   7   5  12     33.7604      0.6537    -31.9249      0.0000
  10   5  12     33.1395      1.1367     32.0309      0.0000
  11   5  12     46.1652      1.0007     44.1377      0.0000
  12   5  12     16.7572      3.0013    -14.3214      0.0000
  13   5  12     29.2270      1.2763    -29.7115      0.0000
  14   5  12     46.9354      1.3139    -43.4289      0.0000
  16   5  12     47.3890      1.6344     47.5479      0.0000
  24   5  12     42.1429      4.0872    -47.0003      0.0001
   0   6  12     64.5209      0.6185     63.7048      0.0000
   1   6  12     15.9858      1.0371    -14.9760      0.0000
   4   6  12     42.5170      0.5898    -41.5272      0.0000
   5   6  12     31.8265      0.6452     31.4194      0.0000
   6   6  12     49.8137      0.7022    -47.1748      0.0000
   8   6  12     22.8986      1.1943     22.4591      0.0000
   9   6  12     45.3104      1.0987    -44.1698      0.0000
  10   6  12     51.0921      1.0933     49.0900      0.0000
  12   6  12     30.0692      1.9097    -29.5123      0.0000
  13   6  12     43.0348      1.2345     42.4441      0.0000
  19   6  12     30.9150      2.4793    -27.9703      0.0000
   4   7  12     15.6505      2.7564     17.5565      0.0000
   5   7  12     42.5722      0.9712    -43.8630      0.0001
   6   7  12     16.7164      3.2053    -13.5244      0.0000
   7   7  12     23.5376      1.8527     20.9971      0.0000
  10   7  12     22.0447      1.6431    -24.9566      0.0000
  11   7  12     27.4106      1.4820    -26.7986      0.0000
  13   7  12     26.7344      3.4983     22.6880      0.0000
  14   7  12     38.3238      1.9066     38.8042      0.0000
  16   7  12     34.6288      1.6719    -37.1607      0.0000
  24   7  12     43.0662      4.2204     45.7244      0.0000
   0   8  12     44.3561      1.7842    -45.0049      0.0000
   1   8  12     19.5173      4.2122     17.7813      0.0000
   4   8  12     25.0675      1.7515     25.4340      0.0000
   5   8  12     27.1904      1.3922    -27.9308      0.0000
   6   8  12     36.7898      1.2653     36.9844      0.0000
   9   8  12     33.7680      1.5365     34.4213      0.0000
  10   8  12     38.6719      1.7756    -39.8622      0.0000
  13   8  12     32.4267      2.0102    -31.7210      0.0000
  15   8  12     28.5444      3.7922    -29.1004      0.0000
  18   8  12     32.2904      3.9768     24.3763      0.0000
  20   8  12     27.8020      5.2414    -32.0628      0.0000
   5   9  12     39.5324      1.7332     37.2091      0.0001
   6   9  12     28.1500      3.2985     26.1911      0.0000
   0  10  12     47.0765      3.1856     46.6206      0.0000
   5  10  12     26.2800      3.5873     28.7085      0.0000
   6  10  12     31.4421      3.9635    -32.8333      0.0000
  10  10  12     39.2420      4.0165     38.9235     -0.0001
   1   0  13     61.8487      0.3767    -62.2729      0.0000
   2   0  13      8.8997      1.2870     -8.3471      0.0000
   3   0  13     44.5227      0.3984     43.6621      0.0000
   4   0  13     13.0909      0.7491     12.6349      0.0000
   5   0  13     34.2920      0.4437     32.9088      0.0000
   8   0  13     34.4920      0.6205    -33.6793      0.0000
   9   0  13     86.7059      0.6083    -81.8423      0.0000
  10   0  13     59.6786      0.9502    -55.7432      0.0000
  12   0  13     34.7203      1.1041     32.0004      0.0000
  13   0  13     55.6670      3.0545     59.2080      0.0000
  14   0  13     63.3239      4.2882     63.6570      0.0000
  15   0  13     54.1216      5.9852    -52.3017      0.0000
  17   0  13     30.1395      2.0552     27.4708      0.0000
  18   0  13     42.6614      1.6938    -39.3926      0.0000
   0   1  13     46.3953      0.3481     47.0974     -0.0001
   1   1  13     31.0442      0.3341    -31.7773      0.0000
   2   1  13     14.6633      0.5953     13.3538      0.0000
   3   1  13     43.5045      0.2978    -43.4376      0.0000
   4   1  13     25.5069      0.3648    -24.8189      0.0000
   5   1  13     15.1941      0.7006     13.7500      0.0000
   6   1  13     14.0471      0.7636     12.3080      0.0000
   7   1  13     18.3642      0.9794     16.6524      0.0000
   8   1  13     23.7840      1.2572     22.0386      0.0000
   9   1  13     11.9366      2.0505     11.0867      0.0000
  10   1  13     23.7545      1.0125    -23.7722      0.0000
  13   1  13     51.3797      1.0874    -48.6142      0.0000
  21   1  13     29.9568      2.5382     30.1444      0.0000
  23   1  13     42.5657      2.2587    -43.8620      0.0000
  27   1  13     31.5909      4.9651     32.0554      0.0001
   1   2  13     31.9977      0.3255     32.0530      0.0000
   2   2  13     20.6689      0.4235     19.9620     -0.0001
   3   2  13     17.2144      0.4368    -16.6678      0.0000
   4   2  13     18.1902      0.4793    -17.5708      0.0000
   6   2  13     25.7600      0.4257    -23.0963      0.0000
   7   2  13     27.7423      0.6251    -26.5549      0.0000
   8   2  13     40.1178      0.7096     40.5077      0.0000
   9   2  13     58.4050      0.5711     58.3611      0.0000
  10   2  13     66.6372      0.6133     65.1154      0.0000
  12   2  13     41.3413      0.6718    -40.0523      0.0000
  13   2  13     46.7249      0.7675    -43.4202      0.0000
  14   2  13     73.5042      0.8750    -71.2852      0.0000
  15   2  13     44.4029      1.0366     42.9903      0.0000
  16   2  13     28.7674      1.2238     26.1552      0.0000
  17   2  13     37.9533      1.1293    -36.0031      0.0000
  18   2  13     48.9602      1.1453     45.7269      0.0000
   0   3  13     22.9846      1.0674    -22.7693      0.0000
   1   3  13     11.1148      1.1010     -4.3243      0.0000
   2   3  13     12.3180      1.0263    -10.2547      0.0000
   3   3  13     21.0000      0.6020      9.3474      0.0000
   5   3  13     20.5654      0.5484     20.1290      0.0000
   6   3  13     15.3985      0.8059    -15.2861      0.0000
   8   3  13     22.1937      1.3670     -5.1332      0.0000
   9   3  13     38.8788      0.6756    -40.1202      0.0000
  10   3  13     26.4306      0.6649     27.7354      0.0000
  11   3  13     25.0154      1.1053    -21.3488      0.0000
  13   3  13     64.1985      0.9785     68.5555      0.0000
  14   3  13     22.4437      2.5695    -20.5833      0.0000
  17   3  13     31.1657      2.0742    -27.7772      0.0000
  22   3  13     31.5199      5.4776    -28.6462      0.0000
  23   3  13     40.7324      2.8070     44.2489     -0.0001
   1   4  13     44.3276      0.3322    -45.8072      0.0000
   2   4  13     18.3025      0.6031    -17.6158      0.0000
   3   4  13     33.7462      0.5004     33.3517      0.0000
   4   4  13     18.1091      0.7891     17.5597      0.0000
   5   4  13     16.6542      0.7025     17.5498      0.0000
   6   4  13     22.8505      0.7350     22.6159      0.0001
   7   4  13     18.9733      1.7259     14.0534      0.0000
   8   4  13     35.9834      1.1718    -36.6649      0.0000
   9   4  13     65.3176      0.8708    -64.7860      0.0000
  10   4  13     60.9619      0.7936    -59.7635      0.0000
  12   4  13     37.9350      1.1069     36.6123      0.0000
  13   4  13     45.9834      1.0085     48.2964      0.0000
  14   4  13     67.2335      0.7418     65.2507      0.0000
  15   4  13     45.1202      0.8822    -46.7708      0.0000
  16   4  13     28.5249      1.5230    -24.4348      0.0000
  17   4  13     35.2049      1.8744     31.6322      0.0000
  18   4  13     41.9611      1.3200    -41.5621      0.0000
   0   5  13     34.9375      0.6090     36.0960      0.0000
   1   5  13     40.5633      0.4284    -40.8681      0.0000
   3   5  13     50.3407      0.4932    -49.9408      0.0000
   4   5  13     24.9843      0.6836    -24.0876      0.0000
   5   5  13     25.8457      0.7156     24.9130      0.0000
   7   5  13     26.8454      1.0948     24.8848      0.0001
   8   5  13     20.4969      1.1777     20.3924      0.0000
  10   5  13     15.3665      2.7728    -17.5614      0.0000
  13   5  13     37.5135      1.2910    -35.8344      0.0000
   1   6  13     42.0562      0.6241     43.0924      0.0000
   3   6  13     33.8747      0.7637    -35.0395      0.0000
   4   6  13     12.7170      2.3261    -13.6029      0.0000
   5   6  13     15.9717      1.5980    -15.9116      0.0000
   6   6  13     11.1364      2.6967    -10.8879      0.0000
   7   6  13     18.3302      2.1497    -13.2588      0.0000
   8   6  13     26.4669      1.1720     25.0892      0.0000
   9   6  13     59.4467      1.1461     59.3451      0.0000
  10   6  13     44.8317      1.2355     44.3601      0.0000
  12   6  13     24.0530      3.2722    -24.1324      0.0000
  13   6  13     45.2416      1.5508    -46.3678      0.0000
  14   6  13     52.9741      1.2363    -51.9212      0.0000
  15   6  13     46.0474      1.4971     44.3767      0.0000
  17   6  13     30.5404      2.2467    -28.3331      0.0000
  18   6  13     31.5225      2.2198     33.1173      0.0000
   0   7  13     24.7342      3.9470    -22.0702      0.0000
   9   7  13     18.2545      3.0382    -19.3814      0.0000
  11   7  13     25.9761      3.1069    -15.7670      0.0000
  13   7  13     45.3207      1.6703     44.7168     -0.0001
  16   7  13     34.3736     10.2612    -10.5465      0.0000
   1   8  13     28.2957      2.1027    -27.2794      0.0000
   3   8  13     24.4034      1.6618     23.8848      0.0000
   7   8  13     24.3079      2.6870     21.3980      0.0001
   8   8  13     27.9704      2.3616    -25.5462      0.0000
   9   8  13     44.3496      1.7192    -43.0648      0.0000
  10   8  13     41.4444      1.6658    -44.4711      0.0000
  12   8  13     28.2827      2.3652     25.7346      0.0000
  13   8  13     38.7893      2.4946     35.8133      0.0000
  14   8  13     49.0782      1.6966     50.5110      0.0000
  15   8  13     33.3555      3.7076    -37.1998      0.0000
   8   9  13     85.1016      7.7750      7.5581      0.0000
  13   9  13     42.3137      4.1770    -38.6314      0.0000
   1  10  13     33.3859      2.1165     33.5602      0.0000
   9  10  13     37.7363      3.5102     42.3713     -0.0001
  10  10  13     34.7460      4.5078     34.5138      0.0000
   1   0  14     22.0066      0.5271    -22.1851      0.0000
   2   0  14     17.3154      0.7206    -17.4198      0.0000
   3   0  14     16.1499      0.5871    -16.2439      0.0000
   4   0  14     22.8605      0.6025    -20.9185      0.0000
   5   0  14     39.6362      0.4926     37.5528      0.0000
   6   0  14     23.8267      0.9241     23.0596      0.0000
   7   0  14     27.9704      0.7640     25.5114      0.0000
   8   0  14      9.8557      1.6239     -6.1374      0.0000
   9   0  14     46.2341      0.8489    -43.9470      0.0000
  10   0  14     31.2411      0.9929    -30.4511      0.0000
  11   0  14     19.9010      1.6557    -18.9049      0.0000
  12   0  14     17.8895      1.8661    -15.0400      0.0000
  13   0  14     47.7391      1.1620     46.4889      0.0000
  16   0  14     42.4295      7.0332     33.9751      0.0000
  17   0  14     35.3065      1.8270    -35.2406      0.0000
  20   0  14     44.1023      2.3077    -42.5881      0.0000
   1   1  14     67.2101      0.3039    -66.5822      0.0001
   3   1  14     41.0160      0.3405     40.8713      0.0000
   4   1  14      9.0207      2.2437     -7.8575      0.0000
   5   1  14     30.9830      0.4488     30.9726      0.0000
   7   1  14     57.7462      0.6327     53.9476     -0.0001
   8   1  14     13.5123      1.4769    -11.1641      0.0000
   9   1  14     62.6419      0.8105    -58.4086      0.0000
  10   1  14     36.7876      1.1170     33.7502      0.0000
  11   1  14     37.4004      0.9172    -35.6403      0.0000
  12   1  14     19.8866      1.3461    -18.9770      0.0000
  13   1  14     50.6458      1.2324     47.9473      0.0000
  14   1  14     57.8461      1.3145    -54.5589      0.0000
  16   1  14     46.6924      3.5845     39.1384      0.0000
  17   1  14     41.0744      1.5476     38.1140      0.0000
  21   1  14     31.4197      2.1544    -30.8015      0.0000
  24   1  14     21.8871      4.1116    -24.8802      0.0000
  27   1  14     50.3360      3.1681     54.3855      0.0000
   0   2  14     44.8796      0.5632    -44.7108      0.0001
   1   2  14     13.5407      0.5515    -12.2559      0.0000
   2   2  14     14.9372      0.6532     14.6234      0.0000
   3   2  14     13.5450      0.5639    -13.4743      0.0000
   4   2  14     47.0922      0.3499     46.2677      0.0000
   6   2  14     17.2706      0.5677    -16.9043      0.0000
   8   2  14     15.1548      1.3050    -15.5185      0.0000
  10   2  14     21.2414      0.7841     20.9342      0.0000
  12   2  14     30.2542      0.8450     29.0137      0.0000
  13   2  14     21.1633      1.1961    -19.7253      0.0000
  16   2  14     43.9116      1.2767    -42.2628      0.0000
  20   2  14     54.3473      5.2965     46.1857      0.0000
   1   3  14     67.3977      0.4268     64.6414     -0.0001
   2   3  14     26.0230      0.7701    -25.6527      0.0000
   3   3  14     43.2426      0.4650    -41.8355      0.0001
   5   3  14     30.3728      0.4895    -29.3458      0.0000
   6   3  14     12.3863      0.9808     13.6547      0.0000
   7   3  14     49.8005      0.5634    -48.6279      0.0000
   8   3  14     18.6434      1.5658     17.5488      0.0000
   9   3  14     54.0265      0.6651     54.2643      0.0000
  10   3  14     46.3609      0.6362    -45.2057      0.0000
  11   3  14     35.6832      0.8015     33.2467      0.0000
  13   3  14     39.8113      0.9581    -41.9045      0.0000
  14   3  14     60.9060      0.9290     60.8189      0.0000
  16   3  14     31.3677      2.1051    -31.5293      0.0000
  17   3  14     41.2968      1.5683    -41.1234      0.0000
  21   3  14     34.5098      3.5389     33.1314      0.0000
   0   4  14     34.0378      0.6057     34.9675     -0.0001
   2   4  14     16.2914      0.8633    -15.3021      0.0000
   4   4  14     35.7932      0.5138    -35.6582      0.0000
   6   4  14     22.3028      0.6725     22.3810      0.0000
   9   4  14     16.6719      1.4033    -14.8750      0.0000
  10   4  14     24.7708      1.2047    -25.0744      0.0000
  12   4  14     22.3139      1.5702    -22.1306      0.0000
  13   4  14     28.0142      1.8850     26.1653      0.0000
  16   4  14     36.4226      1.0998     38.0031      0.0000
  20   4  14     46.1833      1.8523    -42.8824      0.0000
   1   5  14     56.8293      0.4560    -56.6237      0.0000
   3   5  14     37.9140      0.6994     35.5586     -0.0001
   5   5  14     28.8061      0.9498     27.2850      0.0000
   7   5  14     49.6010      0.8801     47.3166      0.0000
   9   5  14     55.2919      1.2162    -53.6263     -0.0001
  10   5  14     29.4260      1.9382     30.6248      0.0000
  11   5  14     32.1862      2.1460    -34.3596      0.0000
  13   5  14     39.4894      1.3293     42.5898      0.0000
  14   5  14     48.8030      1.1601    -48.2866      0.0000
  16   5  14     38.3267      1.4370     42.1019      0.0000
  17   5  14     34.4232      1.6774     33.4752      0.0000
   0   6  14     23.1035      1.1466    -21.7137      0.0001
   1   6  14     17.1433      2.1487     14.9313      0.0000
   4   6  14     22.9765      1.0797     21.5738      0.0000
   5   6  14     21.8582      1.2922    -19.5507      0.0000
   6   6  14     19.2990      1.8471    -20.0878     -0.0001
   9   6  14     23.6203      1.2237     23.8457      0.0000
  13   6  14     33.3659      1.7315    -35.4350      0.0000
  16   6  14     31.6956      2.8599    -30.6965      0.0000
  17   6  14     21.8464      4.0993     26.3440      0.0000
  20   6  14     36.2212      4.6921     37.1193      0.0000
   1   7  14     50.9366      0.6467     53.0645     -0.0001
   3   7  14     37.3486      1.0918    -38.5687      0.0001
   4   7  14     14.4522      2.7919      8.4066      0.0000
   5   7  14     27.1218      1.5904    -24.0963      0.0000
   7   7  14     31.0662      1.0946    -33.3523      0.0000
   9   7  14     46.4836      1.0469     45.4449     -0.0001
  10   7  14     31.6370      1.9006    -29.9279      0.0000
  14   7  14     39.9067      3.0519     43.3223      0.0000
  17   7  14     33.4640      2.1253    -36.2004      0.0000
   0   8  14     33.2093      1.7901     36.7491     -0.0001
   4   8  14     35.7454      2.3333    -34.9349      0.0000
  16   8  14     27.0120      4.6646     33.5187      0.0000
   1   9  14     40.6362      1.5017    -42.9913     -0.0002
   3   9  14     30.4649      2.2710     30.7528     -0.0001
   7   9  14     29.1186      1.8964     31.9075      0.0000
   9   9  14     36.9931      2.3100    -40.0035      0.0000
  10   9  14     32.7256      3.0760     31.1309      0.0000
  14   9  14     36.0649      3.0445    -41.5758      0.0000
  16   9  14     43.2587      7.4118     31.7347      0.0000
   2   0  15     63.7550      0.4987     62.6404     -0.0001
   3   0  15     28.2145      0.5752    -26.5404      0.0000
   4   0  15     67.6738      0.4688     64.1974      0.0000
   5   0  15     19.6647      0.7270     18.0950      0.0000
   6   0  15    111.5232      0.5229   -103.4407      0.0000
   7   0  15     17.8059      1.8602    -18.7332      0.0000
  10   0  15     26.0241      1.6556     24.0563      0.0000
  11   0  15     41.8461      0.9785     41.1269      0.0000
  14   0  15     59.9565      1.3253     55.4596      0.0000
  20   0  15     31.1840      3.2410    -27.6018      0.0000
  22   0  15     37.8873      3.7019    -35.5595      0.0000
  24   0  15     74.7583      2.3843     85.0245      0.0000
   0   1  15     25.3922      0.5928    -26.2619      0.0000
   1   1  15     43.3404      0.3660    -42.8638      0.0000
   2   1  15     15.5906      0.8928    -13.1927      0.0000
   3   1  15     14.6707      1.0037    -16.1521      0.0000
   4   1  15     25.1492      0.5535     24.8730     -0.0001
   5   1  15     43.6376      0.4573     43.3519     -0.0001
   6   1  15     13.8908      1.4855     11.6914      0.0000
   8   1  15     46.4622      0.6691    -45.0148      0.0001
   9   1  15     47.8684      0.9480    -43.2093      0.0000
  11   1  15     16.1742      2.1455    -13.0194      0.0000
  12   1  15     23.9533      1.5199     25.4283      0.0000
  13   1  15     35.9835      1.5880     34.0538      0.0000
  15   1  15     41.9828      1.6625     41.4776      0.0000
  19   1  15     43.0632      2.1637    -45.2510      0.0000
  21   1  15     26.4686      3.8952     27.3173      0.0000
   2   2  15     20.4685      0.6087    -19.9027      0.0000
   3   2  15     26.8385      0.4965     25.7089      0.0000
   4   2  15     68.7645      0.3833    -64.7532      0.0000
   6   2  15     67.1369      0.4087     63.7397      0.0000
   7   2  15     24.3860      0.6551     23.9565      0.0000
  11   2  15     49.6034      0.8419    -49.0262      0.0000
  13   2  15     34.0896      1.1274     31.4083      0.0000
  14   2  15     79.3036      0.7923    -75.7409      0.0000
  15   2  15     33.6584      1.1996     32.4975      0.0000
  16   2  15     35.3022      1.7203     35.3353      0.0000
  17   2  15     25.0936      3.0271    -21.2416      0.0000
  22   2  15     29.5044      3.2132     26.6062      0.0000
  24   2  15     82.0063      2.4082    -80.8400      0.0000
   0   3  15     30.4299      0.8272     29.1664      0.0000
   1   3  15     46.3381      0.4104     46.4695      0.0000
   2   3  15     13.8567      1.2684     10.5309      0.0000
   3   3  15     17.0290      0.9305     15.6700      0.0000
   4   3  15     25.8965      0.5545    -26.6632      0.0000
   5   3  15     52.4573      0.4602    -51.5703      0.0000
   6   3  15     10.0133      2.3282     -9.7464      0.0000
   7   3  15     16.3467      1.4606     12.5638      0.0000
   8   3  15     46.7315      0.9991     43.6768      0.0001
   9   3  15     51.2869      0.6624     51.9022      0.0000
  12   3  15     29.6171      1.5254    -27.5495      0.0000
  13   3  15     45.8347      1.2515    -43.5836      0.0000
  15   3  15     36.3143      1.2927    -34.7933      0.0000
  17   3  15     43.6432      1.8519     40.9683      0.0000
  19   3  15     41.5597      2.0176     38.7042      0.0000
  21   3  15     49.5734      7.0579    -33.8373      0.0000
   2   4  15     39.7809      0.4998     38.9890      0.0000
   3   4  15     27.4101      0.6369    -26.7379      0.0000
   4   4  15     63.3400      0.4915     60.7937     -0.0002
   5   4  15     19.6450      1.7911      7.4217      0.0000
   6   4  15     80.8424      0.5447    -77.3053      0.0000
   7   4  15     18.9227      1.2569    -15.9951      0.0000
  11   4  15     38.4154      1.1851     37.7859      0.0000
  12   4  15     24.5951      2.8790      0.0991      0.0000
  13   4  15     30.3063      3.0933    -24.2494      0.0000
  14   4  15     60.0100      0.9394     60.1342      0.0000
  15   4  15     23.9472      3.0442    -23.0687      0.0000
  16   4  15     37.5145      1.7896    -34.2384      0.0000
  24   4  15     72.8747      2.3305     75.4659     -0.0001
   0   5  15     32.4721      1.2292    -31.6285      0.0000
   1   5  15     35.4619      0.6625    -36.1010      0.0001
   3   5  15     14.6113      2.3653    -12.0075      0.0000
   4   5  15     28.4345      1.1319     27.0362     -0.0001
   5   5  15     38.3819      0.8248     37.2636     -0.0001
   8   5  15     37.7468      0.9863    -38.5723      0.0000
   9   5  15     32.5374      1.4595    -32.4366     -0.0001
  11   5  15     18.8517      2.5667    -14.6075      0.0000
  12   5  15     30.3447      1.6681     27.7888      0.0000
  13   5  15     33.8024      3.0403     25.6429      0.0000
  15   5  15     37.6638      1.4286     38.9711      0.0000
  17   5  15     25.5139      3.2995    -26.8081      0.0000
  19   5  15     38.3550      1.8333    -40.6919      0.0000
   2   6  15     38.4616      0.6388    -39.1907      0.0001
   3   6  15     21.1607      2.5235     19.9964      0.0000
   4   6  15     51.6565      0.7087    -52.7723      0.0001
   5   6  15     14.7797      3.1743    -13.2670      0.0000
   6   6  15     76.5232      0.7617     73.0951      0.0000
  14   6  15     46.8712      1.3255    -50.4148      0.0000
  16   6  15     30.1521      2.1853     28.2236      0.0000
  24   6  15     79.7083      5.5355    -69.8275      0.0000
   0   7  15     16.7957      2.7613     17.6898      0.0000
   1   7  15     31.8063      0.8027     31.5619      0.0000
   5   7  15     35.7571      0.9433    -36.3196      0.0000
   8   7  15     22.4711      1.7789     20.9888      0.0000
   9   7  15     30.2808      1.5426     31.4706      0.0000
  13   7  15     32.1379      2.5258    -27.1958      0.0000
  15   7  15     26.0399      4.5134    -31.0121      0.0000
  17   7  15     27.4784      4.5280     29.1463      0.0000
   4   8  15     44.2535      1.4856     47.4536     -0.0001
   6   8  15     46.8957      1.1762    -48.8760      0.0000
  11   8  15     38.4092      4.3117     31.9945      0.0000
  14   8  15     53.9637      2.7933     52.6724      0.0000
  15   8  15     16.5781      4.3163    -21.2496      0.0000
  16   8  15     30.7989      4.5656    -28.4399      0.0000
  24   8  15     46.4963      5.7073     58.9759      0.0000
   0   9  15     38.2556      3.3750    -31.5327      0.0000
   1   9  15     17.5440      3.9406    -28.2961      0.0000
   5   9  15     35.0974      3.4678     32.5086      0.0000
   8   9  15     25.3823      5.1172    -24.9746      0.0000
   9   9  15     26.3964      5.1824    -25.9157      0.0000
   2  10  15     35.0805      4.7536    -27.8451      0.0000
   4  10  15     37.6407      2.6003    -40.0400      0.0001
   6  10  15     51.1525      2.1095     53.5169     -0.0001
   0   0  16     69.1743      1.1139     65.2494      0.0000
   1   0  16     14.1372      1.2416     15.4068      0.0000
   4   0  16     30.0946      0.8136    -26.9333      0.0000
   5   0  16     15.1563      1.0367    -15.1666      0.0000
   6   0  16     23.1233      0.9385    -22.1959      0.0000
   8   0  16     22.9432      1.1261    -17.7421      0.0000
  10   0  16     40.4988      1.2218     36.3456      0.0000
  12   0  16     24.6506      1.7996     23.4403      0.0000
  13   0  16     20.2168      2.2227     21.2764      0.0000
  14   0  16     30.8193      1.9657    -29.0813      0.0000
  26   0  16     30.0116      4.4645    -33.6359      0.0000
   2   1  16     34.6998      0.5145    -34.9582      0.0000
   4   1  16     72.6799      0.4507     70.0826      0.0000
   5   1  16     31.2484      0.6145    -30.2413      0.0001
   6   1  16     25.3486      0.6103    -24.7739      0.0000
   7   1  16     53.8670      0.4708     50.8677      0.0000
  11   1  16     57.5190      1.2764    -52.3414      0.0000
  12   1  16     21.0370      1.6429    -20.4051      0.0000
  13   1  16     18.4848      2.5683    -12.0901      0.0000
  14   1  16     53.5609      1.6696     49.1465      0.0000
  17   1  16     66.2644      8.0413     60.8776      0.0000
  21   1  16     47.2536      1.9497    -47.8437      0.0000
  23   1  16     40.5008      2.6367     44.5253      0.0001
  24   1  16     31.5150      3.0798     34.2759      0.0000
   0   2  16     81.5267      0.5306    -80.0281      0.0001
   3   2  16     15.2249      0.8695     14.9230      0.0000
   4   2  16     42.4723      0.4807     41.3255      0.0000
   6   2  16     22.2030      0.6394     21.9219      0.0000
   7   2  16     25.0111      0.6639    -23.3517      0.0000
  10   2  16     38.8215      0.8990    -36.5733      0.0000
  13   2  16     24.9172      1.5973    -27.0277      0.0000
  14   2  16     30.9541      2.1271     28.8371      0.0000
   1   3  16     18.2639      0.7594    -17.3231      0.0000
   3   3  16     30.6945      0.6797     29.8761      0.0000
   4   3  16     67.9340      0.5110    -66.6486      0.0000
   5   3  16     47.3406      0.5141     46.9753      0.0000
   6   3  16     55.8420      0.5392     53.8630      0.0000
   7   3  16     73.8700      0.6858    -71.4877      0.0000
  10   3  16     24.9936      1.4684    -26.7889      0.0000
  11   3  16     69.4315      0.7214     67.5588      0.0000
  12   3  16     18.2488      2.0591     19.8044      0.0000
  13   3  16     24.1218      1.9685     19.7108      0.0000
  14   3  16     33.7515      1.4595    -32.0585      0.0000
  17   3  16     64.5408      1.6187    -62.6326      0.0000
  19   3  16     41.4084      3.4645     41.9842      0.0000
  21   3  16     43.2920      2.6680     47.1320      0.0000
  23   3  16     43.5472      2.3519    -47.0149      0.0000
  24   3  16     36.5626      3.0186    -33.4327      0.0000
   0   4  16     63.3029      0.7552     63.1917     -0.0001
   4   4  16     28.8542      0.8087    -28.2934      0.0000
   6   4  16     21.0202      1.1392    -21.5164     -0.0001
   7   4  16     17.7221      2.3115     13.9557      0.0000
  10   4  16     41.4916      0.9510     38.0512      0.0000
  12   4  16     21.3702      1.9260     21.3568      0.0000
  13   4  16     25.6555      2.0215     24.8550      0.0000
  14   4  16     31.2287      1.7412    -29.8710      0.0000
   1   5  16      9.2701      2.1177     -9.5175      0.0000
   2   5  16     39.9120      0.5327    -39.1533      0.0000
   4   5  16     61.5820      0.5639     60.5370      0.0000
   5   5  16     20.4848      1.4039    -18.2461      0.0000
   6   5  16     22.4548      1.5656    -18.7079      0.0000
   7   5  16     43.4834      0.7347     42.7643      0.0000
   9   5  16     24.4307      1.8732     -9.9774      0.0000
  11   5  16     40.3222      1.5202    -41.7878      0.0000
  14   5  16     42.6984      1.8970     48.6652      0.0000
  17   5  16     46.7993      1.5311     50.0799      0.0000
  21   5  16     35.8627      2.5164    -39.0993      0.0000
  23   5  16     32.1218      3.5401     37.6923      0.0001
   0   6  16     57.8696      0.7751    -59.3581      0.0001
   4   6  16     27.8550      1.1579     28.1324      0.0000
  10   6  16     31.7671      2.7371    -32.4001      0.0000
  14   6  16     24.0245      3.5571     22.9170      0.0000
   4   7  16     52.4993      1.0504    -53.4033      0.0001
   5   7  16     30.8556      1.3944     30.2851     -0.0001
   6   7  16     34.3649      1.2026     33.5426      0.0000
   7   7  16     51.8059      1.0614    -51.6542      0.0001
  11   7  16     44.7544      1.9248     45.1932     -0.0001
  14   7  16     31.0807      3.6705    -37.2885      0.0000
  17   7  16     46.8676      2.1248    -50.5658      0.0001
   0   8  16     57.9377      1.2079     57.5240     -0.0001
   4   8  16     28.8616      2.5828    -29.3796      0.0000
  10   8  16     30.0534      2.0990     31.3736      0.0000
   4   9  16     45.7676      3.4949     45.5013      0.0002
   7   9  16     46.8850      1.5861     47.7642      0.0000
   3  13  16     68.5019     16.0500     -8.1173      0.0000
   1   0  17     29.8479      0.7873     31.8185      0.0000
   2   0  17     44.2752      0.6836     44.9952      0.0000
   3   0  17     52.5532      0.5902    -52.2790      0.0000
   5   0  17     48.9815      0.6501     45.5679      0.0000
   6   0  17     15.8164      1.2664    -14.7491      0.0000
   7   0  17     17.5457      1.3912    -16.1362      0.0000
  10   0  17     19.9889      1.4808     20.3356      0.0000
  11   0  17     43.9941      2.1277     37.1430      0.0000
  14   0  17     34.3801      1.9184    -33.2402      0.0000
  21   0  17     27.1551      2.8983     31.2588      0.0000
   0   1  17     16.7909      0.9742     16.8720      0.0000
   1   1  17     28.1559      0.5915     28.5441      0.0000
   3   1  17     78.2939      0.4634     75.6211     -0.0002
   4   1  17     18.6321      1.2230    -17.4242      0.0000
   5   1  17     22.0432      0.9081    -20.3344      0.0000
   6   1  17     14.9737      1.3562    -14.8462      0.0000
   7   1  17     81.5110      0.4800    -77.3482      0.0001
   9   1  17     28.7753      1.1274     27.0620      0.0000
  10   1  17     29.3663      1.5234     26.0138      0.0000
  11   1  17     32.4296      1.6465     29.1585      0.0000
  12   1  17     31.1112      1.5404     27.3860      0.0000
  14   1  17     28.8664      2.1327    -29.1744      0.0000
   1   2  17     48.8424      0.5037    -49.3906      0.0000
   2   2  17     42.4823      0.5849    -40.8637      0.0000
   3   2  17     71.8429      0.6019     69.9940     -0.0002
   4   2  17     17.9172      2.2433     18.7528      0.0000
   5   2  17     29.5459      0.7511    -28.7614      0.0000
   9   2  17     19.3444      1.8045    -16.3003      0.0000
  10   2  17     23.9081      1.9029    -17.9664      0.0000
  11   2  17     24.1762      1.4506    -22.9987      0.0000
  13   2  17     34.9417      1.3112     35.0062      0.0000
  14   2  17     33.0860      1.4286     31.7185      0.0000
  15   2  17     30.0315      2.0818    -26.9685      0.0000
  17   2  17     26.1330      3.5302     20.6089      0.0000
  18   2  17     25.0048      3.8777    -26.1363      0.0000
   0   3  17     21.2960      1.1638    -18.9515      0.0001
   1   3  17     26.8510      0.6712    -25.9967      0.0000
   3   3  17     75.2996      0.5086    -72.4039      0.0000
   4   3  17     23.0984      1.4881     18.6283      0.0000
   5   3  17     18.7221      1.3116     17.0367      0.0000
   6   3  17     21.8706      1.1232     21.5301      0.0001
   7   3  17     77.5289      0.5562     74.1835      0.0000
   8   3  17    130.3795      5.1651      7.7773      0.0000
   9   3  17     20.1926      2.9812    -22.7650      0.0000
  10   3  17     34.9678      2.2056    -34.1784      0.0000
  11   3  17     24.4304      1.7337    -26.8235      0.0000
  12   3  17     27.0903      1.6081    -24.3021      0.0000
  14   3  17     35.6203      1.4990     37.8482      0.0000
   1   4  17     44.0957      0.6241     44.9147      0.0001
   2   4  17     38.4901      0.7287     39.2794      0.0001
   3   4  17     66.6948      0.6233    -65.5933      0.0002
   4   4  17     17.4374      2.0758    -15.1435      0.0000
   5   4  17     27.2365      0.9606     28.8158      0.0000
  11   4  17     25.0370      2.0577     21.7078      0.0000
  13   4  17     33.1961      2.8673    -33.2470      0.0000
  14   4  17     28.1693      1.6035    -30.2907      0.0000
  15   4  17     22.2605      3.8911     26.2447      0.0000
  21   4  17     24.5491      2.7121     27.3302      0.0000
   0   5  17     17.6532      1.6455     18.0688      0.0000
   1   5  17     23.0259      0.9304     23.6981      0.0000
   3   5  17     68.5756      0.6185     67.6739      0.0000
   4   5  17     19.1237      2.1221    -16.4145      0.0000
   5   5  17     17.5780      2.6274    -16.0373      0.0000
   7   5  17     71.0029      0.7130    -69.7652      0.0001
   9   5  17     22.2988      2.8761     22.5979      0.0000
  11   5  17     22.9994      1.8527     25.0996      0.0000
  12   5  17     25.0475      3.6773     22.8003      0.0000
   1   6  17     24.8276      1.1117    -26.0646      0.0000
   2   6  17     33.6762      0.9240    -36.2419      0.0000
   3   6  17     47.0440      1.2650     45.2853     -0.0001
   5   6  17     38.9949      1.1919    -38.5474      0.0000
   7   6  17     20.3148      2.4356     19.8355      0.0000
  14   6  17     27.9334      4.4283     28.7273      0.0000
   3   7  17     56.3001      0.8641    -57.7228      0.0002
   7   7  17     58.5911      1.0830     59.3924     -0.0001
   1   8  17     35.0547      1.5944     35.9571     -0.0001
   2   8  17     27.0745      2.4195     28.0840      0.0000
   3   8  17     52.7464      1.0278    -53.8251      0.0000
   5   8  17     22.4245      2.2230     22.2338      0.0000
   8   8  17    109.6945      9.7444      8.3507      0.0000
   3   9  17     50.2564      1.6927     52.3047     -0.0001
   7   9  17     51.4764      1.4884    -53.9134      0.0000
   3  10  17     39.9458      3.2275     42.2032      0.0000
   0   0  18     44.0978      2.5638     45.0133      0.0000
   3   0  18     33.5026      0.8298    -31.4203      0.0000
   5   0  18     20.4252      1.1877    -18.3599      0.0000
   7   0  18     26.3256      0.9200     25.6465     -0.0001
   8   0  18     53.7141      0.9216    -49.4416      0.0001
   9   0  18     16.9171      1.6368     13.6979      0.0000
  10   0  18     36.8691      2.2045     35.8841      0.0000
  11   0  18      9.1239      2.7515     -5.5526      0.0000
  12   0  18     47.8914      1.2936     44.4881      0.0000
  16   0  18     36.2102      2.3687    -34.4019      0.0000
   1   1  18     33.5674      0.6261     32.4447     -0.0001
   2   1  18     30.2717      0.7639    -30.7119      0.0000
   3   1  18     32.1581      0.6790    -31.9779      0.0000
   4   1  18     32.1154      0.7788     27.7855     -0.0001
   5   1  18     31.9961      0.7513     30.0807      0.0000
   7   1  18     44.7196      0.6265    -43.4709      0.0001
  11   1  18     45.9340      1.2949     43.3680      0.0000
  17   1  18     38.8597      2.5927    -35.3693      0.0000
   1   2  18     18.9988      1.0560     19.4787     -0.0001
   3   2  18     50.2804      0.6981     48.5252      0.0000
   4   2  18     43.6215      0.6635    -43.1912      0.0000
   7   2  18     45.3477      0.7349    -43.6454      0.0000
   8   2  18     79.8043      0.6305     77.4154      0.0000
  10   2  18     46.2462      0.9891    -43.3701      0.0000
  11   2  18     23.8097      1.6104     21.4247      0.0000
  12   2  18     60.0217      2.9339    -65.2187      0.0000
  14   2  18     21.3127      3.2819     17.3173      0.0000
  16   2  18     48.8254      1.5476     48.5973      0.0000
  20   2  18     42.4402      2.4776    -47.0608      0.0000
   1   3  18     33.7501      0.6637    -33.5968      0.0000
   2   3  18     34.5977      0.7167     35.0616      0.0000
   3   3  18     30.9297      0.8271     32.2475      0.0000
   4   3  18     31.0408      0.8651    -29.0564      0.0000
   5   3  18     25.3871      0.9700    -24.3694      0.0000
   7   3  18     46.7037      0.7423     43.3965      0.0000
  11   3  18     47.2456      1.3132    -45.4684      0.0000
  13   3  18     22.0289      2.4199     23.0942      0.0000
  17   3  18     30.0614      3.6626     30.3641      0.0000
   0   4  18     27.5453      2.1979     21.8943      0.0000
   2   4  18     38.4870      1.6807    -10.2779      0.0000
   3   4  18     37.9868      1.1499    -37.5958      0.0000
   4   4  18     23.3534      2.3249     24.9042      0.0000
   7   4  18     36.1697      0.8858     34.6888      0.0000
   8   4  18     61.0207      0.7609    -59.8675      0.0000
  10   4  18     39.4901      1.7206     39.6812      0.0000
  12   4  18     50.8180      1.2579     50.5586      0.0000
  16   4  18     38.9645      1.7849    -39.0938      0.0000
  20   4  18     39.5818      2.5058     39.7815      0.0000
   1   5  18     23.6885      1.0189     22.3632      0.0000
   2   5  18     25.0780      1.0484    -24.8213      0.0000
   3   5  18     25.4187      1.1713    -25.7346      0.0000
   4   5  18     26.7297      1.3558     26.0058      0.0000
   5   5  18     31.3642      1.0558     31.6571      0.0000
   7   5  18     43.6219      0.9695    -42.6432      0.0001
  11   5  18     39.8932      2.6943     42.8134      0.0000
  21   5  18     30.0631      4.1919     32.2883      0.0000
   0   6  18     25.8152      1.9742    -23.8054      0.0000
   3   6  18     29.1763      1.4472     28.9358      0.0000
   4   6  18     19.5921      2.8259    -16.9219      0.0000
   7   6  18     31.6872      2.0211    -27.3817      0.0001
   8   6  18     51.4500      1.0724     49.8495     -0.0001
  10   6  18     23.1430      4.4356    -30.5828      0.0000
  12   6  18     39.8551      2.4597    -40.9847      0.0000
   1   7  18     27.4056      1.2826    -26.6610      0.0000
   2   7  18     34.3150      1.1612     35.6623      0.0000
   3   7  18     32.4871      1.3063     30.6769      0.0000
   4   7  18     27.0011      2.1171    -26.1952     -0.0001
   5   7  18     23.1844      2.7740    -20.8682     -0.0001
   7   7  18     31.6618      1.9289     33.6923     -0.0001
   3   8  18     33.6590      1.7881    -32.2655      0.0000
   4   8  18     31.8486      2.2695     29.6350     -0.0001
   7   8  18     36.4308      1.7840     33.1918      0.0000
   8   8  18     54.9611      1.2151    -56.8054      0.0000
  16   8  18     32.3499      3.4221    -35.8268      0.0000
   4   9  18     30.7941      5.1468     23.5284     -0.0001
   7   9  18     35.0410      2.1172    -34.7254      0.0000
  11   9  18     39.2625      4.2121     36.2838      0.0001
   1   0  19     20.0725      1.9482     -8.5977      0.0000
   2   0  19     31.2681      0.9483    -31.5980      0.0000
   4   0  19     56.2497      0.6806    -55.6483      0.0000
   6   0  19     95.1639      0.7493     88.1509     -0.0001
   7   0  19     35.8956      0.9122     35.9011      0.0000
  10   0  19     45.5426      1.2334    -44.4913      0.0000
  11   0  19     24.5770      1.9144    -24.6920      0.0000
  14   0  19     23.3302      2.4973    -21.2325      0.0000
  17   0  19     53.1997      2.1542     50.3100      0.0000
  23   0  19     33.9397      3.8729     25.9524      0.0000
   0   1  19     49.5897      0.7881     49.3997     -0.0001
   1   1  19     23.5689      1.0328    -25.3096      0.0000
   3   1  19     21.6730      0.9891     21.4915      0.0000
   4   1  19     15.9174      1.6980    -17.5644      0.0000
   7   1  19     31.8395      0.8917    -30.3594      0.0000
   9   1  19     28.8211      2.4855     26.5207      0.0000
  10   1  19     27.9403      1.6939     24.8560      0.0000
   2   2  19     49.3279      0.6760     48.7824     -0.0001
   4   2  19     56.0803      0.6971     54.9642      0.0000
   5   2  19     14.4560      2.0913    -13.3621      0.0000
   6   2  19    103.4404      0.6009   -101.4513      0.0000
   7   2  19     41.2713      0.9259    -38.7450      0.0000
  10   2  19     56.3790      1.0235     53.9997      0.0000
  11   2  19     29.4682      2.2116     28.8773      0.0000
  17   2  19     47.2407      1.9110    -44.4973      0.0000
  24   2  19     34.3342      3.9785     41.6001      0.0000
   0   3  19     79.3533      0.9814    -77.8546      0.0001
   1   3  19     28.9317      0.8315     30.3976      0.0000
   4   3  19     45.8409      0.6820     45.0637      0.0000
   5   3  19     19.7784      1.7461    -18.1193      0.0000
   7   3  19     24.8819      1.0174     23.1936      0.0000
   8   3  19     17.8679      1.7605    -18.0631      0.0000
   9   3  19     18.4221      2.4634    -19.4194      0.0000
  10   3  19     22.7866      3.3856    -22.8783      0.0000
  18   3  19     21.2526      4.3133     21.5015      0.0000
   2   4  19     39.0588      0.9798    -36.5542      0.0001
   4   4  19     53.4151      0.9781    -53.2887      0.0000
   6   4  19     89.1156      0.7959     87.8088      0.0000
   7   4  19     32.8922      1.1469     33.1184      0.0000
   9   4  19     22.5175      2.8188    -20.8087      0.0000
  10   4  19     43.8243      1.4234    -45.0537      0.0000
  17   4  19     41.3526      2.1897     43.2280      0.0000
  18   4  19     85.4675      7.4491    -21.2494      0.0000
   0   5  19     41.0149      1.4660     38.5577     -0.0001
   1   5  19     19.0844      2.1553    -18.1930      0.0000
   3   5  19     26.2339      3.6089     20.6193      0.0000
   7   5  19     26.0949      1.7088    -29.2462     -0.0001
  10   5  19     26.0168      2.7994     22.6980      0.0001
   2   6  19     27.0933      1.0847     27.9511      0.0000
   4   6  19     48.7257      0.8865     49.4165      0.0000
   6   6  19     74.8329      0.7973    -75.7010      0.0001
   7   6  19     31.7553      1.4955    -31.6429      0.0000
  10   6  19     37.4255      2.2568     37.5599      0.0000
   0   7  19     48.0832      1.2575    -49.3733      0.0001
   2   8  19     32.8121      2.4434    -32.9941      0.0000
   4   8  19     45.1590      1.7180    -44.4142      0.0000
   6   8  19     72.3453      1.2177     74.2253     -0.0001
  10   8  19     41.4174      4.6475    -37.6852     -0.0001
   0   9  19     45.5947      2.1816     47.9532     -0.0001
   4   9  19     25.7172      4.3149    -21.7722      0.0000
   1   0  20     45.5661      1.1622     44.2576      0.0000
   2   0  20     20.4251      1.3771    -20.3194      0.0000
   4   0  20     24.3983      1.9707    -23.2152      0.0000
   5   0  20     36.3332      1.1273    -32.5776      0.0000
   6   0  20     25.5741      1.4678     22.6314     -0.0001
  11   0  20     19.3609      2.2407     19.4407      0.0000
  13   0  20     28.3772      3.2883    -26.7605      0.0000
  16   0  20     45.9904      2.4727     46.6075      0.0000
  17   0  20     35.2845      3.0608     32.5584      0.0000
   2   1  20     39.3895      0.9158    -38.4362      0.0000
   4   1  20     49.2388      0.7665    -48.9829      0.0001
   5   1  20     30.8552      1.3118     28.6380      0.0000
   6   1  20     49.9705      0.8365     48.8431      0.0000
   7   1  20     39.5352      0.8403    -37.8978      0.0001
  11   1  20     49.0010      1.1614     47.7716      0.0000
  14   1  20     86.8546      1.7450    -58.0216      0.0000
  16   1  20     49.6461      2.4814     48.3957      0.0000
   0   2  20     23.8952      1.1515    -25.4770      0.0001
   1   2  20     38.3057      0.8504    -39.4093      0.0001
   2   2  20     20.3090      1.3718     21.3950      0.0000
   4   2  20     20.8965      1.7188     20.5801      0.0000
   5   2  20     29.6926      1.1905     29.6030      0.0000
   6   2  20     28.0910      1.1356    -27.8417      0.0000
  13   2  20     27.9752      2.3978     27.2566      0.0000
  16   2  20     44.3251      1.8007    -44.5859      0.0000
  17   2  20     34.8156      3.3621    -33.3042      0.0000
  20   2  20     45.8939      2.9372     48.6350      0.0000
   2   3  20     38.0178      0.6745     36.5645      0.0000
   4   3  20     50.7898      0.6857     50.2602     -0.0001
   5   3  20     28.7818      1.0195    -29.4208      0.0000
   6   3  20     49.3024      0.7189    -47.4409      0.0000
   7   3  20     45.2078      0.7736     44.0688      0.0000
  11   3  20     51.6957      1.4015    -53.4474      0.0000
  14   3  20     54.2609      1.8750     54.4764      0.0000
  15   3  20     23.4574      3.5069     25.1973      0.0000
  16   3  20     52.2499      1.4591    -53.5233      0.0000
  24   3  20     42.6788      4.8057     49.0493      0.0000
   0   4  20     33.1945      1.6617     28.9565     -0.0001
   1   4  20     34.7012      1.1284     34.1139      0.0000
   2   4  20     19.1482      2.8501    -17.5096      0.0000
   3   4  20     31.3424      3.7158     -7.0863      0.0000
   4   4  20     26.2760      1.1217    -24.2257      0.0000
   5   4  20     24.5855      1.3607    -22.5076      0.0000
   6   4  20     23.9370      1.5598     23.4713      0.0000
  12   4  20     20.9600      3.7655    -17.2598      0.0000
  16   4  20     33.9496      3.6750     42.7171      0.0000
  20   4  20     48.7887      3.1243    -46.5895      0.0000
   2   5  20     31.4772      0.9834    -31.3793      0.0000
   4   5  20     40.4052      1.2132    -41.0802     -0.0002
   5   5  20     29.1228      2.1571     22.7723      0.0001
   6   5  20     42.1415      1.3878     42.5082      0.0001
   7   5  20     31.5264      1.7310    -30.3628      0.0000
  11   5  20     38.9645      1.5374     38.5359      0.0000
  14   5  20     51.1857      1.8287    -51.4227      0.0000
  16   5  20     39.8254      5.7576     40.9363      0.0000
  24   5  20     46.1107      4.4576    -49.5074      0.0000
   1   6  20     39.1665      1.0251    -40.5534      0.0000
   5   6  20     28.4184      2.0942     27.7804      0.0001
   6   6  20     22.4774      2.4666    -20.4483     -0.0001
  16   6  20     41.4056      4.8390    -36.2804      0.0000
  20   6  20     48.8506      6.1377     41.7976      0.0000
   2   7  20     20.0748      3.5783     27.1864      0.0000
   4   7  20     38.8029      2.2022     38.9968      0.0000
   5   7  20     26.8048      3.6410    -24.6039     -0.0001
   6   7  20     38.0839      2.3834    -38.1837      0.0001
   7   7  20     36.0775      2.1067     34.5344      0.0000
  11   7  20     45.2041      2.5538    -40.5547     -0.0001
  14   7  20     42.9911      4.5489     46.0406      0.0000
   1   8  20     30.7322      2.3159     30.5003      0.0000
   7   8  20     24.6091      5.2627     14.2129      0.0000
   4   9  20     40.0222      5.4020    -32.6812      0.0000
   1   0  21     31.5381      1.5421    -30.8949      0.0001
   3   0  21     22.3673      2.2408     19.5897      0.0000
   7   0  21     30.7923      1.5172     29.2336     -0.0001
   9   0  21     41.3118      1.1912    -39.5336      0.0000
  11   0  21     20.6117      2.1880    -22.7413      0.0000
  16   0  21     26.0824      3.8280    -26.4272      0.0000
  17   0  21     58.3326      2.7787     59.1090      0.0000
   0   1  21     20.0938      2.2124     22.6709      0.0000
   1   1  21     30.1089      1.0645    -31.1319      0.0001
   2   1  21     28.9080      2.2383    -22.3677      0.0000
   3   1  21     36.8372      0.9219    -38.2969      0.0000
   5   1  21     36.7872      1.0150     37.0351     -0.0001
   6   1  21     33.4530      1.3278     29.6834      0.0000
   7   1  21     25.3373      1.5005     22.8316     -0.0001
  12   1  21     28.7013      1.6575    -30.9878      0.0000
  13   1  21     21.4859      2.8110    -21.4020      0.0000
  15   1  21     19.4265      3.4454     21.0894      0.0000
  19   1  21     17.0437      3.9789    -25.3850      0.0000
   1   2  21     50.4064      0.9133     50.5885      0.0000
   2   2  21     28.3929      1.4854    -25.9756      0.0000
   3   2  21     40.2600      1.0826    -38.4638      0.0000
   5   2  21     23.4620      1.8238    -24.9660      0.0000
   6   2  21     31.6729      1.2162     29.5234      0.0000
   7   2  21     19.9596      4.1023    -13.1635      0.0000
   9   2  21     55.6557      0.9295     54.3397      0.0000
  15   2  21     30.2115      2.9242     31.2964      0.0000
  17   2  21     44.2314      2.9597    -50.6286      0.0000
   0   3  21     22.6372      2.0386    -22.7643      0.0000
   1   3  21     36.8817      0.8522     37.1291      0.0000
   2   3  21     22.3868      1.8896     21.2752      0.0000
   3   3  21     45.7369      0.8910     45.2937      0.0000
   5   3  21     42.2886      0.8025    -42.0293      0.0000
   6   3  21     25.7519      1.5176    -27.1911      0.0000
   7   3  21     30.1686      1.1235    -29.2123      0.0000
   9   3  21     27.7927      1.6469     24.8647      0.0000
  12   3  21     27.2155      2.6716     30.1281      0.0000
  16   3  21     41.0643      2.1568    -39.7674      0.0000
   1   4  21     40.6246      0.9594    -39.5818      0.0001
   3   4  21     30.6095      1.3236     29.2371      0.0000
   7   4  21     17.6575      3.1724     19.3658      0.0000
   9   4  21     44.4751      1.1443    -44.5048      0.0000
  17   4  21     46.0557      2.1524     50.3810      0.0000
   1   5  21     27.5186      3.4212    -20.9209      0.0000
   2   5  21     19.1394      4.8513    -20.9163      0.0000
   3   5  21     32.4084      1.3163    -31.1685      0.0000
   5   5  21     30.7110      1.8991     27.3613      0.0001
   6   5  21     32.3684      3.6252     27.3828      0.0000
   7   5  21     25.7416      3.3708     18.0649      0.0000
  12   5  21     37.5013      4.8157    -28.3349      0.0000
   1   6  21     32.5905      1.9695     31.4677      0.0000
   7   6  21     28.9822      3.3893    -23.1070      0.0000
   9   6  21     33.8824      2.8181     36.0826      0.0000
  17   6  21     41.1449      3.4137    -48.2838      0.0000
   1   7  21     26.1036      3.0584     27.2998      0.0001
   3   7  21     33.7244      1.9003     38.9095     -0.0001
   5   7  21     34.5709      2.0532    -33.1346      0.0000
   7   7  21     38.7897      5.0531    -25.4540      0.0001
   1   8  21     33.1464      1.9598    -37.0380      0.0001
   9   8  21     41.4074      4.2478    -38.9213     -0.0001
   3   0  22     35.1698      1.3155     36.7743     -0.0001
   4   0  22     28.6520      1.7029    -27.1855      0.0000
   8   0  22     21.0306      2.3762     19.4298     -0.0001
   9   0  22     28.5109      2.0417    -26.7990      0.0000
  10   0  22     38.7809      3.1932    -36.0736      0.0000
  12   0  22     26.3936      2.9906     20.1940      0.0000
  13   0  22     49.3442      1.7998     46.6227      0.0000
   2   1  22     22.8373      1.8158     19.8763     -0.0001
   5   1  22     26.0691      1.8529    -24.9435      0.0001
   6   1  22     34.4050      1.2528    -33.7569     -0.0001
   7   1  22     44.0356      1.1452     42.5061      0.0001
  10   1  22     57.0575      1.3114     54.9657      0.0000
  14   1  22     56.9133      2.4675    -52.4113      0.0000
  17   1  22     41.3501      3.2534     44.9696      0.0000
  19   1  22     37.1316      4.3909    -35.4337      0.0000
   1   2  22     22.5782      1.7084    -21.3206      0.0000
   3   2  22     34.2167      1.4324    -31.9646      0.0000
   4   2  22     20.5594      3.4064     20.4883      0.0000
   9   2  22     34.4170      1.4472     34.9877      0.0000
  10   2  22     38.0793      1.4656     38.5282      0.0001
  13   2  22     61.4829      2.1854    -53.3935      0.0000
  17   2  22     31.4186      4.1404     30.0981      0.0000
  20   2  22     43.9861      6.1572     40.8728      0.0000
  28   2  22     23.1143      5.1642    -24.8558      0.0000
   5   3  22     30.7643      2.4728     24.7002     -0.0001
   7   3  22     44.0375      1.0848    -43.1899      0.0000
  10   3  22     40.0075      1.4461    -40.5152      0.0000
  11   3  22     33.8293      5.2613     28.5224     -0.0001
  14   3  22     41.2985      1.8983     42.2926      0.0000
  16   3  22     25.8091      3.5325    -28.4200      0.0000
  17   3  22     42.8867      3.5489    -42.2704      0.0000
   1   4  22     24.5082      3.6141     21.8667     -0.0001
   3   4  22     32.9519      1.4811     30.6891      0.0000
   4   4  22     17.3748      2.6918    -19.4354      0.0000
   9   4  22     30.2197      2.1364    -29.2597     -0.0001
  10   4  22     34.8389      1.8959    -34.4327      0.0000
  13   4  22     48.3828      2.8789     46.5596      0.0000
  22   4  22     33.7225      6.3243     32.7223      0.0000
   6   5  22     31.1815      2.2623    -28.0978      0.0000
   7   5  22     36.7085      1.6877     38.2968      0.0000
  10   5  22     51.8331      1.6052     49.0102      0.0000
  11   5  22     29.8115      3.6188    -24.5681      0.0000
  14   5  22     46.5792      2.7311    -48.0192      0.0000
  17   5  22     32.9029      3.2611     41.6003      0.0001
   0   6  22     19.2943      4.9953      2.8336      0.0000
   1   6  22     23.7177      4.1642    -21.2056      0.0000
   3   6  22     29.8306      1.8227    -29.5570      0.0000
   4   6  22     94.7363      8.0415     20.7006      0.0000
   8   6  22     20.1965      4.0389    -16.5418      0.0000
  10   6  22     26.4816      5.3651     31.1062      0.0000
   7   7  22     41.1750      2.9637    -36.6652      0.0000
  14   7  22     29.2606      4.4655     41.5535      0.0000
  23  10  22     82.2490     21.3633    -11.8286      0.0000
   3   0  23     21.5652      2.3681    -20.7491      0.0001
   4   0  23     14.1465      2.5678     10.8349      0.0000
   5   0  23     29.4069      2.3309     28.1437      0.0000
   6   0  23     32.9550      2.6328    -33.3237      0.0001
   7   0  23     20.6062      2.6640    -20.5480      0.0000
  14   0  23     34.3578      3.5599     22.8356      0.0000
   0   1  23     71.9977      1.1449    -71.7728     -0.0001
   1   1  23     24.4526      2.1823     23.3878     -0.0001
   4   1  23     40.4873      1.3270     38.7997     -0.0001
   6   1  23     27.8095      3.2833     28.0903      0.0000
   8   1  23     29.1155      2.8177    -23.3528      0.0000
  10   1  23     50.9633      1.0980    -50.4657     -0.0001
  12   1  23     25.9265      2.8400     29.0049      0.0000
  18   1  23     38.6765      4.1524     38.5308      0.0000
   2   2  23     27.8732      2.2820    -26.1855      0.0000
   3   2  23     20.9913      3.1365     20.3649      0.0001
   5   2  23     29.7623      1.4137    -31.1616      0.0000
   6   2  23     43.3727      1.4297     41.2803     -0.0001
   0   3  23     74.1687      1.1809     74.6645      0.0001
   1   3  23     27.1614      1.5026    -27.2372      0.0000
   2   3  23     19.1344      4.6822      1.3178      0.0000
   4   3  23     40.6189      1.2075    -42.6326      0.0001
   6   3  23     29.7196      1.6664    -28.6838      0.0000
   7   3  23     28.7628      4.7788     21.3320      0.0000
   8   3  23     23.8704      2.7375     26.5120      0.0000
  10   3  23     51.3154      1.1509     50.1381      0.0000
  11   3  23     32.6804      2.0444    -34.8862      0.0000
  13   3  23     25.4660      3.7872     24.6768      0.0000
  18   3  23     26.0415      4.5537    -35.2153      0.0000
   5   4  23     35.1762      2.0205     28.9477      0.0000
   6   4  23     33.8533      1.6864    -32.8451      0.0000
  11   4  23     27.5872      3.0701     30.3290      0.0000
  16   4  23     18.5639      4.4983    -24.6661      0.0000
   0   5  23     60.8909      2.6025    -62.2861     -0.0001
   1   5  23     19.4575      3.7273     17.4554      0.0001
   4   5  23     35.1864      3.1283     32.6384      0.0000
   6   5  23     25.9626      2.5131     24.4620      0.0000
   7   5  23     21.3002      4.0224    -18.2316     -0.0001
  10   5  23     41.4694      1.8113    -42.7216      0.0000
  11   5  23     28.6455      3.3501     32.1634      0.0000
   6   6  23     34.4591      3.3460     35.3842     -0.0001
   0   7  23     65.9631      3.0202     63.6632      0.0001
   4   7  23     37.1522      2.7352    -35.9791     -0.0001
   6   8  23     33.0195      5.9017    -34.2042     -0.0001
   0   9  23     41.4828      4.7426    -51.3225      0.0000
   1   0  24     39.3287      2.0774    -39.7045      0.0000
   5   0  24     30.6424      3.3029     31.9326      0.0000
   8   0  24     23.8427      3.0863    -23.4794      0.0000
   9   0  24     19.5010      3.3546    -22.8482      0.0000
  10   0  24     24.3343      2.8868     26.4650     -0.0001
  11   0  24     51.2096      3.4076    -52.4713      0.0000
  12   0  24     33.5829      4.2840     32.5267      0.0000
  13   0  24     65.6734      2.0146     67.9347     -0.0002
  17   0  24     54.2071      3.5201    -50.2832      0.0001
   2   1  24     28.8669      2.8200    -26.3284      0.0001
   4   1  24     56.5863      1.3216     57.4343      0.0002
  14   1  24     54.2030      2.2484     54.9568      0.0001
   1   2  24     26.0916      2.1148     25.1320      0.0000
   3   2  24     21.9298      4.1862    -19.2035      0.0001
  10   2  24     26.1869      2.4481    -25.1531      0.0001
  11   2  24     40.7424      2.7637     42.5239     -0.0001
  13   2  24     62.3899      2.8239    -59.7442     -0.0001
  17   2  24     45.5498      4.4515     44.9566      0.0000
   2   3  24     31.2430      1.4427     31.3872      0.0000
   4   3  24     55.7621      1.1299    -54.7479      0.0001
   9   3  24     26.7957      2.3732     24.1493      0.0000
  14   3  24     55.1233      2.1439    -55.3497      0.0000
   1   4  24     28.9321      2.8564    -27.8941     -0.0001
   8   4  24     24.3331      3.8812    -21.9339      0.0000
  11   4  24     43.0232      2.2526    -43.8728      0.0000
  12   4  24     31.6952      4.2270     28.4469      0.0000
  13   4  24     51.7899      3.0695     57.4961      0.0000
  16   4  24     27.1923      5.9711    -22.8937      0.0000
   4   5  24     53.4533      1.9698     49.7827     -0.0001
  14   5  24     41.1338      4.2188     47.2005     -0.0001
  13   6  24     50.1718      2.7296    -56.4255      0.0000
   4   7  24     38.7705      2.9122    -44.1218      0.0001
   1   0  25     62.7942      1.9125     61.1636      0.0000
   3   0  25     62.1576      1.5694    -61.2172      0.0003
   4   0  25     36.2159      1.7879    -36.8916      0.0001
   9   0  25     33.2718      1.9625     36.2058     -0.0001
   3   1  25     32.1829      1.8659     32.9020     -0.0002
   7   1  25     45.6200      1.9506    -41.9902     -0.0001
   1   2  25     54.6000      1.2131    -57.2419      0.0000
   3   2  25     55.9563      1.4138     56.4894     -0.0003
   4   2  25     34.9088      5.0060     33.3260     -0.0001
   9   2  25     36.5876      2.0103    -35.2678      0.0000
   3   3  25     23.3046      3.7800    -30.4807      0.0002
   7   3  25     34.7500      2.4630     39.4225      0.0000
   1   4  25     53.6380      1.4943     53.6042      0.0000
   3   4  25     52.5590      1.5595    -53.7922      0.0003
   4   4  25     30.3845      4.8197    -31.9565      0.0000
   6   4  25     22.2420      3.2997     20.9637      0.0000
   9   4  25     35.0186      3.6758     31.6598      0.0001
  13   4  25     32.1779      6.6291    -33.0296      0.0000
   7   5  25     37.0514      1.8452    -37.1893      0.0000
   9   5  25     29.2755      5.0825     22.5484      0.0000
   1   6  25     46.5146      5.0958    -52.2638      0.0000
   3   6  25     52.3176      2.9799     53.2286      0.0000
  23   6  25     24.5256      6.2227    -18.8026      0.0000
   7   7  25     28.2290      7.6393     35.8359      0.0000
   1   0  26     35.2385      2.8509     34.3210     -0.0001
   2   0  26     27.7083      3.2234    -27.4299      0.0000
   5   0  26     36.1196      2.8071    -36.4079      0.0001
   8   0  26     39.0643      2.3505    -38.2694      0.0000
  10   0  26     34.4895      2.6944     38.5896     -0.0001
   1   1  26     25.3909      2.5408     27.0251      0.0000
   4   1  26     31.7463      2.4001     30.8722     -0.0002
   7   1  26     31.4774      1.9424    -31.1139     -0.0001
  11   1  26     53.9076      2.5424     52.1168      0.0001
  14   1  26     31.2375      4.2323     28.4962      0.0000
   0   2  26     43.8120      2.2649    -49.3200      0.0000
   1   2  26     38.8110      2.5777    -37.2168      0.0001
   2   2  26     27.9474      4.4837     27.5515      0.0000
   5   2  26     40.4344      2.5572     37.8021     -0.0002
   8   2  26     27.4433      3.1329     29.9599      0.0000
   9   2  26     30.2025      4.6754    -23.5416      0.0001
   1   3  26     30.0944      2.8312    -26.8536      0.0000
   4   3  26     36.3050      3.7129    -29.3929      0.0000
   7   3  26     31.5400      2.8275     26.9367      0.0000
  11   3  26     42.3007      2.8610    -46.3555      0.0000
   0   4  26     41.3734      4.9498     39.5806      0.0000
   1   4  26     35.4623      2.4264     33.4066      0.0000
   2   4  26     32.8330      5.1922    -26.5983      0.0000
   5   4  26     37.6141      2.4876    -34.0921      0.0000
   8   4  26     32.1327      2.8421    -34.1945      0.0000
  10   4  26     36.1903      2.3265     35.5018      0.0000
  11   5  26     38.5134      5.6205     45.8517      0.0000
   4   0  27     29.4938      3.1660    -33.9861      0.0000
   6   0  27     38.4738      3.3945     35.6111     -0.0001
   0   1  27     87.4909      1.9074     91.7086      0.0000
   1   1  27     31.9072      2.5273    -31.4095      0.0001
   4   1  27     37.9006      3.8124    -39.7875      0.0000
  10   1  27     44.7634      3.3320     42.6805     -0.0001
   4   2  27     29.5491      4.0439     33.6364      0.0000
   6   2  27     31.7618      3.8679    -31.0119      0.0001
   0   3  27     78.4961      1.8136    -80.6849      0.0003
   4   3  27     37.5002      4.2197     31.1804      0.0000
   9   3  27     39.7392      4.2173    -33.1328     -0.0001
   4   4  27     36.2323      5.0058    -32.1163      0.0000
   6   4  27     34.7388      4.7707     31.1265      0.0000
   0   5  27     80.9543      2.3566     83.4871     -0.0003
   4   5  27     37.8125      5.0441    -36.8955     -0.0002
  10   5  27     47.5143      6.2538     37.3312      0.0002
   0   7  27     54.7087      5.2135    -69.8786      0.0003
   1   0  28     34.9323      2.8119     35.2509     -0.0001
   3   0  28     32.8995      3.4670    -32.7279      0.0000
   6   0  28     38.8565      3.5295     36.1127     -0.0002
   7   0  28     40.3146      3.8182     41.3411     -0.0002
   9   0  28     32.8408      4.5362    -31.8044      0.0000
  10   0  28     38.0264      3.5558    -41.6837      0.0000
  10   1  28     43.0005      4.3664     38.3120      0.0000
   6   2  28     37.5417      4.2206    -32.7711      0.0002
   7   2  28     41.7905      2.3810    -41.0489      0.0000
  10   3  28     33.5139      6.0035    -38.4815     -0.0002
   1   4  28     34.1978      3.0222     34.3413     -0.0001
   3   4  28     36.0837      4.8407    -28.6736      0.0000
   6   4  28     32.9428      4.3167     31.7900      0.0001
   7   4  28     30.9815      3.5511     37.2364      0.0000
  10   4  28     28.7397      4.0525    -36.3761      0.0000
   9   0  29     41.4261      4.1221    -32.1548      0.0001
   3   1  29     49.4027      3.1814    -51.5750      0.0001
   8   1  29     57.5782      3.8166    -49.2542      0.0002
   3   3  29     51.0062      6.2016     47.8410      0.0000
   8   3  29     40.5534      6.0233     43.8848      0.0000
   3   5  29     43.8532      3.1884    -46.8819      0.0000
   3   9  29     24.8989      7.0694    -35.1497      0.0001
  13   6  30     27.0471      5.6826    -35.9906      0.0000
   2   4  31     40.6639      7.1615     49.6340      0.0000
   3   5  33     37.0796      5.9646     40.9665      0.0003
                                                    
