# Supplementary material for: Structure, hydrogen bonding and thermal expansion of ammonium carbonate monohydrate
Source: Acta Crystallogr B Struct Sci Cryst Eng Mater. 2014 Dec 1;70(Pt 6):948–62. doi: 10.1107/S205252061402126X (PMC4468514; doi:10.1107/S205252061402126X)
Supplement: Supplementary file 3 [file b-70-00948-IIsup3.hkl]

#
# Unique observed reflections after correcting
# for dispersion and merging Friedel opposites
#
#data_amm_carb_100K
data_II
_shelx_title ' Ammonium carbonate monohydrate, SXD, 100 K'
_shelx_refln_list_code          3
_shelx_F_calc_maximum      187.75
_exptl_crystal_F_000       248.00
_reflns_d_resolution_high  0.3565

loop_
 _space_group_symop_operation_xyz
 'x, y, z'
 '-x+1/2, -y, z+1/2'
 'x+1/2, -y+1/2, -z+1/2'
 '-x, y+1/2, -z'
 '-x, -y, -z'
 'x-1/2, y, -z-1/2'
 '-x-1/2, y-1/2, z-1/2'
 'x, -y-1/2, z'

_cell_length_a    12.0564
_cell_length_b     4.4519
_cell_length_c    11.0155
_cell_angle_alpha  90.000
_cell_angle_beta   90.000
_cell_angle_gamma  90.000

loop_
 _refln_index_h
 _refln_index_k
 _refln_index_l
 _refln_F_meas
 _refln_F_sigma
 _refln_A_calc
 _refln_B_calc
   2   0   0     33.3505      0.3215    -42.4274      0.0000
   4   0   0     15.2716      0.1840    -17.0327      0.0000
   6   0   0     33.6799      0.2350    -36.8594      0.0000
   8   0   0     63.5797      0.3082    -66.2793      0.0000
  10   0   0     95.9582      0.4157     96.0607      0.0000
  12   0   0     22.2309      0.7291     22.8591      0.0000
  14   0   0     42.0935      0.9153    -39.4540      0.0000
  16   0   0     22.8882      1.9254    -22.7587      0.0000
  18   0   0     41.4944      2.1912    -37.6436      0.0000
   2   1   0     34.4295      0.1727    -34.6501      0.0000
   4   1   0     24.1359      0.2626     26.6419      0.0000
   6   1   0     32.7789      0.4920    -46.1005      0.0000
   8   1   0     25.5795      0.4588    -25.0626      0.0000
  10   1   0     25.8969      0.6373     20.6344      0.0000
  12   1   0     10.1448      1.8947    -13.4975      0.0000
  18   1   0     26.9152      3.1832    -21.4493      0.0000
   0   2   0    182.5332      0.2981   -187.7470      0.0000
   2   2   0     40.1838      0.2058     42.1399      0.0000
   4   2   0    140.2230      0.3267    147.9390      0.0000
   6   2   0     28.0288      0.2761     28.7204      0.0000
   8   2   0     37.9861      0.4923    -44.3792      0.0000
  10   2   0     72.3128      0.8882    -85.4719      0.0001
  12   2   0     46.3641      1.0659     56.1403     -0.0001
  14   2   0     34.0504      1.9270     30.6664      0.0000
  16   2   0     29.7110      2.4957    -27.2104      0.0000
  18   2   0     42.6914      2.1894     40.8820     -0.0001
   4   3   0     27.1387      0.3251    -27.8781      0.0000
   6   3   0     64.5462      0.3695     63.8537      0.0000
   8   3   0     25.5859      0.4457     25.1834      0.0000
  10   3   0     32.9504      0.5862    -33.8963      0.0000
   0   4   0    138.2556      0.5418    128.6889      0.0000
   2   4   0     37.2435      0.5167    -36.5467      0.0000
   4   4   0     91.7449      0.5412    -86.9332      0.0000
   6   4   0     20.1102      0.7159    -20.3112      0.0000
  10   4   0     75.4139      0.6919     72.7026      0.0000
  12   4   0     26.9704      1.0250    -27.0507      0.0000
  14   4   0     20.6944      1.5966    -21.5130      0.0000
  18   4   0     37.0852      2.3565    -39.4896      0.0001
   2   5   0     34.8764      0.6796    -32.0645      0.0000
   4   5   0     23.1223      1.5052     23.8941      0.0000
   0   6   0     81.8892      1.0870    -74.7012      0.0000
   2   6   0     24.0396      1.1765     26.5626      0.0000
   4   6   0     33.9689      1.7085     32.9573      0.0000
   8   6   0     24.2691      1.9293     26.5851      0.0000
  10   6   0     67.4448      1.0864    -65.6727      0.0000
   6   7   0     44.4389      3.0146     42.6788      0.0000
   0   8   0    110.6550      1.6564    106.6747      0.0000
   4   8   0     64.0140      1.9737    -65.0897      0.0000
   0  10   0     48.7969      3.7500    -55.5573      0.0000
   0  12   0     39.3877      6.3146     38.5878      0.0000
   1   0   1     10.7880      0.1555     13.3820      0.0000
   2   0   1     22.9944      0.2334     25.6598      0.0000
   3   0   1     38.1972      0.2742    -38.0437      0.0000
   4   0   1     21.6654      0.5389    -21.1436      0.0000
   5   0   1     28.5162      0.2488     29.9575      0.0000
   6   0   1     54.6257      0.2998    -55.8608      0.0000
   7   0   1     26.2081      0.2636    -26.8716      0.0000
   8   0   1     36.8660      0.2909     36.7669      0.0000
   9   0   1     34.1187      0.3467    -34.0800      0.0000
  10   0   1     73.4751      0.3406     71.8979      0.0000
  11   0   1     17.4030      0.7073     16.0803      0.0000
  12   0   1     19.1875      0.5713    -18.3879      0.0000
  13   0   1     23.0375      0.8078    -21.6653      0.0000
  14   0   1     49.6399      0.4598    -48.2786     -0.0001
  18   0   1     63.7910      0.8169     60.8015      0.0002
  22   0   1     38.0211      2.0264    -37.6800     -0.0002
   0   1   1     48.8894      0.1624     50.6698      0.0000
   1   1   1     43.9552      0.0860    -47.0691      0.0000
   2   1   1     28.9098      0.1222    -30.3676      0.0000
   3   1   1     30.3616      0.0724     36.0769      0.0000
   4   1   1      4.7150      0.3205     -4.0051      0.0000
   5   1   1     60.4810      0.1517     68.5386      0.0000
   6   1   1     19.6635      0.1752    -21.4232      0.0000
   7   1   1     35.1085      0.1868    -37.0713      0.0000
   8   1   1     47.2467      0.2389    -49.9737      0.0000
   9   1   1     38.1464      0.2414    -43.2148      0.0000
  10   1   1     48.8424      0.1662     55.3133      0.0000
  11   1   1     34.8610      0.2346    -36.2311      0.0000
  12   1   1     31.3188      0.4722    -29.3497      0.0000
  13   1   1     49.5996      0.4138     48.1263      0.0000
  14   1   1     26.5226      0.7234    -24.4282      0.0000
  15   1   1     36.3090      0.6176     36.5273     -0.0001
  17   1   1     60.5193      0.6059    -58.8493      0.0000
  19   1   1     36.7458      1.2710    -37.0163      0.0000
  20   1   1     45.0217      1.3464     38.1071      0.0000
   1   2   1      8.1830      0.2578     -7.5569      0.0000
   2   2   1     24.9239      0.1226    -25.5072      0.0000
   3   2   1     20.4016      0.2176     21.1428      0.0000
   4   2   1     29.7199      0.2128     31.6307      0.0000
   5   2   1     24.0381      0.2235    -24.6347      0.0000
   6   2   1     48.7237      0.2335     50.9065      0.0000
   7   2   1     44.3780      0.2822     46.5714      0.0000
   8   2   1     49.2483      0.5154    -52.2221      0.0000
   9   2   1     21.8296      0.4054     21.2942      0.0000
  10   2   1     63.1068      0.3037    -64.6455      0.0000
  11   2   1     40.6021      0.3356    -40.0943      0.0000
  12   2   1     35.9670      0.4236     36.8143      0.0000
  13   2   1     30.1042      0.8212     32.0052      0.0000
  14   2   1     40.9103      0.5955     42.6380      0.0001
  15   2   1     30.9152      0.7644     31.7905      0.0001
  16   2   1     27.3227      1.0047    -28.1180      0.0000
  18   2   1     50.3578      1.1111    -52.4343      0.0000
  19   2   1     24.3938      1.9719    -25.6649      0.0000
  22   2   1     27.6943      2.6894     31.7033      0.0000
   0   3   1     12.0002      0.5071    -11.1447      0.0000
   1   3   1     12.0191      0.5314      9.7848      0.0000
   2   3   1     22.0379      0.2752     21.7886      0.0000
   3   3   1     68.1762      0.1848    -70.2020      0.0000
   4   3   1     29.7560      0.3185    -29.8288      0.0000
   5   3   1     32.3482      0.2518    -32.1017      0.0000
   6   3   1     31.5252      0.2742     31.8768      0.0000
   7   3   1     68.8993      0.2799     69.9158      0.0000
   8   3   1     67.4592      0.2870     70.2679      0.0000
   9   3   1     17.0135      0.6059     15.2202      0.0000
  10   3   1     66.7303      0.3731    -69.0952      0.0000
  13   3   1     31.0217      1.0999    -30.8639      0.0000
  14   3   1     38.2120      0.8503     38.7086      0.0000
  16   3   1     18.3753      2.7813      9.3845      0.0000
  17   3   1     43.6575      0.9068     44.7023      0.0000
  19   3   1     20.8200      2.2246     19.2954      0.0000
  20   3   1     38.8922      1.6744    -41.2792     -0.0001
  22   3   1     26.8587      5.3582     32.2150      0.0000
   2   4   1     16.3624      0.5097     16.2468      0.0000
   3   4   1     18.0560      0.4988    -17.3942      0.0000
   4   4   1     23.3125      0.4460    -23.6577      0.0000
   5   4   1     26.7613      0.4645     27.0458      0.0000
   6   4   1     34.9101      0.3618    -35.3084      0.0000
   7   4   1     36.2986      0.4140    -36.2236      0.0000
   8   4   1     36.5432      0.4399     34.5802      0.0000
   9   4   1     22.1757      0.6449    -21.3837      0.0000
  10   4   1     54.8117      0.6069     51.0761      0.0000
  11   4   1     39.8807      0.6523     32.0889      0.0000
  12   4   1     24.4662      1.8344    -21.6830     -0.0001
  13   4   1     22.2969      1.1920    -21.9328      0.0000
  14   4   1     39.0221      1.0399    -38.8656      0.0000
  15   4   1     19.2007      1.8859    -22.9121     -0.0001
  18   4   1     40.6308      1.5679     43.8913     -0.0001
   0   5   1     46.9291      0.6742     45.0084      0.0000
   1   5   1     44.9757      0.4051    -43.7805      0.0000
   2   5   1     22.2133      0.5911    -22.6339      0.0000
   3   5   1     22.7088      0.7611     22.3918      0.0000
   5   5   1     51.0771      0.5228     51.4475      0.0000
   7   5   1     23.9152      0.9270    -24.6060      0.0000
   8   5   1     29.1159      0.6722    -29.5075      0.0000
   9   5   1     25.0798      0.7614    -27.9497      0.0000
  10   5   1     41.2818      0.6890     40.1244      0.0000
  11   5   1     36.8110      0.8090    -35.4476      0.0000
  12   5   1     22.9912      1.2080    -22.2590     -0.0001
  13   5   1     40.8434      1.0401     39.8723      0.0000
  15   5   1     34.5243      1.8589     36.8391      0.0001
  17   5   1     40.5468      1.5895    -43.8023      0.0001
   2   6   1     17.8364      1.1846    -20.0356      0.0000
   3   6   1     21.5978      1.7083     22.5089      0.0000
   4   6   1     17.1404      2.4530     19.8007      0.0000
   5   6   1     22.4007      2.1701    -19.5884      0.0000
   6   6   1     29.6849      1.7019     29.8584      0.0000
   8   6   1     21.1142      2.5759    -23.6460      0.0000
  10   6   1     45.6768      1.1493    -44.4323      0.0000
  11   6   1     11.8471      3.0501    -16.9951      0.0000
  14   6   1     39.3842      1.4883     39.6905      0.0000
   0   7   1     22.2514      2.4627    -23.0401      0.0000
   1   7   1     23.1845      1.2156     25.8271      0.0000
   3   7   1     29.0527      1.4457    -31.0982      0.0000
   5   7   1     35.1898      4.5745    -32.0250      0.0000
   7   7   1     28.5338      1.6121     35.4744      0.0000
  10   7   1     43.4708      2.9886    -38.1420      0.0000
  13   7   1     31.0904      2.2026    -33.3729      0.0000
  17   7   1     36.4091      3.8840     35.1213      0.0000
   3   9   1     32.2349      4.4379     25.5002      0.0000
   1   0   2     38.2056      0.0529     50.7705      0.0000
   2   0   2      3.0718      0.3301     -2.4758      0.0000
   3   0   2     34.8750      0.4187    -39.0417      0.0000
   5   0   2     17.2254      0.3431     18.4756      0.0000
   6   0   2     19.6494      0.4995     18.6802      0.0000
   7   0   2     70.3270      0.5446     71.1917      0.0000
   8   0   2     28.5005      0.6090    -27.6555      0.0000
   9   0   2     48.5913      0.4165    -44.2601      0.0000
  10   0   2     11.5954      1.4813     -9.7737      0.0000
  11   0   2     44.5408      0.5350     40.5363      0.0000
  12   0   2     67.4145      0.6151     63.5822      0.0000
  13   0   2     25.9708      0.9117    -25.7382     -0.0001
  16   0   2     40.8713      0.8699    -37.5952     -0.0001
  17   0   2     31.1495      1.4918     30.8318      0.0000
  21   0   2     53.3203      1.4656     54.8536      0.0000
  22   0   2     23.2354      3.3896     30.7623      0.0000
  27   0   2     34.6172      7.3827     41.2383      0.0001
   1   1   2     23.4130      0.1320     24.3892      0.0000
   2   1   2     16.7414      0.1314    -16.9962      0.0000
   3   1   2     32.6972      0.1588    -36.3715      0.0000
   4   1   2     14.8558      0.2487     15.9150      0.0000
   5   1   2     75.9512      0.2861    -78.8274      0.0000
   6   1   2     45.6016      0.2028    -45.9420      0.0000
   7   1   2     12.4420      0.3571    -12.3511      0.0000
   8   1   2     19.1335      0.2682     18.9814      0.0000
   9   1   2     41.3889      0.2342     45.4546      0.0000
  10   1   2     49.1715      0.1174     53.0388      0.0000
  11   1   2     20.8159      0.4394     21.1121      0.0000
  12   1   2     32.1459      0.4089    -33.7507      0.0000
  13   1   2      8.8070      3.0474     -9.2835      0.0000
  16   1   2     54.6449      2.9981     11.6792      0.0000
  17   1   2     24.4570      4.3638    -21.7860      0.0000
  23   1   2     25.7482      3.7351     31.9168      0.0000
   0   2   2     15.6573      0.2788    -16.7522      0.0000
   1   2   2     26.4949      0.1962    -27.5649      0.0000
   2   2   2      7.1579      0.6699     -3.1494      0.0000
   3   2   2     59.3403      0.1516     59.1913      0.0000
   4   2   2      8.3433      0.4350      7.8951      0.0000
   5   2   2     30.7504      0.2572    -31.8071      0.0000
   6   2   2      4.8346      0.6381     -2.1826      0.0000
   7   2   2     78.6374      0.3026    -85.3555      0.0000
   8   2   2     16.4145      0.6127     16.2111      0.0000
   9   2   2     48.9291      0.3050     50.1088      0.0000
  10   2   2     12.8635      0.6732    -10.9053      0.0000
  11   2   2     24.6225      0.4238    -24.8815      0.0000
  12   2   2     50.3185      0.3529    -50.3011      0.0000
  13   2   2     23.4591      0.5725     23.6895      0.0000
  14   2   2     20.6122      0.8952     19.2575      0.0000
  16   2   2     27.1357      1.2778     27.5889      0.0001
  17   2   2     28.9784      1.0146    -32.4579      0.0000
  21   2   2     48.9422      1.8735    -46.9628     -0.0001
  27   2   2     41.6655      8.0145    -38.4355      0.0000
   1   3   2     79.9453      0.2042    -80.3370      0.0000
   2   3   2     36.3359      0.2212     36.2731      0.0000
   3   3   2     89.1328      0.2053     88.2396      0.0000
   4   3   2     23.8817      0.2739    -24.5811      0.0000
   5   3   2    114.0411      0.3065    115.2115      0.0000
   6   3   2     21.3796      0.3637     22.0219      0.0000
   7   3   2     34.3754      0.3541    -35.4901      0.0000
   9   3   2     73.7432      0.3194    -77.7760      0.0000
  10   3   2     32.8768      0.4861    -33.7172      0.0000
  11   3   2     17.8179      0.9927     17.2491      0.0000
  13   3   2     35.7197      0.8403     33.9591      0.0000
  19   3   2     29.3145      1.8215     25.7461      0.0001
   0   4   2     16.7010      0.8146     15.0465      0.0000
   1   4   2     36.0406      0.3011     35.9245      0.0000
   2   4   2     38.3799      0.4861     -0.4208      0.0000
   3   4   2     40.8435      0.3212    -40.2021      0.0000
   5   4   2     13.1444      0.8690     13.6907      0.0000
   7   4   2     62.8141      0.3525     61.4079      0.0000
   8   4   2     18.6540      0.6300    -16.7727      0.0000
   9   4   2     37.6165      0.4544    -35.1195      0.0000
  11   4   2     28.4700      0.7183     27.9837      0.0000
  12   4   2     42.6536      0.5884     43.2132      0.0000
  13   4   2     26.9487      1.4353    -26.1942     -0.0001
  17   4   2     34.2661      3.5206     29.7230     -0.0001
  21   4   2     34.6292      1.7022     39.4994      0.0000
   1   5   2     19.9175      1.0475     18.0627      0.0000
   2   5   2     10.4391      1.4224    -11.5546      0.0000
   3   5   2     21.3437      0.7834    -21.1882      0.0000
   5   5   2     41.1665      0.5414    -41.1559      0.0000
   6   5   2     32.0905      0.7317    -31.8238      0.0000
   7   5   2     19.6814      0.9321    -18.8556      0.0000
   8   5   2     15.8227      0.9702     15.2929      0.0000
   9   5   2     26.9544      0.7430     26.4776      0.0000
  10   5   2     39.8332      0.6623     38.5708      0.0000
  11   5   2     24.3550      1.1913     21.9464      0.0000
  12   5   2     26.3776      1.0044    -26.6487      0.0000
  15   5   2     30.1884      2.5166    -13.7793      0.0000
  17   5   2     23.9017      2.1387    -23.3543      0.0000
   1   6   2     19.6349      0.9051    -19.9175      0.0000
   3   6   2     39.9961      0.8172     39.3496      0.0000
   7   6   2     50.6884      0.9397    -49.6698      0.0000
   8   6   2     22.9653      2.3122     22.7500      0.0000
   9   6   2     37.1694      0.8617     37.5024      0.0000
  11   6   2     21.0046      1.8154    -20.7753      0.0000
  12   6   2     40.5750      1.3322    -38.7451     -0.0001
   1   7   2     43.0302      0.9327    -41.6210      0.0001
   2   7   2     21.2296      2.6928     15.6470      0.0000
   3   7   2     39.6757      1.2832     38.9448     -0.0001
   5   7   2     47.8045      1.1731     47.0906      0.0000
   9   7   2     39.9191      2.8495    -38.7901     -0.0001
  10   7   2     15.5184      3.3884    -22.5951      0.0000
   3   8   2     34.4912      2.6877    -34.9279      0.0000
   7   8   2     33.8512      3.2871     38.4941      0.0000
   3   9   2     29.0961      2.5454    -32.3898      0.0000
   1   0   3     14.2960      0.2094    -15.0758      0.0000
   2   0   3     14.3404      0.1868     15.3625      0.0000
   3   0   3      8.8160      0.2736     -7.6226      0.0000
   4   0   3     42.5917      0.2592    -44.9145      0.0000
   5   0   3     76.6947      0.4207     79.8570      0.0000
   6   0   3     45.2661      0.3151    -47.9184      0.0000
   7   0   3     29.6702      0.2997     31.7178      0.0000
   8   0   3     36.4817      0.3931     38.1088      0.0000
   9   0   3     41.0387      0.5526    -39.8514      0.0000
  10   0   3     71.7228      0.5809     70.1463      0.0001
  12   0   3     19.1687      1.3967    -18.8461      0.0000
  14   0   3     61.7400      0.6368    -56.0637     -0.0001
  15   0   3     31.3624      1.1203     29.0798      0.0000
  16   0   3     18.9979      2.5154     18.6277      0.0000
  17   0   3     26.9373      2.9342     22.8753      0.0001
  18   0   3     45.3665      1.2129     47.3135      0.0000
  19   0   3     25.1213      3.7971    -27.0879      0.0000
   0   1   3     33.7729      0.1383     35.1046      0.0000
   1   1   3     45.7448      0.1091     46.5576      0.0000
   2   1   3     27.1667      0.1700    -29.7139      0.0000
   3   1   3      5.1351      0.7577      3.2721      0.0000
   4   1   3     22.9268      0.1834     22.7011      0.0000
   5   1   3     26.8679      0.2948    -25.6515      0.0000
   6   1   3     10.4898      1.2078      6.2071      0.0000
   7   1   3     10.0163      0.4611     -9.9373      0.0000
   8   1   3     63.4241      0.2715    -66.6402      0.0000
   9   1   3     27.0400      0.3893     26.4244      0.0000
  10   1   3     24.1827      0.3784     23.1250      0.0000
  11   1   3     62.9187      0.3550     61.4420      0.0000
  13   1   3     70.5300      0.3504    -71.0310      0.0000
  17   1   3     71.3412      0.6129     69.3699      0.0002
  19   1   3     10.5198      2.0059    -15.1825      0.0000
  20   1   3     55.9826      0.8827     53.7088      0.0000
  23   1   3     24.4140      3.2940    -28.9667      0.0000
  27   1   3     43.0786      4.1199     42.5305      0.0000
  29   1   3     25.5729      4.7238    -29.0657      0.0000
   1   2   3     20.7242      0.1980    -21.8085      0.0000
   2   2   3     92.5497      0.2438     94.1866      0.0000
   3   2   3     43.7851      0.1870     46.7795      0.0000
   4   2   3     43.7934      0.2527     44.1640      0.0000
   5   2   3     43.5135      0.2075    -45.5318      0.0000
   6   2   3     50.4042      0.2661    -52.8067      0.0000
   7   2   3     63.0540      0.2785    -66.0728      0.0000
   8   2   3     36.2509      0.3418    -36.9829      0.0000
   9   2   3     21.0822      0.4929     19.1515      0.0000
  11   2   3     32.5462      0.4007     31.5934      0.0000
  12   2   3     19.2101      0.6588     19.1059      0.0000
  15   2   3     44.3225      0.5786    -45.9808      0.0000
  16   2   3     17.8066      1.6711    -19.2481      0.0000
  17   2   3     25.5701      1.4550    -26.5090     -0.0001
  19   2   3     38.2779      1.5830     36.6711      0.0001
   0   3   3     41.2830      0.3095    -42.3149      0.0000
   1   3   3     62.5545      0.2430    -63.5752      0.0000
   2   3   3     25.0853      0.2355     24.0420      0.0000
   3   3   3     20.8307      0.2992    -20.3258      0.0000
   4   3   3     11.3247      0.6787    -10.3565      0.0000
   5   3   3     43.9251      0.3120     44.2928      0.0000
   7   3   3     20.9603      0.5307     21.2441      0.0000
   8   3   3     50.2826      0.3263     51.5019      0.0000
   9   3   3     38.8910      0.3853    -40.8720      0.0000
  10   3   3     32.4423      0.4657    -32.5356      0.0000
  11   3   3     58.9143      0.4743    -61.8363      0.0000
  13   3   3     78.2241      0.5339     78.2794      0.0000
  17   3   3     70.0222      0.7806    -69.7833      0.0002
  20   3   3     46.7391      1.2897    -50.4930      0.0000
   2   4   3     47.7844      0.2847    -46.4472      0.0000
   3   4   3     25.9903      0.4140    -25.7259      0.0000
   4   4   3     37.3324      0.3121    -37.6933      0.0000
   5   4   3     47.0476      0.3655     46.6291      0.0000
   6   4   3     22.2980      0.7226     21.6360      0.0000
   7   4   3     42.6335      0.4264     43.4939      0.0000
   8   4   3     25.4482      0.4790     26.7208      0.0000
   9   4   3     24.4558      0.6164    -24.5100      0.0000
  10   4   3     14.0349      1.3770     13.2863      0.0000
  11   4   3     19.5850      0.8609    -19.2521      0.0000
  14   4   3     22.8229      1.2055    -22.5077      0.0000
  15   4   3     32.1130      1.3601     31.6479      0.0000
   1   5   3     28.6864      0.5721     27.6526      0.0000
   2   5   3     22.8116      0.7188    -21.7513      0.0000
   4   5   3     28.7766      0.5846     27.5089      0.0000
   7   5   3     12.2162      3.6347     -3.4063      0.0000
   8   5   3     53.1041      0.5542    -52.8564      0.0000
   9   5   3     12.9585      1.5488     11.0533      0.0000
  10   5   3     20.0552      0.9846     21.4717      0.0000
  11   5   3     45.6426      0.7026     43.3398      0.0000
  13   5   3     49.8723      1.0980    -51.2584      0.0000
  17   5   3     44.6725      1.6630     47.8391      0.0000
  19   5   3     50.9252      7.6083    -12.5896      0.0000
   4   6   3     38.3007      0.9484     35.7350      0.0000
   5   6   3     39.8568      0.8947    -38.5090      0.0000
   7   6   3     29.1302      2.2963    -27.0832      0.0000
   8   6   3     24.9140      1.4847    -25.7148      0.0000
   9   6   3     26.0486      1.3086     24.3809      0.0000
  10   6   3     31.5233      1.0637    -32.9306      0.0000
  14   6   3     39.2466      1.2965     38.7418      0.0000
  16   6   3     17.3378      3.7852    -16.9908      0.0000
   0   7   3     19.6430      2.3792    -25.1888      0.0000
   1   7   3     33.7920      1.2558    -33.7281      0.0000
   5   7   3     19.0270      3.0205     20.6703      0.0000
   8   7   3     26.9029      2.6267     26.4901      0.0000
  10   7   3     17.1534      2.9746    -20.6520      0.0000
  11   7   3     36.8495      1.4660    -36.5317      0.0000
  13   7   3     47.9999      1.4439     48.1562      0.0001
  17   7   3     40.2785      3.0836    -40.5764      0.0000
   2   8   3     34.0850      1.7938    -32.3537      0.0000
   6   8   3     33.1423      3.7548     29.7710      0.0000
   7   8   3     25.3480      3.7516     30.3652      0.0000
  13   9   3     23.5784      4.9958    -32.5101      0.0000
   0   0   4     36.1931      0.3588    -39.0258      0.0000
   1   0   4     14.1757      0.2808    -14.3739      0.0000
   2   0   4     29.2850      0.2699     30.1071      0.0000
   3   0   4      4.2929      0.6719      2.8362      0.0000
   4   0   4     37.7329      0.2239     35.9830      0.0000
   5   0   4     48.5790      0.3367     47.1561      0.0000
   6   0   4     34.2172      0.4491     31.7453      0.0000
   8   0   4      8.1569      0.8801     -3.6508      0.0000
   9   0   4     57.0709      0.3413    -57.7672      0.0000
  10   0   4     48.5429      0.4493    -47.8705      0.0000
  11   0   4     12.3225      1.1789    -10.5745      0.0000
  12   0   4     43.4882      0.7741     39.9029      0.0000
  13   0   4     41.1240      0.8712     38.0845      0.0000
  14   0   4     21.1205      1.8027    -21.6087      0.0000
  17   0   4     31.2071      1.9840    -27.4925      0.0000
  18   0   4     64.9034      1.0528     58.3456      0.0000
  20   0   4     54.9505      1.3356    -50.4312      0.0000
   1   1   4      4.5700      0.3369     -4.9424      0.0000
   2   1   4     93.6574      0.2165    -92.0759      0.0000
   3   1   4     11.8668      0.2399     11.1061      0.0000
   5   1   4     23.1199      0.1077     22.5263      0.0000
   6   1   4     82.7846      0.2542     85.2190      0.0000
   7   1   4     26.7539      0.3035    -26.9652      0.0000
   8   1   4     16.1040      0.3924     14.9283      0.0000
   9   1   4     11.3618      0.7331    -10.1573      0.0000
  10   1   4      7.7708      2.1146     -5.6042      0.0000
  11   1   4     49.2405      0.3068     47.2834      0.0000
  12   1   4     17.1714      0.6262    -17.8614      0.0000
  13   1   4     38.5616      0.4651     37.6776      0.0000
  15   1   4     20.7212      1.0894    -20.4548     -0.0001
  16   1   4     19.2465      1.1894     19.4214      0.0000
  17   1   4     57.0443      0.7606    -52.1433     -0.0001
  20   1   4     38.2185      1.2155     36.7905      0.0000
  21   1   4     34.9454      1.2920     32.7828      0.0000
  22   1   4     24.5505      2.5365     24.6263     -0.0001
  24   1   4     37.2594      2.3744    -41.1759     -0.0001
   0   2   4     65.1270      0.2722     65.7602      0.0000
   1   2   4     13.9749      0.2238    -13.6090      0.0000
   2   2   4     27.4706      0.1948    -27.0750      0.0000
   3   2   4     15.5024      0.2787    -15.5889      0.0000
   4   2   4     58.6941      0.2047    -58.5844      0.0000
   5   2   4      5.3907      1.2466     -6.0859      0.0000
   6   2   4     31.3406      0.2717    -32.6224      0.0000
   8   2   4     24.0005      0.5446     25.0647      0.0000
   9   2   4     15.2366      1.6472     12.7490      0.0000
  10   2   4     50.5335      0.4623     50.1414      0.0000
  11   2   4     21.9221      0.8147     20.4985      0.0000
  12   2   4     57.8395      0.3841    -56.0939      0.0000
  14   2   4     18.6398      0.9529     17.5109      0.0000
  15   2   4     11.3421      1.8032    -12.4388      0.0000
  18   2   4     48.7836      0.7133    -53.1667      0.0000
  20   2   4     42.3614      1.5448     40.3359      0.0000
   1   3   4     17.0549      0.3705    -17.1242      0.0000
   2   3   4     62.4320      0.2600     62.0791      0.0000
   3   3   4      8.2556      1.2837      5.2810      0.0000
   6   3   4     55.6549      0.4256    -57.3778      0.0000
   7   3   4     18.4238      0.7712     18.6158      0.0000
   8   3   4     21.4405      1.0400    -19.2629      0.0000
   9   3   4     15.0630      1.3705    -16.2881      0.0000
  11   3   4     38.9170      1.0278    -39.3869      0.0000
  12   3   4     24.2883      0.8070     23.7835      0.0000
  15   3   4     25.3967      2.5371     16.7824      0.0000
  16   3   4     26.6069      1.3089    -25.0330      0.0000
  17   3   4     30.9774      1.1266     29.6849      0.0000
  20   3   4     28.6588      3.2237    -27.6165      0.0000
  24   3   4     39.6230      7.5490     35.5189      0.0000
   0   4   4     55.4039      0.3923    -55.6838      0.0000
   2   4   4     22.9989      0.4172     23.2404      0.0000
   3   4   4     12.5905      0.8279     12.6015      0.0000
   4   4   4     43.1260      0.3437     42.2414      0.0000
   5   4   4     13.1356      0.7297     12.4016      0.0000
   6   4   4     25.1551      0.4910     24.7154      0.0000
   7   4   4      8.1421      2.0044     -0.0069      0.0000
   8   4   4     14.1192      0.9150    -14.9537      0.0000
   9   4   4     19.9378      0.8693    -19.1385      0.0000
  10   4   4     42.1640      0.6560    -42.5047      0.0000
  11   4   4     14.2826      1.0431    -13.6004      0.0000
  12   4   4     43.6920      0.5675     45.4238      0.0000
  14   4   4     17.4642      1.4480    -19.0558      0.0000
  18   4   4     49.7947      1.4412     48.9242      0.0000
  20   4   4     38.2920      1.8137    -38.4402      0.0000
   2   5   4     71.7552      0.3804    -69.0760      0.0000
   5   5   4     21.9785      0.6465     22.6219      0.0000
   6   5   4     64.8090      0.4832     62.8427      0.0000
   7   5   4     22.9279      0.7814    -23.8036      0.0000
  11   5   4     32.2463      0.8638     33.2199      0.0000
  12   5   4     18.8076      2.2508    -13.4339      0.0000
  13   5   4     30.9647      1.2356     29.9518      0.0000
  17   5   4     42.1921      1.6145    -42.5541      0.0000
   0   6   4     40.8731      0.8874     42.4571      0.0000
   4   6   4     23.9107      1.7861    -23.5421      0.0000
   6   6   4     20.5794      1.8311    -19.0920      0.0000
   9   6   4     24.3213      1.7817     24.1775      0.0000
  10   6   4     37.0387      0.9787     37.7740      0.0000
  12   6   4     31.0967      1.4746    -31.6612      0.0000
  18   6   4     38.1108      2.0078    -37.4746     -0.0001
  20   6   4     35.6475      3.0303     35.1644      0.0000
   2   7   4     52.2563      0.8552     51.0943     -0.0001
   6   7   4     51.4257      1.1033    -47.3268      0.0000
   7   7   4     25.4509      2.0496     25.3721      0.0000
  11   7   4     34.1570      2.3141    -31.4793      0.0000
   0   8   4     43.1242      2.2450    -44.4384      0.0000
   4   8   4     28.1075      4.1193     23.3827      0.0000
   3   9   4     12.8393      3.4810     -2.2542      0.0000
   1   0   5      3.2702      0.5600     -3.2300      0.0000
   3   0   5     15.6283      0.3274    -15.2636      0.0000
   4   0   5      7.9589      0.3146     -3.1622      0.0000
   5   0   5     19.7430      0.3431    -18.9471      0.0000
   7   0   5     69.5325      0.3487     67.6753      0.0000
   8   0   5     21.1948      0.8684    -17.6906      0.0000
  10   0   5     31.4260      0.4433     -9.9237      0.0000
  11   0   5     18.3281      0.6081    -17.4731      0.0000
  12   0   5     16.3344      0.9057     15.8293      0.0000
  17   0   5     62.3193      1.4978     64.6874      0.0000
  19   0   5     41.4383      2.3094    -37.4594     -0.0001
  21   0   5     53.3689      1.9519    -49.7474      0.0000
  22   0   5     18.6579      5.6253     15.8561      0.0000
   0   1   5     28.7233      0.2439    -27.5142      0.0000
   1   1   5     37.8887      0.2336    -31.6300      0.0000
   2   1   5     14.1800      0.2296     15.2067      0.0000
   3   1   5     39.6850      0.1860    -41.3544      0.0000
   4   1   5      6.0903      0.4591      5.2434      0.0000
   6   1   5     54.9452      0.2502     51.8689      0.0000
   8   1   5     55.7466      0.3491     54.4888      0.0000
   9   1   5     23.0354      0.4060     22.4288      0.0000
  10   1   5     69.1910      0.4307    -68.2610      0.0000
  11   1   5     17.1117      0.7250     16.9410      0.0000
  12   1   5     18.2443      0.7370    -17.3650      0.0000
  13   1   5     42.8813      0.4098    -41.8363      0.0000
  14   1   5     22.9552      0.7779     22.6977      0.0000
  16   1   5     48.5577      0.6195     47.2362     -0.0001
  17   1   5     32.0248      0.9939     28.9671     -0.0001
  18   1   5     19.8341      3.8292     21.3731      0.0000
  20   1   5     60.5499      0.9074    -58.9120      0.0002
   1   2   5     27.1102      0.2158     26.9035      0.0000
   2   2   5     53.6128      0.1783     53.0880      0.0000
   3   2   5      9.9865      0.3869     -9.7507      0.0000
   4   2   5      7.5883      0.6808      6.2978      0.0000
   6   2   5     43.0129      0.3510    -42.7275      0.0000
   7   2   5     45.6862      0.4278    -44.3678      0.0000
   8   2   5     10.7534      0.9601     10.3615      0.0000
   9   2   5     13.2980      0.6812     12.6348      0.0000
  10   2   5     47.7045      0.5053     45.5915      0.0000
  12   2   5      9.2908      2.2729     -8.7560      0.0000
  14   2   5     26.9202      0.7364    -25.0510      0.0000
  16   2   5     23.4358      1.2605     21.6684      0.0001
  17   2   5     62.6578      0.7008    -59.4184      0.0000
  18   2   5     37.1634      1.0837     36.0722     -0.0001
  19   2   5     34.7713      1.3004     35.2726      0.0000
  21   2   5     46.8645      1.6127     46.8982      0.0000
   1   3   5     78.9883      0.2666     81.3151      0.0000
   2   3   5     15.7703      0.3605    -15.9899      0.0000
   3   3   5     93.0399      0.3209     87.3476      0.0001
   4   3   5     12.5392      0.5491     10.4862      0.0000
   5   3   5     55.1966      0.3156    -54.7694      0.0000
   6   3   5     38.6918      0.6420    -38.3154      0.0000
   7   3   5     41.7603      0.4859    -42.1547      0.0000
   8   3   5     58.8229      0.4415    -60.5780      0.0000
   9   3   5     25.0309      1.2716     27.0753      0.0000
  10   3   5     54.3105      0.5114     53.8449      0.0000
  12   3   5     24.5150      1.2011     23.5064      0.0000
  15   3   5     29.1501      0.8480    -29.0774      0.0000
  16   3   5     45.9549      0.7742    -46.1977      0.0000
  18   3   5     28.3110      1.4217    -27.9161      0.0000
  19   3   5     17.0927      2.1716     17.6318      0.0000
  20   3   5     58.8028      1.1712     55.8706      0.0000
  21   3   5     26.6946      3.0452    -30.4716      0.0000
   2   4   5     28.1083      0.4442    -27.1078      0.0000
   5   4   5     12.0820      1.0747    -11.4083      0.0000
   6   4   5     23.3942      0.6190     21.2079      0.0000
   7   4   5     52.6233      0.5554     52.9077      0.0000
  10   4   5     28.3574      1.2526    -27.0740      0.0000
  16   4   5     20.1390      2.2390    -21.9104     -0.0001
  17   4   5     51.1284      1.1433     52.9992      0.0000
  18   4   5     21.2653      5.0882    -25.5215      0.0000
  19   4   5     33.2094      2.5110    -33.8081      0.0000
  21   4   5     35.4759      1.7356    -39.3843      0.0000
   0   5   5     33.5729      0.6095    -32.0052      0.0000
   1   5   5     33.3554      0.9177     -4.6173      0.0000
   2   5   5     31.8117      1.5595      9.8009      0.0000
   3   5   5     20.3441      0.6404    -19.7010      0.0000
   5   5   5      9.4934      1.6053    -10.1653      0.0000
   6   5   5     39.4851      0.6588     36.9202      0.0000
   8   5   5     39.4122      1.0543     37.7603      0.0000
   9   5   5     24.7065      1.0992     22.4753      0.0000
  10   5   5     56.3538      0.8057    -56.7362      0.0000
  11   5   5     21.8513      1.4535     22.1569      0.0000
  13   5   5     41.4733      0.8908    -42.4382      0.0000
  14   5   5     16.3367      2.2071     17.6504      0.0000
  16   5   5     30.3199      1.9207     33.3220      0.0001
  17   5   5     24.1997      2.2005     27.0471      0.0000
  20   5   5     29.6827      6.0929    -45.9912      0.0001
   1   6   5     24.1181      1.2352      6.6907      0.0000
   7   6   5     37.0450      0.7921    -37.4208      0.0000
  17   6   5     43.1183      1.6692    -41.1532      0.0000
   0   7   5      9.2916      3.0693     14.3426      0.0000
   1   7   5     19.6746      3.5633     20.6141      0.0000
   3   7   5     38.9053      1.0739     36.6753      0.0000
   6   7   5     26.5954      1.8679    -24.2780      0.0000
   7   7   5     19.7307      2.7397    -18.6797      0.0000
   8   7   5     38.7607      1.3121    -38.1937      0.0000
  10   7   5     40.1692      2.0359     42.6937      0.0000
  13   7   5     26.7480      2.1469     24.8541      0.0000
   2   8   5     28.7970      3.5342    -25.5693      0.0000
   3   9   5     29.1820      4.1578    -26.3264      0.0000
   0   0   6     97.3436      0.9695    100.7048      0.0000
   1   0   6     71.7381      0.5403     71.1902      0.0000
   2   0   6     32.6302      0.2700    -35.8845      0.0000
   3   0   6    127.4516      0.3958    130.8689      0.0000
   4   0   6     58.6327      0.2488    -58.5899      0.0000
   5   0   6     80.6105      0.3214    -77.4624      0.0000
   6   0   6     26.7788      0.4512     26.5402      0.0000
   7   0   6    124.9679      0.4602   -119.8893      0.0000
   9   0   6     57.1539      0.4977     51.6184      0.0000
  10   0   6      5.5289      1.3720      3.0386      0.0000
  11   0   6     13.5959      1.1503     11.2711      0.0000
  12   0   6     61.6602      0.4769    -61.8327      0.0000
  14   0   6     20.2711      1.0378    -20.8507      0.0000
  16   0   6     65.2726      0.9659     63.2957      0.0001
  21   0   6     65.1952      1.9557    -61.6153      0.0000
   1   1   6     20.2790      0.2044    -20.8257      0.0000
   2   1   6     19.2660      0.2106     20.6448      0.0000
   3   1   6     49.1996      0.2070     53.9664      0.0000
   5   1   6     24.8679      0.2498     24.4649      0.0000
   6   1   6     26.9265      0.3287     25.9349      0.0000
   8   1   6     35.1493      0.2935    -34.3826      0.0000
   9   1   6     20.2277      0.4077    -19.1296      0.0000
  10   1   6      9.8865      0.7257     10.5400      0.0000
  11   1   6     14.3760      0.8361     13.1796      0.0000
  14   1   6     47.8985      0.5365    -44.9964      0.0000
  16   1   6     38.0778      1.3005     35.3307      0.0000
  17   1   6     35.2603      0.9047     32.1192      0.0001
  24   1   6     32.7376      6.9076    -21.6248      0.0000
   0   2   6     39.3076      0.2594    -39.3595      0.0000
   1   2   6     22.1563      0.2326    -22.3577      0.0000
   2   2   6     38.6343      0.1941     37.4785      0.0000
   3   2   6     86.1905      0.2396    -84.7082      0.0000
   5   2   6     30.5439      0.2883     30.3439      0.0000
   6   2   6     37.3671      0.2927    -36.3804      0.0000
   7   2   6     87.1618      0.2844     82.6938      0.0000
   8   2   6     39.1764      0.4388     39.6162      0.0000
   9   2   6     18.1253      0.6750    -15.0603      0.0000
  10   2   6     11.7538      0.9211     11.3996      0.0000
  11   2   6     11.1169      1.3836     10.2246      0.0000
  12   2   6     24.5343      0.7568     23.6370      0.0000
  13   2   6     34.7724      0.7166    -32.9320      0.0000
  16   2   6     37.5122      0.6596    -36.2743      0.0000
  17   2   6     23.4557      1.4680     19.5948      0.0001
  21   2   6     52.3403      1.2999     51.7426     -0.0001
  25   2   6     33.2665      3.8342    -31.0514      0.0000
  26   2   6     21.7025      4.6332      6.4406      0.0000
   2   3   6     32.7121      0.2539    -33.6941      0.0000
   3   3   6     24.4771      0.3119    -24.1527      0.0000
   4   3   6     11.1454      0.6105      9.6892      0.0000
   7   3   6     15.0779      0.7909    -14.7413      0.0000
  10   3   6     28.0033      0.7439    -22.4661      0.0000
  14   3   6     46.1422      1.2292     47.6288      0.0000
  16   3   6     46.6528      1.2069    -48.5502      0.0000
  17   3   6     35.3570      1.1540    -31.1399      0.0000
  20   3   6     19.9366      2.9843     24.6749      0.0001
   0   4   6     43.5989      0.7764     41.3572      0.0000
   1   4   6     30.7307      0.4531     30.5096      0.0000
   2   4   6     26.8557      0.3544    -27.5846      0.0000
   3   4   6     89.2166      0.3954     86.8191      0.0000
   4   4   6     14.7380      0.7855    -12.7373      0.0000
   5   4   6     37.1471      0.4741    -35.8004      0.0000
   6   4   6     23.6503      0.4616     24.3167      0.0000
   7   4   6     81.2197      0.4305    -81.1629      0.0000
   8   4   6     21.3356      1.9970    -21.5563      0.0000
   9   4   6     25.5346      1.3070     23.4368      0.0000
  16   4   6     37.2867      1.4627     35.0670      0.0000
  21   4   6     46.1498      1.9345    -46.4890      0.0000
   1   5   6     27.1700      0.6569    -26.1622      0.0000
   2   5   6     13.3972      1.9114     13.9981      0.0000
   3   5   6     46.3970      0.5172     45.3537      0.0000
   5   5   6     21.0093      0.8398     19.3459      0.0000
   6   5   6     15.4817      1.4964     14.3754      0.0000
   8   5   6     26.0494      1.2916    -26.5660      0.0000
  17   5   6     21.0852      2.2888     23.3249      0.0001
   0   6   6     55.1256      0.7494    -52.6588      0.0000
   1   6   6     34.8373      0.6528    -33.6251      0.0000
   2   6   6     20.0407      0.9657     20.3635      0.0000
   3   6   6     86.6979      0.5240    -81.0452      0.0000
   4   6   6     32.0954      0.7979     32.3623      0.0000
   5   6   6     38.2955      0.7840     37.1040      0.0000
   6   6   6     24.2282      1.2680    -22.0227      0.0000
   7   6   6     75.5775      0.7053     72.7267      0.0000
   9   6   6     28.7857      1.2725    -29.3927      0.0000
  12   6   6     33.7285      1.9009     31.6148      0.0000
  16   6   6     37.9062      1.8609    -36.1361      0.0000
   3   7   6     22.0368      2.0869    -21.3856      0.0000
  16   7   6     28.6016      3.4044    -24.9953      0.0000
   3   8   6     50.0691      1.4628     46.5544      0.0000
   7   8   6     45.6538      1.5057    -42.3721      0.0000
   3  10   6     26.4847      2.9498    -37.9861      0.0000
   1   0   7     21.2556      0.7294    -18.4444      0.0000
   2   0   7      7.3450      0.7819     -6.9490      0.0000
   3   0   7     13.5552      0.3773     13.6442      0.0000
   4   0   7     42.7737      0.2418     41.6825      0.0000
   5   0   7     20.5736      0.3298    -20.0183      0.0000
   6   0   7      9.0364      0.7466     -8.1434      0.0000
   7   0   7     56.1119      0.4707    -54.4790      0.0000
   9   0   7     27.3899      0.5036    -25.8062      0.0000
  10   0   7     16.2925      0.8705    -14.6083      0.0000
  11   0   7     86.2860      0.5936     77.2561      0.0000
  13   0   7     30.0117      0.7723     28.1177      0.0000
  14   0   7     30.4880      0.8446     29.9295      0.0000
  15   0   7     94.6250      0.6505    -93.5626      0.0000
  16   0   7     45.1747      1.1330    -43.1877      0.0000
  17   0   7     20.0012      1.5662    -18.3976      0.0000
  19   0   7     32.1406      2.8492     33.0450      0.0000
   0   1   7     54.6149      0.2667    -59.4312      0.0001
   1   1   7     55.5446      0.2164    -56.8934      0.0000
   2   1   7      9.0719      0.3370     -9.0385      0.0000
   3   1   7     27.7694      0.2247     29.5210      0.0000
   4   1   7     11.4093      0.4609     11.1308      0.0000
   5   1   7     10.2920      0.5682      8.7715      0.0000
   6   1   7     34.8694      0.2923     34.5850      0.0000
   7   1   7     70.3660      0.3306    -66.9066      0.0000
   8   1   7     29.4198      0.5096     27.1730      0.0000
   9   1   7     34.6374      0.4658     34.3486      0.0000
  10   1   7     38.3520      0.4222    -37.8229      0.0000
  11   1   7     18.5340      0.8791    -18.2927      0.0000
  16   1   7     33.3713      1.2106     33.5084      0.0000
  17   1   7     50.5121      0.7697    -49.8300      0.0000
  18   1   7     21.3602      1.3284     21.1579      0.0001
  20   1   7     47.5806      1.2830    -48.2882     -0.0001
  32   1   7     32.5168      6.5089     -0.5109      0.0000
   1   2   7      9.7437      0.4812     10.0954      0.0000
   2   2   7     46.3531      0.2726    -46.1485      0.0000
   4   2   7     34.2303      0.2289    -32.7282      0.0000
   5   2   7     13.0923      0.5188     13.0752      0.0000
   6   2   7     57.3570      0.2433     56.1312      0.0000
   7   2   7     29.6948      0.3380     28.8081      0.0000
   8   2   7     14.7136      0.3602    -14.1065      0.0000
   9   2   7     38.3407      0.5141     35.8762      0.0000
  10   2   7     25.2955      0.5906    -22.7858      0.0000
  11   2   7     51.6064      0.4613    -49.1473      0.0000
  12   2   7     14.1658      1.1377     11.5704      0.0000
  13   2   7     40.7633      0.6402    -40.4769      0.0000
  15   2   7     67.6081      0.6179     65.8463      0.0000
  16   2   7     30.8847      1.1227     30.2321      0.0000
  17   2   7     28.5251      1.2367     30.3516      0.0000
  21   2   7     28.5987      3.0191    -23.7581     -0.0001
  31   2   7     33.7461      7.8290     14.1539      0.0000
   0   3   7     49.6270      0.4308     50.6452     -0.0001
   1   3   7     71.6040      0.3526     70.6292      0.0000
   2   3   7      7.1372      1.0349      5.6069      0.0000
   4   3   7      8.7657      1.1471     -7.0638      0.0000
   5   3   7     23.8279      0.3663    -23.4909      0.0000
   6   3   7     27.4048      0.3551    -27.3841      0.0000
   7   3   7     34.3395      0.3774     34.3078      0.0000
   8   3   7     28.5064      0.5581    -28.1192      0.0000
   9   3   7     21.2281      0.7701    -21.2112      0.0000
  10   3   7     34.2529      0.7683     31.5358      0.0000
  11   3   7     37.8591      0.7567     37.8768      0.0000
  12   3   7     31.8300      1.1512     14.2849      0.0000
  13   3   7     16.4426      1.2290    -15.8109      0.0000
  15   3   7     27.0797      1.4101    -24.3419      0.0000
  16   3   7     36.1197      2.5537    -34.4974      0.0000
  17   3   7     48.3917      1.2561     46.9144      0.0000
  20   3   7     45.2527      1.5662     47.1967      0.0001
   2   4   7     17.7264      0.4869     18.5186      0.0000
   4   4   7     31.1676      0.4698     30.8888      0.0000
   5   4   7     11.2396      1.3827    -11.7177      0.0000
   6   4   7     33.7218      0.4321    -34.4178      0.0000
   7   4   7     31.1768      0.5560    -30.9587      0.0000
   9   4   7     21.3829      1.8744    -24.4939      0.0000
  11   4   7     48.2895      0.9512     50.6006      0.0000
  13   4   7     28.4773      1.3042     28.3755      0.0000
  15   4   7     58.0750      1.6352    -60.5011      0.0000
  16   4   7     27.8440      3.0298    -29.3220      0.0000
  21   4   7     17.1777      3.5048     19.1018      0.0001
   0   5   7     37.8705      0.8916    -37.2457      0.0000
   1   5   7     41.1732      0.5962    -39.4398      0.0000
   3   5   7     25.8477      0.5922     25.6593      0.0000
   6   5   7     27.8220      0.7283     28.0135      0.0000
   7   5   7     53.1732      0.5407    -51.5216      0.0000
   8   5   7     28.1432      1.4216     24.7181      0.0000
   9   5   7     25.4942      1.8043     21.5033      0.0000
  10   5   7     36.5569      1.6146    -36.4159      0.0000
  20   5   7     32.5841      3.3053    -37.0751     -0.0001
   4   6   7     29.4756      1.0649    -28.2068      0.0000
   6   6   7     22.3421      2.0574     20.3541      0.0000
   7   6   7     38.8010      0.9433     38.3997      0.0000
  11   6   7     56.5771      2.0927    -53.4174      0.0000
  15   6   7     54.5082      2.8584     53.7856      0.0000
   0   7   7     43.1613      1.1878     39.9699      0.0000
   1   7   7     39.0474      0.9352     36.8571      0.0000
   7   7   7     26.5468      2.6602     24.3559      0.0000
  10   7   7     20.0634      2.4198     25.3803      0.0000
   6   8   7     32.5246      1.9463    -30.5979      0.0000
   7   8   7     24.3907      3.4176    -20.9892      0.0000
  11   8   7     31.1859      2.6437     31.4949      0.0000
   0   0   8    122.4367      1.4376    127.0603      0.0000
   1   0   8     22.8981      0.2437    -22.0656      0.0000
   2   0   8     48.3224      0.3469    -50.2759      0.0000
   3   0   8     25.9849      0.2949    -26.0853      0.0000
   4   0   8     78.7736      0.3499    -76.1969      0.0000
   5   0   8     25.7338      0.3571     24.7384      0.0000
   6   0   8     27.7898      0.3634     26.4875      0.0000
   7   0   8     16.4695      0.4179     16.1971      0.0000
   9   0   8     42.5654      0.4926    -42.9140      0.0000
  10   0   8     30.5841      0.5833     29.3750      0.0000
  12   0   8     37.1348      0.7979    -35.0479      0.0000
  13   0   8     55.6213      0.7515     51.4737      0.0000
  15   0   8     23.8671      1.0909     23.2460      0.0000
  16   0   8     22.4101      1.6274     20.6556      0.0000
   1   1   8     26.6201      0.2285     27.0848      0.0000
   2   1   8     82.0395      0.2685     84.2477      0.0001
   3   1   8     23.6541      0.2400    -24.4004      0.0000
   4   1   8     57.2768      0.2490     57.6872      0.0000
   5   1   8     46.3962      0.2502    -46.2769      0.0000
   6   1   8    103.9607      0.2674    -99.3468      0.0000
   7   1   8     34.5195      0.3081     32.5807      0.0000
   8   1   8     48.2954      0.4357    -45.7868      0.0000
   9   1   8     14.3532      0.6281    -14.7128      0.0000
  10   1   8     42.9441      0.4140     41.3954      0.0000
  11   1   8     44.5595      0.4396    -42.6356      0.0000
  12   1   8      9.9740      1.4555      4.9283      0.0000
   0   2   8     45.1909      0.5081    -41.8557      0.0000
   1   2   8     23.8075      0.4052     19.6592      0.0000
   2   2   8     45.2739      0.2822     46.3253      0.0000
   3   2   8     22.4217      0.3557     22.9229      0.0000
   5   2   8     25.3496      0.3527    -24.6076      0.0000
   6   2   8     23.4665      0.4116    -22.5168      0.0000
   7   2   8     14.2184      0.6728    -14.4335      0.0000
   8   2   8     59.8601      0.3119     58.5180      0.0000
   9   2   8     46.9559      0.3831     43.9812      0.0000
  10   2   8     35.4519      0.6273    -31.8137      0.0000
  13   2   8     57.0413      0.5940    -52.8151      0.0000
  15   2   8     20.4353      1.7393    -21.5620      0.0000
  18   2   8     23.7199      1.6472     24.6141      0.0000
  20   2   8     27.6717      2.0051    -27.0184      0.0000
   1   3   8     12.4915      1.2953     10.3650      0.0000
   2   3   8     36.2860      0.3017    -35.9967      0.0000
   3   3   8     18.8060      0.4114    -15.1714      0.0000
   4   3   8     57.4576      0.3005    -53.9770      0.0000
   5   3   8     14.6150      0.6060     13.3133      0.0000
   6   3   8     62.2977      0.3101     57.4724      0.0000
   8   3   8     40.6156      0.4352     39.0423      0.0000
   9   3   8     34.4933      0.6298     33.0499      0.0000
  10   3   8     15.4188      1.6370    -13.4919      0.0000
  11   3   8     11.7416      1.1911     10.8797      0.0000
  13   3   8     23.5103      1.0098    -22.8771      0.0000
  14   3   8     21.2079      1.3592    -19.5592      0.0000
  15   3   8     19.0888      2.3678     18.2276      0.0000
  20   3   8     34.1628      7.8637     28.2034      0.0000
   0   4   8     65.6256      0.5654     67.2384      0.0000
   1   4   8     20.9555      0.6100    -20.1893      0.0000
   2   4   8     39.9629      0.4021    -39.0244      0.0000
   3   4   8     22.9303      0.5235    -23.0596      0.0000
   4   4   8     25.1367      0.4937    -24.4686      0.0000
   5   4   8     24.3982      0.5453     25.3636      0.0000
   6   4   8     18.5760      0.8624     19.4223      0.0000
   7   4   8     17.5981      0.6759     16.6054      0.0000
   8   4   8     26.5862      0.5679    -27.8373      0.0000
   9   4   8     38.4431      0.8182    -40.8211      0.0000
  10   4   8     31.4210      1.3412     29.1749      0.0000
  13   4   8     41.9164      1.0560     45.2711      0.0000
   1   5   8     21.9528      0.7621     23.9030      0.0000
   2   5   8     70.3709      0.4167     71.0854      0.0000
   3   5   8     19.8667      0.9350    -19.1158      0.0000
   4   5   8     51.9909      0.6329     49.2420      0.0000
   5   5   8     38.6764      0.9110    -40.5726      0.0000
   6   5   8     88.3565      0.4848    -86.0187      0.0000
   7   5   8     30.2627      0.6984     31.5460      0.0000
   8   5   8     33.5201      0.7391    -32.6778      0.0000
  10   5   8     37.8986      1.8876     38.6805      0.0000
  11   5   8     35.7646      3.2774    -31.4996      0.0000
   0   6   8     72.7219      0.7649    -69.9425      0.0000
   2   6   8     33.4319      1.0041     30.3933      0.0000
   4   6   8     34.5689      0.9401     31.6885      0.0000
   5   6   8     15.0861      2.0389    -15.4728      0.0000
   6   6   8     15.1601      2.4164    -16.3298      0.0000
   7   6   8     21.7275      1.6263     -9.4210      0.0000
   9   6   8     27.5682      1.8483     27.4148      0.0000
  10   6   8     17.3467      3.8549    -23.8973      0.0000
  13   6   8     31.8782      3.9400    -29.8379      0.0000
   2   7   8     29.1165      1.5848    -28.1757      0.0000
   4   7   8     47.0999      1.2992    -41.1919      0.0000
   6   7   8     48.4755      1.2022     46.8928      0.0000
   8   7   8     24.5810      1.7395     23.4626      0.0000
   0   8   8     24.4793      3.7473     28.6516      0.0000
   6   9   8     38.1731      2.3299    -37.3466      0.0000
   1   0   9     86.1256      0.5912     87.0307     -0.0001
   2   0   9     18.1230      1.3946    -17.3496      0.0000
   3   0   9     62.7612      0.3414    -67.0107      0.0000
   4   0   9     20.5028      0.4382    -19.9298      0.0000
   5   0   9     13.0396      0.5839    -13.5391      0.0000
   6   0   9     36.9660      0.3276     35.9711      0.0000
   7   0   9     39.7312      0.3933    -38.7328      0.0000
   8   0   9     40.9320      0.3745     39.7055      0.0000
   9   0   9     33.5110      0.6816     33.3756      0.0000
  11   0   9     51.4639      0.5715     50.2737      0.0000
  12   0   9     26.2222      0.7675    -25.2725      0.0000
  13   0   9     41.7989      0.8184    -39.9969      0.0000
   0   1   9     32.6079      0.3547    -34.3266      0.0000
   1   1   9     22.0103      0.2634    -21.4160      0.0000
   2   1   9     23.6438      0.2563    -23.8596      0.0000
   3   1   9     24.5576      0.3020     24.7476      0.0000
   4   1   9     30.3938      0.2340     31.4698      0.0000
   5   1   9     23.7473      0.3640     22.0090      0.0000
   6   1   9     14.2006      0.5191    -14.2859      0.0000
   7   1   9     32.6325      0.3321    -31.6047      0.0000
   8   1   9     68.9163      0.3087    -66.6689      0.0000
   9   1   9     15.1080      1.5345     16.6311      0.0000
  10   1   9     33.8760      0.6205     33.4820      0.0000
  12   1   9     47.4393      0.5098     44.4249      0.0000
  16   1   9     58.2219      0.7427    -53.1488      0.0000
  20   1   9     51.9228      1.5259     50.5121      0.0000
   1   2   9     58.6451      0.3799    -59.4398      0.0000
   3   2   9     44.3284      0.4625     45.3092      0.0000
   4   2   9     10.6077      0.7912      9.8590      0.0000
   5   2   9     13.9147      1.8361    -11.3474      0.0000
   6   2   9     13.9380      0.8260    -12.6396      0.0000
   7   2   9     51.2989      0.3465     50.7173      0.0000
   8   2   9     22.5000      0.5179    -22.0195      0.0000
   9   2   9     10.8688      1.4569    -10.6495      0.0000
  10   2   9     14.6732      0.9498    -14.5787      0.0000
  11   2   9     62.0041      0.6545    -56.1830      0.0000
  13   2   9     24.9784      0.8636     21.6055      0.0000
  14   2   9     24.8092      1.0446     24.0226      0.0000
  17   2   9     32.2396      1.5824     29.5595      0.0000
  18   2   9     30.2449      1.4093    -30.8407      0.0000
   1   3   9     28.0574      0.4032     28.9868      0.0000
   2   3   9     26.0674      0.3835     26.1384      0.0000
   3   3   9     13.4020      0.5177    -12.8677      0.0000
   5   3   9     26.9186      0.4621    -24.7600      0.0000
   7   3   9     20.7852      0.5707     20.4724      0.0000
   8   3   9     42.2144      0.4342     39.7026      0.0000
   9   3   9     12.9274      1.5275    -13.1177      0.0000
  10   3   9     16.9138      0.9783    -13.9889      0.0000
  12   3   9     29.9321      0.8589    -24.4715      0.0000
  16   3   9     39.9562      1.1732     37.5084      0.0000
  18   3   9     24.0694      2.6941     22.7059      0.0000
  20   3   9     39.8621      2.2814    -41.3928      0.0000
   1   4   9     54.9014      0.5555     54.2846      0.0000
   3   4   9     42.1843      0.3752    -42.6903      0.0000
   4   4   9     16.3856      0.7818    -15.3251      0.0000
   6   4   9     10.3272      1.7512      9.6821      0.0000
   7   4   9     49.4331      0.4577    -44.9302      0.0000
   8   4   9     29.1196      0.5714     28.3038      0.0000
   9   4   9     16.5141      1.9370     14.8574      0.0000
  11   4   9     52.8800      1.0143     51.5331      0.0000
  12   4   9     19.5719      1.6821    -18.2151      0.0000
  13   4   9     23.2517      2.0730    -23.6044      0.0000
  16   4   9     21.7970      2.6551     15.9873      0.0000
  17   4   9     30.0202      2.6923    -23.7968      0.0000
  18   4   9     23.5892      2.5449     24.2679      0.0000
  27   4   9     23.4762      7.4293    -30.8253      0.0000
   1   5   9     17.6067      2.4146    -16.1329      0.0000
   2   5   9     15.2209      2.2358    -15.2091      0.0000
   3   5   9     21.3605      0.8282     22.0189      0.0001
   4   5   9     30.4670      0.6527     31.4019      0.0000
   6   5   9     12.7218      2.0984    -12.2446      0.0000
   7   5   9     27.8688      0.6963    -28.8752      0.0000
   8   5   9     56.6882      0.7023    -55.7345      0.0000
  10   5   9     33.6137      1.2591     33.0408      0.0000
  12   5   9     33.1778      2.5128     35.0226      0.0000
  16   5   9     41.1941      2.2829    -39.1307     -0.0001
   1   6   9     57.0523      0.9129    -54.3667      0.0000
   3   6   9     49.4292      0.6203     47.9798      0.0000
   4   6   9     16.4755      2.4877     13.5341      0.0000
   7   6   9     27.3967      2.6161     25.9721      0.0000
   8   6   9     17.3730      2.3318    -21.6092      0.0000
   9   6   9     19.8313      2.1988    -21.0148      0.0000
  11   6   9     31.4928      1.3969    -33.9483      0.0000
  22   6   9     34.8744      6.6295      6.5678      0.0000
   1   7   9     16.6104      4.1584     16.6131      0.0000
   7   7   9     20.6268      3.2186     19.8129      0.0000
   8   7   9     40.7820      1.5844     37.7840      0.0000
   1   8   9     27.4854      4.5116     29.2958      0.0000
   7   8   9     31.2060      4.0474    -26.3646      0.0000
  11   8   9     29.1524      2.5073     29.6313      0.0000
   0   0  10     54.9505      1.4800    -53.6450      0.0000
   1   0  10     26.6050      0.8173    -25.8267      0.0000
   3   0  10     63.9205      0.5043    -66.1854      0.0001
   4   0  10     49.3683      0.4081     48.7359      0.0000
   5   0  10      8.5692      1.0653      8.0435      0.0000
   6   0  10     18.9109      0.5624     14.3567      0.0000
   7   0  10     66.4782      0.4131     63.3345      0.0000
   8   0  10     22.8863      0.5880    -23.1508      0.0000
  10   0  10     23.2119      1.0336     23.8363      0.0000
  11   0  10     16.1828      1.3937    -14.8645      0.0000
  12   0  10     47.1922      0.8324     46.6770      0.0000
  13   0  10     20.4483      1.6540    -20.3473      0.0000
  14   0  10     44.7770      0.8384    -44.8349      0.0000
  18   0  10     47.1316      1.3612     48.0101      0.0000
   1   1  10     49.8774      0.2571     50.7748      0.0001
   2   1  10     76.3095      0.2552    -77.6623      0.0000
   3   1  10     59.3112      0.2289    -62.5939      0.0001
   4   1  10     70.1539      0.3115     67.8328      0.0001
   5   1  10     12.7702      0.7977    -10.3514      0.0000
   7   1  10     22.5988      0.4261    -22.6772      0.0000
   8   1  10     27.1521      0.3781    -26.1747      0.0000
   9   1  10     27.9456      0.4038     28.5336      0.0000
  10   1  10     27.4720      0.8440    -28.7661      0.0000
  11   1  10     20.6210      0.8174     19.5138      0.0000
  13   1  10     38.1324      0.6918    -37.7305      0.0000
  14   1  10     92.0526      0.5642     87.2179      0.0000
  17   1  10     16.5924      1.8313    -18.1911      0.0000
  18   1  10     29.7243      1.4781    -33.6018      0.0000
   1   2  10     35.1892      0.6423      7.4498      0.0000
   3   2  10     44.9051      0.3587     44.0104      0.0000
   6   2  10     27.0268      0.4803    -26.1419      0.0000
   7   2  10     44.1305      0.3790    -41.1291      0.0000
  12   2  10     16.3798      1.6032    -17.2933      0.0000
  14   2  10     26.9367      1.9819     26.6299      0.0000
  18   2  10     32.5261      1.9184    -33.0738      0.0000
   1   3  10     16.3741      1.9419    -17.7209      0.0000
   2   3  10     68.9697      0.4083     69.6192      0.0000
   3   3  10     29.6298      0.4510     29.2349      0.0000
   4   3  10     58.6851      0.3464    -56.6086      0.0000
   5   3  10     18.3950      0.6427    -17.6428      0.0000
   7   3  10     46.2442      0.4525     42.7030      0.0000
   8   3  10     16.3442      1.3869     15.3443      0.0000
  10   3  10     29.2353      0.7983     29.1006      0.0000
  11   3  10     34.9471      0.6463    -34.2316      0.0000
  13   3  10     17.2091      2.1299     18.0211      0.0000
  14   3  10     90.6923      0.9049    -81.2427      0.0000
  17   3  10     28.7436      1.9083     27.2694      0.0000
  18   3  10     37.4082      1.8618     34.6146      0.0000
   0   4  10     15.2947      1.0911    -15.0241      0.0000
   1   4  10     16.5670      0.9861    -16.0487      0.0000
   3   4  10     52.0404      0.3777    -52.0078      0.0000
   4   4  10     13.9686      0.8768     14.5565      0.0000
   6   4  10     18.5999      0.7157     19.5639      0.0000
   7   4  10     49.3133      0.4959     47.8781      0.0000
  12   4  10     20.9024      1.9803     21.0297      0.0000
  14   4  10     23.7259      2.6535    -25.1445      0.0000
  18   4  10     31.0101      2.0832     29.5761      0.0000
   1   5  10     48.3519      0.7555     47.7460      0.0000
   2   5  10     61.1336      0.5675    -59.3038      0.0000
   3   5  10     55.2057      0.5337    -54.0071      0.0001
   4   5  10     53.5197      0.5441     52.8488      0.0001
   5   5  10     14.6918      1.1814    -15.4886      0.0000
   8   5  10     21.9328      1.1158    -22.1487      0.0000
   9   5  10     30.9276      0.9683     30.7267      0.0000
  10   5  10     25.0334      1.2146    -25.1343      0.0000
  13   5  10     36.9423      3.8946    -33.4138      0.0000
  14   5  10     65.7203      1.4077     64.2380      0.0000
   3   6  10     40.8932      0.8140     41.2010      0.0001
   4   6  10     22.6727      1.2671    -22.7906      0.0000
   7   6  10     40.6887      0.9512    -40.1345      0.0000
   2   7  10     35.4156      2.7537     34.2063      0.0000
   3   7  10     27.7461      2.2904     26.7057      0.0001
   4   7  10     39.0834      1.2089    -36.6609      0.0000
  14   7  10     48.0649      4.7111    -43.8969      0.0000
   7   8  10     23.3680      3.1777     26.9525      0.0000
   1   0  11     73.0718      0.8484     67.2538     -0.0001
   3   0  11     57.9918      0.5052    -56.8545      0.0000
   4   0  11     66.1874      0.3967    -65.1882      0.0000
   6   0  11     68.2486      0.3687     65.8494      0.0000
   7   0  11     42.5033      0.4299     41.2990      0.0000
  10   0  11     25.6799      0.6159    -25.1446      0.0000
  11   0  11     23.4583      1.2091    -22.9351      0.0000
  13   0  11     23.6606      1.4403    -24.1572      0.0000
  14   0  11     39.0750      0.9610    -37.7029      0.0000
  15   0  11     43.3532      1.1282     42.0310      0.0000
  16   0  11     32.0425      2.3320     30.0240      0.0000
  17   0  11     30.7509      2.0282     30.3945      0.0000
  19   0  11     38.1062      1.5889    -38.8545      0.0000
   0   1  11     80.8610      0.4467     82.1682      0.0000
   2   1  11     17.7655      0.3320     18.1216      0.0000
   3   1  11     22.8774      0.3985    -22.8205      0.0000
   4   1  11     53.7720      0.3426    -52.5467      0.0000
   6   1  11     31.2670      0.3768    -30.5155      0.0000
   7   1  11     24.0746      0.4215     23.4232      0.0000
   8   1  11     30.0046      0.4340     29.7340      0.0000
   9   1  11     28.6971      0.5216     28.4686      0.0000
  10   1  11     36.6129      0.5055     36.2229      0.0000
  11   1  11     32.9426      0.9717     25.0061      0.0000
  13   1  11     68.8315      0.5731    -65.4483      0.0000
  14   1  11     12.0855      2.7306    -16.5920      0.0000
  17   1  11     44.5860      0.9939     44.6196      0.0000
   1   2  11     39.0986      0.4225    -39.1136      0.0000
   2   2  11     51.3873      0.3333    -53.6244      0.0000
   3   2  11     27.6438      0.4021     27.1056      0.0000
   4   2  11     63.7502      0.3486     62.3079      0.0000
   5   2  11     26.6421      0.7917    -15.3574      0.0000
   7   2  11     15.9259      1.3810    -13.1561      0.0000
  10   2  11     14.0741      1.8358    -14.7313      0.0000
  13   2  11     19.5557      1.6237     17.5764      0.0000
  14   2  11     62.9498      0.7408     60.3369      0.0000
  15   2  11     20.5970      1.2402    -22.1928      0.0000
  16   2  11     33.1203      1.6743    -28.8493      0.0000
  17   2  11     31.3391      1.7593    -27.5642      0.0000
  19   2  11     26.3858      3.0181     25.9730      0.0000
   0   3  11     39.7186      1.2957    -39.6512      0.0000
   2   3  11     12.7865      1.1379    -13.6668      0.0000
   3   3  11     11.4836      1.6548     10.9692      0.0000
   4   3  11     14.1414      0.7649     14.0825      0.0000
   6   3  11     26.5982      0.7176     25.5654      0.0000
   9   3  11     34.8691      0.6157    -34.8644      0.0000
  10   3  11     31.8833      0.5947    -32.1747      0.0000
  11   3  11     28.7618      0.9577    -30.3352      0.0000
  13   3  11     73.4142      0.6650     66.7443      0.0000
  17   3  11     46.7688      1.1338    -45.8871      0.0000
   1   4  11     37.7543      0.7854     37.2560      0.0000
   2   4  11     25.1622      0.8164     24.6706      0.0000
   3   4  11     30.4573      0.5287    -31.0717      0.0000
   4   4  11     55.6715      0.3854    -53.9530      0.0000
   6   4  11     30.5094      0.5978     29.7693      0.0000
   7   4  11     22.2197      1.1254     20.2204      0.0000
  14   4  11     47.2961      1.0497    -43.7429      0.0000
  16   4  11     28.1915      1.7446     26.5092      0.0000
  19   4  11     29.2100      2.2748    -26.5534      0.0000
   0   5  11     72.4539      0.8425     75.2358     -0.0002
   1   5  11     31.5079      2.0285      2.5748      0.0000
   3   5  11     17.3725      2.1072    -18.0511      0.0000
   4   5  11     49.0009      0.5735    -48.8877      0.0000
   6   5  11     23.1313      1.7112    -21.4017      0.0000
   7   5  11     27.9924      1.1447     16.3080      0.0000
   8   5  11     26.8548      0.9902     25.0776      0.0000
   9   5  11     24.7583      0.8979     24.9214      0.0000
  10   5  11     32.8403      1.1854     31.1755      0.0000
  11   5  11     15.3827      2.5991     15.4072      0.0000
  13   5  11     52.8033      1.2412    -51.5776      0.0000
   1   6  11     33.9391      1.2106    -34.2588      0.0000
   3   6  11     33.9820      1.1898     32.8062      0.0000
   4   6  11     41.4020      0.8871     40.5533      0.0001
   6   6  11     39.4455      0.9797    -39.4101     -0.0001
   7   6  11     23.9960      1.5574    -25.3115      0.0000
   0   7  11     45.8304      2.6158    -43.1797      0.0001
   3   7  11     13.7881      3.5455     13.0666      0.0000
  10   7  11     22.2155      3.0624    -24.1509      0.0000
  13   7  11     34.7697      3.1431     36.1114      0.0000
   4   8  11     30.3269      3.1642    -30.2937      0.0000
   0   0  12     81.5281      1.4329    -73.4856      0.0000
   3   0  12     12.1676      1.2354     10.7097      0.0000
   4   0  12     48.7900      0.5181     47.3702      0.0000
   5   0  12     39.5275      0.4426    -38.9196      0.0000
   6   0  12     58.0079      0.4337     56.0624      0.0000
   8   0  12     22.8867      0.6114    -23.7977      0.0000
   9   0  12     56.1876      0.5155     54.3344      0.0000
  10   0  12     59.0069      0.5108    -57.8898      0.0000
  11   0  12     16.7155      4.3316     -6.1955      0.0000
  12   0  12     34.1934      1.0918     35.6759      0.0000
  13   0  12     58.3054      1.2033    -53.9022      0.0000
  15   0  12     26.0714      1.8906    -22.2099      0.0000
   4   1  12     26.5755      0.3937    -21.1449      0.0000
   5   1  12     53.4773      0.2724     53.7209      0.0000
   7   1  12     27.4573      0.4527    -25.9401      0.0000
  10   1  12     37.2445      0.4651     37.3009      0.0000
  11   1  12     44.3497      0.5401     44.4973      0.0000
  13   1  12     25.6771      1.1615    -26.7384      0.0000
  14   1  12     40.1350      1.0176    -38.5652      0.0000
  16   1  12     44.7224      0.9822     43.9391      0.0000
  23   1  12     27.1857      3.4164    -31.6881     -0.0001
  24   1  12     34.5528      3.6938    -36.6353      0.0001
   0   2  12     46.3831      0.4655     47.3581      0.0000
   1   2  12     24.8999      0.4850    -22.5793      0.0000
   3   2  12     19.1749      0.5604    -18.6208      0.0000
   4   2  12     23.9855      0.5987    -23.2523      0.0000
   5   2  12     35.1694      0.4294     33.0806      0.0000
   6   2  12     48.3956      0.4193    -46.9661      0.0000
   9   2  12     43.7072      0.5160    -43.4104      0.0000
  10   2  12     48.2860      0.6439     47.4009      0.0000
  12   2  12     19.6980      1.3512    -18.0117      0.0000
  13   2  12     45.6660      1.0994     42.1722      0.0000
  15   2  12     38.0377      1.2091     34.9729      0.0000
  19   2  12     30.0262      1.8125    -30.7396      0.0000
  20   2  12     29.9010      2.3014     31.4944      0.0000
   2   3  12     23.3244      0.6854     23.2191      0.0000
   3   3  12     13.4245      1.3316     14.5565      0.0000
   4   3  12     16.1196      1.4425     14.2606      0.0000
   5   3  12     49.9214      0.5229    -49.9430      0.0001
   6   3  12     23.1500      0.9571    -21.5917      0.0000
   7   3  12     15.6047      1.1013     15.3479      0.0000
   8   3  12     12.0430      1.9931      8.4512      0.0000
  10   3  12     23.7494      2.1736    -20.2668      0.0000
  11   3  12     30.6934      1.1464    -29.1306      0.0000
  13   3  12     17.1825      2.3175     18.7974      0.0000
  14   3  12     30.9253      1.2948     28.3160      0.0000
  16   3  12     31.0389      1.6809    -29.8880      0.0000
   0   4  12     53.7761      1.1663    -51.2823      0.0000
   1   4  12     24.4141      0.7825     24.8063      0.0000
   3   4  12     16.9991      0.9986     16.0345      0.0000
   4   4  12     29.7572      0.5539     29.4131      0.0000
   5   4  12     35.9918      0.6624    -36.0710      0.0000
   6   4  12     42.9538      0.9258     43.3129      0.0001
   8   4  12     10.0015      1.7137    -11.3734      0.0000
   9   4  12     46.2842      0.6956     44.5195      0.0001
  10   4  12     47.5804      0.6922    -46.1381      0.0000
  12   4  12     21.2516      1.9940     21.4068      0.0000
  13   4  12     45.3731      0.8991    -42.8862      0.0000
  15   4  12     27.4247      1.5408    -26.1348      0.0000
   4   5  12     20.9619      1.3037    -19.4900      0.0000
   5   5  12     38.6215      0.6682     39.2813      0.0000
   7   5  12     27.5693      1.3098    -25.6395      0.0000
  10   5  12     25.5707      1.1086     25.1443      0.0000
  11   5  12     34.0723      1.2044     33.9026      0.0000
  14   5  12     35.0135      2.1193    -32.4981      0.0000
  21   5  12     14.5858      4.4408     -1.9807      0.0000
   0   6  12     48.5065      1.3054     45.4289      0.0000
   4   6  12     26.3844      1.0443    -26.9023     -0.0001
   6   6  12     30.9088      1.0349    -32.9079      0.0000
   9   6  12     27.4206      1.4169    -29.6534      0.0000
  10   6  12     34.8156      1.1548     37.0193      0.0000
  12   6  12     21.0939      3.1515    -20.4412      0.0000
  13   6  12     28.5204      2.5393     30.2669      0.0000
   5   7  12     27.8974      1.9854    -29.3918      0.0000
  10   7  12     18.8435      2.8124    -17.0395      0.0000
   5   8  12     17.7873      4.2727    -17.9793      0.0000
   1   0  13     70.9564      1.5903    -61.3739      0.0000
   3   0  13     47.0533      1.4802     42.0959     -0.0001
   5   0  13     31.6095      0.4977     32.8532      0.0000
   6   0  13     27.1238      1.0324      7.6387      0.0000
   8   0  13     28.5616      0.6820    -26.7558      0.0000
   9   0  13     74.6239      0.4844    -74.3241      0.0000
  10   0  13     46.9759      0.6215    -47.2002      0.0000
  11   0  13     13.9610      1.5681     12.9534      0.0000
  12   0  13     23.4160      1.0242     24.4123      0.0000
  13   0  13     48.6852      1.4011     47.0705      0.0000
  14   0  13     51.4733      1.3592     49.1533      0.0000
  15   0  13     44.3779      1.3089    -45.2784      0.0000
  18   0  13     24.6583      2.9513    -28.4041      0.0000
   0   1  13     40.9458      0.4982     40.5253     -0.0001
   1   1  13     27.6024      0.4132    -27.2911      0.0000
   2   1  13     11.3136      0.6268     10.9129      0.0000
   3   1  13     38.7095      0.3852    -38.1627      0.0001
   4   1  13     21.5224      0.8129    -19.1505      0.0000
   5   1  13     14.4881      1.0161     13.0706      0.0000
   6   1  13     13.4007      0.8673     11.9621      0.0000
   7   1  13     14.1820      0.7168     14.3663      0.0000
   8   1  13     19.7280      0.6806     18.3879      0.0000
   9   1  13     19.7561      2.0410      6.2880      0.0000
  10   1  13     20.7998      0.6403    -20.5820      0.0000
  13   1  13     36.7283      1.0332    -37.8208      0.0000
  14   1  13     15.5066      2.6763     15.9937      0.0000
  23   1  13     44.1046      4.4385    -30.8287      0.0000
   1   2  13     31.0110      0.4831     30.9739      0.0000
   2   2  13     18.2773      0.6523     18.2894      0.0000
   3   2  13     15.9870      0.7008    -15.0210      0.0000
   4   2  13     15.8330      0.7776    -14.9390      0.0000
   6   2  13     21.6682      1.0716    -18.3972      0.0000
   7   2  13     23.9840      0.7959    -24.0308      0.0000
   8   2  13     33.8524      0.7269     32.9461      0.0000
   9   2  13     55.0060      0.5025     51.2620      0.0000
  10   2  13     54.9866      0.6122     54.0030      0.0000
  12   2  13     32.1139      1.2059    -31.6433      0.0000
  13   2  13     33.8590      1.3574    -32.2268      0.0000
  14   2  13     58.5605      1.0658    -54.2575      0.0000
  15   2  13     36.1092      1.4620     36.3175      0.0000
  17   2  13     31.9859      1.9665    -31.7645      0.0000
  18   2  13     28.4193      2.7916     32.5670      0.0000
   5   3  13     15.2339      1.5868     15.9854      0.0000
   9   3  13     27.8909      1.2729    -29.0545      0.0000
  10   3  13     23.4329      1.7563     23.5427      0.0000
  13   3  13     53.1059      0.9270     51.4365      0.0000
  17   3  13     24.3816      2.8603    -20.3990      0.0000
   1   4  13     39.0577      1.5796    -40.8212      0.0000
   3   4  13     29.8546      1.2226     29.2905      0.0000
   4   4  13     11.0687      1.6820     14.1561      0.0000
   5   4  13     22.9420      1.9271     15.5382      0.0000
   6   4  13     20.2613      1.8969     17.3259      0.0000
   8   4  13     28.4637      1.4718    -27.9076      0.0000
   9   4  13     54.1746      0.6598    -52.7139      0.0000
  10   4  13     47.3848      0.7584    -46.1855     -0.0001
  12   4  13     28.2994      1.3166     27.0590      0.0000
  13   4  13     38.2123      1.7201     34.5454      0.0000
  14   4  13     47.9956      1.1430     46.5598      0.0000
  15   4  13     37.1275      1.4622    -37.0884      0.0000
  16   4  13     17.7519      3.9536    -18.9689      0.0000
  17   4  13     24.7176      2.5889     26.1687      0.0000
  18   4  13     27.6694      4.2068    -27.5340      0.0000
   0   5  13     28.6586      2.3859     27.2180      0.0000
   1   5  13     30.6378      1.9681    -29.2486      0.0000
   3   5  13     37.8527      1.1617    -39.0994      0.0000
   4   5  13     27.9065      3.3012    -17.6808      0.0000
   5   5  13     22.5277      1.5153     19.7758      0.0000
   7   5  13     19.9580      1.3057     20.0084      0.0001
  13   5  13     25.3899      1.8378    -24.1828      0.0000
   1   6  13     33.9508      1.7657     34.1806      0.0000
   3   6  13     28.1967      4.8488    -27.6352      0.0000
   9   6  13     42.2879      1.1629     42.6766      0.0000
  10   6  13     27.4860      1.9077     29.3713      0.0000
  13   6  13     29.4064      2.8148    -30.0692      0.0000
  14   6  13     32.2737      2.4292    -32.5570      0.0000
  19   6  13     16.6136      4.1895      4.9209      0.0000
   4   0  14     21.6886      1.3609    -19.1794      0.0000
   5   0  14     35.3157      0.6350     35.7572      0.0000
   6   0  14     18.6901      1.0677     17.4604      0.0000
   7   0  14     21.3177      1.3259     19.0880      0.0000
   9   0  14     41.9789      0.6612    -41.2961      0.0000
  10   0  14     28.0702      1.5938    -25.6534      0.0000
  11   0  14     18.1876      1.1971    -15.1813      0.0000
  13   0  14     44.2354      0.8009     40.6841      0.0000
  16   0  14     19.8699      2.1492     24.4054      0.0000
   1   1  14     59.0846      0.3763    -56.8626      0.0001
   3   1  14     35.2458      0.4579     35.1593     -0.0001
   5   1  14     23.4706      0.9075     23.5369      0.0000
   7   1  14     49.6704      0.4037     47.6454      0.0000
   9   1  14     51.4207      0.4203    -50.8100      0.0000
  10   1  14     29.9160      0.6198     30.1486      0.0000
  11   1  14     30.1765      0.6860    -29.9819      0.0000
  13   1  14     39.3398      0.6255     40.3737      0.0000
  14   1  14     46.7968      1.0439    -46.9591      0.0000
  16   1  14     37.5285      3.2624     32.0833      0.0000
   0   2  14     39.1214      0.5999    -38.3861      0.0000
   2   2  14     12.4085      3.0857     11.5639      0.0000
   3   2  14     13.9611      1.1664    -13.1569      0.0000
   4   2  14     42.0521      0.4790     40.9076      0.0000
   6   2  14     12.1395      1.5358    -11.9444      0.0000
   7   2  14     38.8018      1.5451      0.3742      0.0000
  10   2  14     48.0283      2.6311     17.3242      0.0000
  12   2  14     20.7475      2.4525     22.6995      0.0000
  16   2  14     35.1431      3.9523    -31.1491      0.0000
   1   3  14     52.6759      1.0435     53.7297      0.0000
   2   3  14     21.4179      1.8110    -23.3769      0.0000
   3   3  14     42.1960      2.1050    -35.5465     -0.0001
   5   3  14     21.8105      1.1259    -21.8798      0.0000
   7   3  14     41.3921      0.8469    -40.2291      0.0001
   9   3  14     46.9939      0.8621     45.1138      0.0000
  10   3  14     39.0161      1.1343    -39.7089     -0.0001
  11   3  14     28.8301      2.6931     26.4414      0.0000
  13   3  14     34.3291      1.6411    -33.8214      0.0000
  14   3  14     51.4492      1.1808     50.9387      0.0000
  16   3  14     27.5829      3.6199    -24.9030      0.0000
  17   3  14     27.6871      1.7916    -29.4008      0.0000
   0   4  14     32.9707      3.1899     28.8614      0.0000
   4   4  14     30.2365      1.3645    -30.8331      0.0000
   9   4  14     25.6431      2.1700    -13.3616      0.0000
  16   4  14     26.6851      4.0657     25.7217      0.0000
  20   4  14     29.8699      4.4393    -29.1243      0.0000
   1   5  14     42.5914      1.1950    -40.8354      0.0000
   3   5  14     26.8335      1.4739     25.6198      0.0000
   4   5  14     20.3926      1.7080    -10.9375      0.0000
   5   5  14     11.0407      2.7590     16.8675      0.0000
   7   5  14     35.3342      0.8939     37.2881      0.0000
   9   5  14     40.9051      1.1618    -39.3311     -0.0001
  10   5  14     23.7843      2.1043     23.0979      0.0000
  11   5  14     25.1382      2.7058    -25.5905      0.0000
  13   5  14     31.5279      1.8097     30.8024      0.0000
  14   5  14     35.2205      1.5134    -35.7334      0.0000
  15   5  14     45.0994      7.9914    -10.1565      0.0000
  16   5  14     28.6928      2.3451     29.5397      0.0000
  17   5  14     16.3073      2.3931     22.0217      0.0000
   6   6  14     13.8393      2.4363    -12.2434      0.0000
  13   6  14     19.9457      2.8778    -25.9661      0.0000
   1   7  14     30.8282      2.2277     33.8533      0.0001
   3   7  14     29.2122      3.7885    -25.1839      0.0000
   9   7  14     28.4714      2.4708     28.8661      0.0000
  14   7  14     24.1259      3.5316     29.1866      0.0000
   2   0  15     54.1638      1.7462     51.1863     -0.0001
   3   0  15     24.3812      2.4669    -24.6711      0.0000
   4   0  15     58.0879      0.9166     55.0938     -0.0001
   6   0  15     89.4746      0.6813    -88.6598      0.0000
   7   0  15     13.5871      1.6340    -13.3672      0.0000
  10   0  15     19.9558      1.2899     19.6854      0.0000
  11   0  15     32.0173      0.9997     32.3314      0.0000
  14   0  15     45.3071      0.8944     45.2664      0.0000
  24   0  15     51.2145      3.5460     58.2216      0.0000
   0   1  15     28.9601      0.7208    -30.6495      0.0000
   1   1  15     36.7289      0.5003    -36.6114      0.0001
   2   1  15     12.6018      1.4197    -11.4334      0.0000
   3   1  15     14.8323      1.4477    -12.8963      0.0000
   4   1  15     24.7612      0.6516     24.8330      0.0000
   5   1  15     34.9519      0.6377     36.0201      0.0000
   8   1  15     44.6208      0.4449    -37.7078      0.0000
   9   1  15     35.1548      0.5762    -35.0971      0.0000
  12   1  15     19.2011      1.0322     18.8648      0.0000
  13   1  15     24.9824      0.9681     25.6215      0.0000
  15   1  15     36.7158      1.7892     33.4110      0.0000
   2   2  15     17.1647      1.3691    -15.8471      0.0000
   3   2  15     22.8706      0.7572     22.5844      0.0001
   4   2  15     55.6225      0.4870    -54.3213      0.0000
   5   2  15     33.6427      3.1650     -3.3809      0.0000
   6   2  15     55.1542      0.5113     55.2053      0.0000
   7   2  15     20.5385      1.3591     17.7413      0.0000
   8   2  15     19.3252      2.9364     -2.4075      0.0000
  11   2  15     42.2326      0.8525    -37.5871      0.0000
  13   2  15     22.2300      2.4078     25.1507      0.0000
  14   2  15     59.3488      1.2471    -59.0570      0.0000
  24   2  15     48.6186      3.3062    -54.3447      0.0001
   0   3  15     27.8257      2.7195     31.6740      0.0000
   1   3  15     34.3970      1.3053     38.6360     -0.0001
   4   3  15     22.0914      1.1310    -24.5571     -0.0001
   5   3  15     41.0164      0.8678    -42.0646      0.0001
   7   3  15     10.6372      3.1680     11.6127      0.0000
   8   3  15     32.4856      1.4527     33.8983      0.0000
   9   3  15     39.2276      1.1446     41.1721      0.0000
  12   3  15     20.8415      3.2605    -20.0954      0.0000
  13   3  15     33.2379      1.7874    -32.3905      0.0000
  17   3  15     30.4657      3.0454     30.4757      0.0000
   2   4  15     33.2903      1.6153     29.5582      0.0000
   3   4  15     21.0940      2.3023    -20.5064      0.0000
   4   4  15     46.9453      0.9761     47.1596      0.0000
   6   4  15     63.8474      0.6175    -61.7945      0.0000
  11   4  15     24.8069      2.1300     27.8322      0.0000
  14   4  15     42.6224      1.7950     43.5937      0.0000
  24   4  15     49.2428      4.3828     47.0163      0.0000
   0   5  15     33.6436      2.6349    -32.6041      0.0000
   4   5  15     19.9307      1.9658     23.3423      0.0000
   5   5  15     25.5622      1.0716     26.3029      0.0000
   8   5  15     24.2128      1.8301    -26.8395      0.0000
   9   5  15     20.0738      1.5277    -22.3917      0.0000
  12   5  15     20.7092      2.0974     19.8984      0.0000
   2   6  15     26.7815      3.0957    -25.4226      0.0000
   4   6  15     37.5480      1.2914    -37.0790      0.0000
   6   6  15     52.1016      1.0078     51.5021      0.0000
  14   6  15     32.5807      3.3546    -32.6994      0.0000
   5   7  15     16.9751      4.2212    -22.5672     -0.0001
   4   8  15     26.0387      3.0241     28.5275     -0.0001
   0   0  16     63.7623      2.6127     57.4431      0.0000
   4   0  16     18.8890      1.6004    -21.0338      0.0000
   6   0  16     21.1156      2.7380    -17.2746      0.0000
   8   0  16     16.1177      1.8522    -17.4470      0.0000
  10   0  16     30.8101      1.0667     32.8360      0.0000
  12   0  16     22.5844      1.8972     19.5654      0.0000
  25   0  16     50.2751      7.9598    -10.8281      0.0000
   2   1  16     30.5456      0.5431    -30.7958      0.0000
   4   1  16     60.6845      0.4730     59.9275      0.0000
   5   1  16     28.9217      0.8902    -30.1950      0.0000
   6   1  16     19.6622      0.8655    -19.4400     -0.0001
   7   1  16     41.3423      0.4746     41.0511      0.0000
   8   1  16     24.5407      1.6693     -8.5714      0.0000
  11   1  16     44.1806      0.6914    -41.7094      0.0000
  14   1  16     39.4327      1.0323     40.6482      0.0000
  17   1  16     44.5625      1.8732     43.9972      0.0000
   0   2  16     70.5434      0.7408    -69.9446      0.0001
   1   2  16     12.8913      3.0315      3.9738      0.0000
   4   2  16     34.8018      0.6229     33.7381      0.0000
   6   2  16     17.1901      1.7210     16.8373      0.0000
  10   2  16     33.3820      1.0615    -32.7640      0.0000
  13   2  16     23.7201      2.4145    -25.4655      0.0000
  14   2  16     24.3842      1.5744     23.5525      0.0000
  24   2  16     37.2737      6.2638     -4.5936      0.0000
   1   3  16     17.5646      1.8496    -15.9780      0.0000
   3   3  16     25.1512      1.4867     24.0047      0.0000
   4   3  16     56.4259      0.7906    -54.4838      0.0000
   5   3  16     41.9496      0.9990     42.4153      0.0000
   6   3  16     40.7191      1.2363     41.3589      0.0000
   7   3  16     58.1231      0.9924    -56.2935      0.0000
  11   3  16     53.5888      1.0847     51.6842      0.0000
  14   3  16     29.4450      3.3516    -26.3518      0.0000
  17   3  16     43.2591      1.8549    -43.3897      0.0000
   0   4  16     41.9184      3.3556     50.8910      0.0000
   4   4  16     16.9163      2.1306    -20.0368      0.0000
  10   4  16     32.1220      1.6337     31.9719      0.0000
   2   5  16     33.3340      2.2515    -29.7811      0.0000
   4   5  16     45.5748      1.6089     45.5073      0.0000
   7   5  16     28.7846      1.3280     30.2150      0.0000
  11   5  16     27.4330      2.8763    -28.6325      0.0000
  14   5  16     34.1146      1.6794     35.0049      0.0000
   0   6  16     39.1594      2.3004    -43.1032      0.0000
   7   6  16     15.8012      3.2835     -3.1929      0.0000
  10   6  16     26.0543      3.3141    -24.5776      0.0000
   4   7  16     37.0498      2.1685    -34.8398      0.0000
   7   7  16     31.3609      1.8497    -31.6526      0.0000
   1   0  17     25.5736      3.9903     29.5796      0.0000
   3   0  17     56.0938      3.1277    -44.8520      0.0001
   5   0  17     39.1362      1.6498     37.1883      0.0000
   7   0  17     16.6995      1.6679    -13.4699      0.0000
  10   0  17     21.0215      1.8730     19.9274      0.0000
  11   0  17     32.0335      1.3658     31.2592      0.0000
  13   0  17     18.1961      2.5224    -19.7986      0.0000
  14   0  17     31.7482      2.7342    -26.7308      0.0000
   1   1  17     21.6422      1.3556     20.2174      0.0000
   3   1  17     62.2968      0.5582     63.9056      0.0000
   4   1  17     16.4580      1.7201    -15.5922      0.0000
   5   1  17     20.1884      1.9677    -16.5493      0.0000
   7   1  17     63.3428      0.4912    -64.3147      0.0000
   9   1  17     27.0971      1.0634     25.8694      0.0000
  10   1  17     17.5983      1.2996     17.0246      0.0000
  11   1  17     19.1370      1.8136     19.8806      0.0000
  12   1  17     16.9065      1.6429     19.8265      0.0000
  14   1  17     18.2793      2.7158    -21.8511      0.0000
   1   2  17     43.7532      0.7075    -43.7595      0.0000
   2   2  17     30.1718      0.9118    -30.4587      0.0000
   3   2  17     59.3544      0.5427     59.0951      0.0000
   4   2  17     16.8794      1.8605     14.8481      0.0000
   5   2  17     22.3972      1.3331    -22.4684      0.0000
   8   2  17     19.3640      2.6127    -14.3785      0.0000
  13   2  17     28.0954      2.0047     25.5239      0.0000
   1   3  17     18.8935      1.9537    -19.0748      0.0000
   3   3  17     59.3774      0.6418    -60.1271      0.0000
   4   3  17     19.7391      2.2812     16.0289      0.0000
   7   3  17     60.9058      0.9393     60.0646      0.0000
  14   3  17     20.1330      4.1112     27.0134      0.0000
   1   4  17     31.3703      3.7034     37.5148      0.0001
   3   4  17     47.1541      2.1228    -52.2986      0.0000
   5   4  17     23.2519      5.6294     20.8544      0.0000
   3   5  17     48.2178      1.3624     49.6529      0.0000
   7   5  17     51.2860      0.9996    -50.2829      0.0000
   3   6  17     35.9989      4.3368     32.8916      0.0000
   5   6  17     23.8834      3.4977    -24.8965      0.0000
   3   7  17     39.7480      2.2560    -37.7218      0.0001
   7   7  17     38.3431      2.5632     37.9985     -0.0001
   3   8  17     27.6026      4.2651    -33.5708      0.0001
   7   0  18     19.3687      2.3618     20.4933     -0.0001
   8   0  18     42.8497      1.0203    -42.2202      0.0001
  10   0  18     28.3999      1.9626     29.2310      0.0000
  12   0  18     32.0880      2.3596     32.1240      0.0000
  16   0  18     19.8597      3.1295    -23.4496      0.0000
   1   1  18     29.2055      1.0098     27.9105      0.0000
   2   1  18     23.8155      0.8682    -22.7855     -0.0001
   3   1  18     27.0207      1.3355    -24.7678      0.0000
   4   1  18     24.5691      1.3727     26.1469      0.0000
   5   1  18     23.3231      1.6715     22.8233      0.0000
   7   1  18     35.0777      0.7268    -37.3894      0.0000
  11   1  18     35.5198      0.9888     35.7986      0.0000
   3   2  18     38.5001      0.7116     36.9321      0.0000
   4   2  18     36.9442      0.8484    -37.4786      0.0000
   7   2  18     34.1049      0.8979    -34.3070      0.0000
   8   2  18     62.4290      0.6186     62.5229      0.0000
  10   2  18     36.4073      1.3290    -34.7482      0.0000
  12   2  18     45.5351      1.2372    -46.3044      0.0000
  16   2  18     25.4991      4.7954     32.5450      0.0000
   1   3  18     28.2530      1.0843    -27.0830     -0.0001
   2   3  18     28.7078      1.3164     27.5409      0.0000
   3   3  18     23.2952      1.2757     23.2362      0.0000
   4   3  18     26.0050      1.1732    -26.2345      0.0000
   7   3  18     37.4293      1.2593     36.3356      0.0000
  11   3  18     34.7662      1.6423    -36.2427      0.0000
   7   4  18     23.1421      2.2847     25.0515     -0.0001
   8   4  18     42.1297      2.1338    -45.5139     -0.0001
  10   4  18     30.0789      4.1934     29.3519      0.0000
  12   4  18     38.9551      5.5059     32.7537      0.0000
   3   5  18     30.0411      5.3175    -17.5632      0.0000
   7   5  18     33.4465      1.8057    -31.6222      0.0001
   8   6  18     34.1729      4.3717     33.8564      0.0000
   4   7  18     21.6695      4.3134    -19.0425      0.0000
   4   0  19     49.0326      3.3843    -46.9861      0.0000
   6   0  19     74.1500      1.3983     71.3066      0.0000
   7   0  19     24.6927      1.8093     24.4578      0.0000
   9   0  19     14.7653      3.2539    -15.5845      0.0000
  10   0  19     31.9892      1.4836    -33.3485      0.0000
  17   0  19     29.6067      3.4956     35.3815      0.0000
   0   1  19     41.0413      1.4202     40.7593     -0.0001
   1   1  19     23.5087      1.7686    -23.1623      0.0000
   3   1  19     11.8321      2.0385     14.9968      0.0000
   9   1  19     21.6270      1.5646     23.2377      0.0000
  10   1  19     31.2589      2.5855     19.5652      0.0000
   2   2  19     41.0783      0.9162     41.5862      0.0001
   4   2  19     46.3719      0.8536     45.0523      0.0000
   6   2  19     81.3406      0.6575    -82.3331      0.0000
   7   2  19     21.0598      1.3561    -24.4562      0.0000
  10   2  19     42.6312      1.2520     41.3269      0.0000
  17   2  19     25.8815      3.5262    -29.8465      0.0000
   0   3  19     61.0682      1.0623    -62.1891      0.0000
   1   3  19     28.7916      1.8010     25.9657      0.0000
   4   3  19     34.6466      1.1109     33.9735      0.0000
   4   4  19     34.4713      5.3351    -40.7228     -0.0001
   6   4  19     63.5034      1.9711     65.9735     -0.0001
  22   5  19     22.1917      3.9391     10.8069      0.0000
   4   6  19     39.3762      3.8709     33.7410      0.0000
   6   6  19     47.5604      2.0202    -50.0700      0.0000
   9   6  19     23.4522      4.9390     10.5530      0.0000
   6   8  19     41.2226      4.4916     42.6628     -0.0001
   5   0  20     23.1538      2.8051    -23.9919      0.0000
  16   0  20     29.1533      3.1660     36.0176      0.0000
   2   1  20     28.7324      1.0961    -27.7861      0.0000
   4   1  20     32.4928      1.7607    -36.0370     -0.0001
   6   1  20     35.3839      1.7785     35.7303      0.0000
   7   1  20     28.8018      2.1551    -31.1940      0.0000
  11   1  20     38.3237      1.1612     37.3344      0.0001
  14   1  20     37.7454      1.5580    -39.7892     -0.0001
  16   1  20     29.3058      3.0274     36.5364      0.0000
   1   2  20     31.0278      1.6325    -30.4460     -0.0001
   2   2  20     14.0615      3.4288     17.5989      0.0000
   4   2  20     37.6628      2.1789     17.0991      0.0000
   6   2  20     26.8169      1.5011    -25.0774      0.0001
  16   2  20     34.2281      3.5690    -33.3790      0.0000
   4   3  20     40.6828      1.2591     35.7020      0.0000
   5   3  20     27.7716      2.1053    -23.5467      0.0000
   6   3  20     32.8378      1.3023    -32.3853      0.0000
   7   3  20     34.1469      2.2534     33.4076      0.0000
  11   3  20     36.2767      2.0544    -38.7528      0.0000
  14   3  20     34.5549      2.1272     35.5708      0.0000
  16   3  20     34.2071      2.5385    -38.3926     -0.0001
   4   4  20     19.2441      2.4940    -17.2498      0.0000
   4   5  20     22.5051      4.2420    -26.3779      0.0000
  24   6  20     43.9366     11.1828     -9.0946      0.0000
   9   0  21     27.3158      2.0169    -28.3292      0.0000
  17   0  21     39.7354      3.7510     39.2043      0.0000
   1   1  21     26.6395      1.4899    -24.8823      0.0001
   3   1  21     31.8359      1.7633    -34.6611      0.0000
   5   1  21     31.7905      2.7384     28.7891      0.0000
  13   1  21     37.2037      8.8410    -18.6723      0.0000
   1   2  21     36.9620      1.2934     36.9902      0.0002
   2   2  21     22.4493      2.4704    -23.2364      0.0000
   3   2  21     27.2350      1.3886    -28.8522     -0.0001
   6   2  21     20.1422      3.2008     22.1606      0.0001
   9   2  21     40.1676      1.6781     38.8337      0.0000
  17   2  21     26.8735      2.5517    -32.4321      0.0000
   1   3  21     26.2534      2.0950     28.0536      0.0000
   3   3  21     41.3120      2.1566     38.6530      0.0002
   5   3  21     29.8844      1.9141    -31.2655      0.0000
   7   3  21     23.9481      4.6032    -24.5836     -0.0001
   1   4  21     26.0259      2.6726    -26.2161      0.0001
   3   4  21     20.5299      2.8133     20.0902      0.0000
   9   4  21     32.4772      4.6760    -29.4089      0.0000
  10   0  22     25.3106      3.5921    -28.8940      0.0000
  13   0  22     35.1319      3.1788     32.4803      0.0000
   6   1  22     26.7558      4.1353    -23.6733      0.0000
  10   1  22     36.7795      1.6412     36.8583      0.0000
  11   1  22     29.3854      3.5236    -23.9030      0.0001
  14   1  22     36.5137      2.7614    -35.9542      0.0000
  17   1  22     31.3092      4.5452     30.1719      0.0000
   3   2  22     27.9420      2.9147    -23.1687      0.0000
  11   2  22     22.8094      6.2286     -1.8908      0.0000
  13   2  22     31.0520      2.7891    -36.0302      0.0000
   7   3  22     30.2469      3.1977    -33.8250      0.0000
  10   5  22     28.7165      4.3921     28.4811      0.0000
  15   6  22     28.2816      9.2552      0.4338      0.0000
   0   1  23     48.0928      1.9490    -53.1092      0.0000
  10   1  23     32.4945      1.7582    -35.9417     -0.0001
  11   1  23     26.8848      3.2388     27.5723      0.0000
   6   2  23     30.2339      1.9120     32.1780     -0.0001
   0   3  23     49.0592      2.0336     52.2882      0.0001
  10   3  23     35.0175      3.9499     34.5130      0.0000
   6   4  23     21.2845      3.3163    -24.9174      0.0001
   9   9  23     29.2275      6.6989     -1.2387      0.0000
  11   0  24     34.2052      3.0551    -37.9721      0.0001
  13   0  24     39.8532      3.5831     43.6173     -0.0001
   4   1  24     37.6743      2.3117     42.5265      0.0000
  14   1  24     36.1597      2.8709     36.7136      0.0000
  11   2  24     27.4052      2.6304     30.1922      0.0000
  13   2  24     31.4617      3.9505    -36.6312      0.0001
   4   3  24     31.8848      2.8867    -38.3910      0.0001
  13   4  24     51.8559      8.3873     33.3005     -0.0001
   3   1  25     21.9549      3.9885     24.7041      0.0000
   7   1  25     31.6987      3.7870    -29.5291      0.0000
   1   2  25     32.7508      2.3951    -40.4210      0.0000
   3   2  25     38.9128      2.2592     41.1425     -0.0002
   1   4  25     28.2024      3.5422     35.0763      0.0000
   3   4  25     32.5846      6.0098    -36.4440     -0.0001
   0   2  26     34.3465      3.6818    -38.3328      0.0001
   2   2  26     30.0723      5.8239     19.2479      0.0000
  11   3  26     36.3774      8.5212    -27.5260      0.0000
   0   1  27     52.9098      3.3612     63.8283      0.0000
   0   3  27     44.5038      4.6050    -53.6917      0.0000
   6   4  27     41.6755      7.4731     19.4339     -0.0001
                                                    
